# Supplementary material for: Loss of CREBBP and KMT2D cooperate to accelerate lymphomagenesis and shape the lymphoma immune microenvironment
Source: Nat Commun. 2024 Apr 3;15:2879. doi: 10.1038/s41467-024-47012-1 (PMC10991284; doi:10.1038/s41467-024-47012-1)
Supplement: Supplementary file 4 — Supplementary Data 1 [file 41467_2024_47012_MOESM4_ESM.xlsx]

## Sheet: Sheet1
CHROM	POS	REF	ALT	GeneNames	MutationEffects	MutationSeverity	BCL2_1, VAF	BCL2_2, VAF	BCL2_3, VAF	BCL2_4, VAF	BCL2+C_1, VAF	BCL2+C_2, VAF	BCL2+C_3, VAF	BCL2+C_4, VAF	BCL2+K_1, VAF	BCL2+K_2, VAF	BCL2+K_3, VAF	BCL2+K_4, VAF	BCL2+CK_1, VAF	BCL2+CK_2, VAF	BCL2+CK_3, VAF	BCL2+CK_4, VAF
chr13	76384862	G	T	Mctp1	stop_gained	HIGH	0.666667
chr4	136172848	AC	A	E2f2	frameshift_variant	HIGH		1
chr1	181123984	A	ACACAGC	Nvl	splice_acceptor_variant&intron_variant	HIGH		0.6
chr13	11833952	G	T	Ryr2	stop_gained	HIGH		0.428571
chr2	130636096	C	A	Lzts3	stop_gained	HIGH		0.4
chr17	43403943	T	G	Adgrf5	start_lost	HIGH			0.310811
chr11	30506440	C	A	Acyp2	splice_acceptor_variant&intron_variant	HIGH				0.307692
chr4	133300724	C	A	Wdtc1	stop_gained	HIGH					0.5
chr10	20960025	G	T	Ahi1	stop_gained	HIGH					0.5
chr6	115994526	C	A	Plxnd1	stop_gained	HIGH						0.363636
chr2	130635198	CTG	C	Lzts3	frameshift_variant	HIGH							0.4
chr9	119102925	GGT	G	Dlec1	splice_donor_variant&intron_variant	HIGH							0.333333
chr7	24085507	G	GAAGAGTCTATCACACACCAAAGGCTAGCATTTCCCCTGATAAGC	Zfp180	splice_donor_variant&intron_variant	HIGH								0.409091						0.304348
chr2	146334616	C	G	Ralgapa2	splice_acceptor_variant&intron_variant	HIGH								0.316667
chr4	115920220	C	A	Dmbx1	stop_gained	HIGH										0.307692
chrX	38549586	A	T	Cul4b	splice_donor_variant&intron_variant	HIGH											0.307692
chr19	37068229	C	A	Cpeb3	stop_gained	HIGH												0.333333
chr1	181120500	C	CATCCATGCAGGTTAGAAGCTGGGCTACAAT	Nvl	splice_acceptor_variant&intron_variant	HIGH												0.3
chr16	30347777	C	A	Atp13a3	splice_acceptor_variant&intron_variant	HIGH												0.3
chr5	77407578	T	TGTGTCCTGTTTCTTTAGGA	Igfbp7	frameshift_variant	HIGH													0.666667
chrX	89406149	C	A	Pet2	stop_gained	HIGH													0.428571
chr1	181129643	C	CTTTTAATGTTGCATCATTGCCTCCAACATCTTCAAA	Nvl	splice_acceptor_variant&intron_variant	HIGH														0.461538
chr1	90998883	TCG	T	Lrrfip1	frameshift_variant&splice_region_variant	HIGH														0.4
chr12	108854215	G	T	Slc25a47	splice_acceptor_variant&intron_variant	HIGH																0.444444
