# Supplementary material for: Loss of CREBBP and KMT2D cooperate to accelerate lymphomagenesis and shape the lymphoma immune microenvironment
Source: Nat Commun. 2024 Apr 3;15:2879. doi: 10.1038/s41467-024-47012-1 (PMC10991284; doi:10.1038/s41467-024-47012-1)
Supplement: Supplementary file 5 — Supplementary Data 2 [file 41467_2024_47012_MOESM5_ESM.xlsx]

## Sheet: Supplementary_table_1_mouse_rna
Note: padj values were calculated by BH adjusted two-sided Wald test.
comparison	baseMean	log2FoldChange	padj	gene.name	trajectory
genotype_c_vs_wt.cb	6.28617	-0.158712	0.988747	Gm6085	None
genotype_c_vs_wt.cb	0.326844	-0.940051	0.988747	Gm6119	None
genotype_c_vs_wt.cb	2.9659	-0.637989	0.944831	Gm6123	None
genotype_c_vs_wt.cb	1401.25	-0.371386	0.660708	Mrpl15	None
genotype_c_vs_wt.cb	2.03613	1.54016	0.822139	Gm37144	None
genotype_c_vs_wt.cb	524.226	-0.473217	0.785329	Lypla1	None
genotype_c_vs_wt.cb	3231.46	-0.274888	0.889004	Tcea1	None
genotype_c_vs_wt.cb	4.74918	0.505605	0.950988	Gm6104	None
genotype_c_vs_wt.cb	1.21931	1.96533	0.876125	Gm37277	None
genotype_c_vs_wt.cb	1.03082	-1.29696	0.939877	Rgs20	None
genotype_c_vs_wt.cb	1229.07	-0.267956	0.828619	Atp6v1h	None
genotype_c_vs_wt.cb	535.771	0.197959	0.95186	Rb1cc1	None
genotype_c_vs_wt.cb	27.7395	0.18013	0.969436	4732440D04Rik	None
genotype_c_vs_wt.cb	5.50608	-0.887385	0.876125	Gm37108	None
genotype_c_vs_wt.cb	953.751	-0.0065221	0.998346	Pcmtd1	None
genotype_c_vs_wt.cb	0.415787	-2.46171	0.914029	Gm26983	None
genotype_c_vs_wt.cb	23.4695	0.401064	0.946234	Gm38372	None
genotype_c_vs_wt.cb	10.1916	-1.02274	0.790402	Gm9826	None
genotype_c_vs_wt.cb	1.65676	-0.147437	0.997552	Gm26901	None
genotype_c_vs_wt.cb	4.38941	-0.0504924	0.998346	Gm15452	None
genotype_c_vs_wt.cb	2.96343	-0.569773	0.950988	Gm36964	None
genotype_c_vs_wt.cb	1363.99	0.0780141	0.944364	Rrs1	None
genotype_c_vs_wt.cb	310.045	-0.0411905	0.988747	Adhfe1	C_07
genotype_c_vs_wt.cb	3.45418	0.988088	0.877335	2610203C22Rik	None
genotype_c_vs_wt.cb	1.4651	-0.313018	0.988747	Gm6161	None
genotype_c_vs_wt.cb	2.72845	0.428948	0.971811	Vxn	None
genotype_c_vs_wt.cb	3622.91	0.33149	0.899422	Mybl1	None
genotype_c_vs_wt.cb	969.877	0.16004	0.952106	Vcpip1	None
genotype_c_vs_wt.cb	8.88459	-0.343014	0.96686	1700034P13Rik	None
genotype_c_vs_wt.cb	619.277	-0.299659	0.895257	Sgk3	None
genotype_c_vs_wt.cb	1.52596	-1.15883	0.939972	Gm6195	None
genotype_c_vs_wt.cb	0.0665412	0.655168	0.989966	Gm22607	None
genotype_c_vs_wt.cb	3.82726	1.39303	0.84053	Mcmdc2	None
genotype_c_vs_wt.cb	281.097	-0.289505	0.812519	Snhg6	None
genotype_c_vs_wt.cb	0.610326	-1.63163	0.946734	Snord87	None
genotype_c_vs_wt.cb	0.86115	-0.700185	0.988747	Tcf24	None
genotype_c_vs_wt.cb	0.120894	-0.0661793	0.998346	Ppp1r42	None
genotype_c_vs_wt.cb	1901.27	-0.245171	0.821081	Cops5	None
genotype_c_vs_wt.cb	473.009	0.194961	0.950988	Cspp1	None
genotype_c_vs_wt.cb	2017.54	0.411474	0.835014	Arfgef1	None
genotype_c_vs_wt.cb	0.606561	1.2375	0.969079	Gm26348	None
genotype_c_vs_wt.cb	0.798856	-0.101156	0.998346	Gm2383	None
genotype_c_vs_wt.cb	0.489555	1.9922	0.914664	Slco5a1	None
genotype_c_vs_wt.cb	1790.49	0.219837	0.897174	Ncoa2	None
genotype_c_vs_wt.cb	0.225804	1.32912	0.988747	Gm38376	None
genotype_c_vs_wt.cb	1.07263	-0.78074	0.971811	Gm38120	None
genotype_c_vs_wt.cb	0.667948	0.655176	0.988747	Gm38380	None
genotype_c_vs_wt.cb	3898.14	-0.189252	0.871278	Tram1	None
genotype_c_vs_wt.cb	320.298	-0.240575	0.897174	Lactb2	None
genotype_c_vs_wt.cb	8.82662	-0.295447	0.969436	Gm38319	None
genotype_c_vs_wt.cb	1.02862	3.13817	0.81266	Xkr9	None
genotype_c_vs_wt.cb	80.2408	-0.041102	0.988747	Gm5523	C_06
genotype_c_vs_wt.cb	184.329	0.203528	0.910885	Eya1	None
genotype_c_vs_wt.cb	0.719673	-3.32155	0.899422	Gm22616	None
genotype_c_vs_wt.cb	0.512936	-0.0661564	0.998346	Smt3h2-ps4	None
genotype_c_vs_wt.cb	7.20978	0.240505	0.984024	Rpl5-ps1	None
genotype_c_vs_wt.cb	1.17551	0.845738	0.965945	Gm10566	None
genotype_c_vs_wt.cb	509.32	0.135975	0.952106	Terf1	None
genotype_c_vs_wt.cb	1.2757	0.608909	0.987174	Gm37509	None
genotype_c_vs_wt.cb	30445.4	-0.262017	0.821081	Rpl7	None
genotype_c_vs_wt.cb	102.95	0.167036	0.913477	Rdh10	None
genotype_c_vs_wt.cb	900.806	-0.103673	0.960602	Stau2	None
genotype_c_vs_wt.cb	282.198	-0.469261	0.768209	Ube2w	None
genotype_c_vs_wt.cb	1.45794	-1.77229	0.910028	Gm38342	None
genotype_c_vs_wt.cb	1109.74	-0.318636	0.755913	Eloc	None
genotype_c_vs_wt.cb	263.768	-0.145124	0.890228	Tmem70	None
genotype_c_vs_wt.cb	73.9389	-0.193341	0.949792	Ly96	None
genotype_c_vs_wt.cb	0.428957	-2.50095	0.949542	Gm29649	None
genotype_c_vs_wt.cb	0.833813	0.355029	0.988747	Gm5828	None
genotype_c_vs_wt.cb	2.31761	-1.31068	0.883722	Jph1	None
genotype_c_vs_wt.cb	3.92929	0.227547	0.988747	Rbm6-ps1	None
genotype_c_vs_wt.cb	0.645102	2.48458	0.844831	Gm10075	None
genotype_c_vs_wt.cb	0.957823	0.0452051	0.998346	Gm4849	None
genotype_c_vs_wt.cb	1.8432	2.23036	0.821081	Il17f	None
genotype_c_vs_wt.cb	15483.6	0.0844506	0.960473	Mcm3	None
genotype_c_vs_wt.cb	1.45743	1.89669	0.866	Paqr8	C_01
genotype_c_vs_wt.cb	5.39886	-0.481424	0.960602	Efhc1	None
genotype_c_vs_wt.cb	911.277	0.332029	0.828662	Tram2	None
genotype_c_vs_wt.cb	3.8869	0.588566	0.949762	Tmem14a	None
genotype_c_vs_wt.cb	1.14933	0.355842	0.988747	Gm4956	None
genotype_c_vs_wt.cb	323.547	0.103245	0.970569	Kcnq5	None
genotype_c_vs_wt.cb	8.24856	0.0110434	0.998346	Gm7658	None
genotype_c_vs_wt.cb	579.103	-0.0769678	0.981783	Ogfrl1	None
genotype_c_vs_wt.cb	11.4221	0.611708	0.902833	B3gat2	None
genotype_c_vs_wt.cb	464.447	0.0462289	0.988747	Smap1	None
genotype_c_vs_wt.cb	198.411	-0.463638	0.75277	Sdhaf4	None
genotype_c_vs_wt.cb	76.6939	0.401609	0.913477	Fam135a	C_04
genotype_c_vs_wt.cb	1.47075	0.775442	0.955319	Tubb4b-ps2	None
genotype_c_vs_wt.cb	4.84624	0.897467	0.842848	Gm28439	None
genotype_c_vs_wt.cb	2.8487	-0.291513	0.988747	Gm10222	None
genotype_c_vs_wt.cb	3.15335	-0.0963654	0.997492	Gm28438	None
genotype_c_vs_wt.cb	37.5804	-0.507421	0.825244	Gm28437	None
genotype_c_vs_wt.cb	23.4312	-0.71464	0.73216	Gm10925	None
genotype_c_vs_wt.cb	63.9259	-0.226445	0.935811	Gm28661	None
genotype_c_vs_wt.cb	37.7063	0.172837	0.962878	Gm29216	None
genotype_c_vs_wt.cb	2099.15	-0.163507	0.882371	Lmbrd1	None
genotype_c_vs_wt.cb	29.8067	-0.793237	0.689623	Gm7846	None
genotype_c_vs_wt.cb	0.427343	-2.10419	0.924755	Gm5697	None
genotype_c_vs_wt.cb	7.01517	-0.652804	0.890228	Gm5525	None
genotype_c_vs_wt.cb	1790.3	0.277264	0.882371	Phf3	None
genotype_c_vs_wt.cb	0.963179	-0.400206	0.988747	Gm37522	None
genotype_c_vs_wt.cb	0.585233	-0.882984	0.98134	Gm37906	None
genotype_c_vs_wt.cb	4.51037	1.12252	0.842848	Ptp4a1	None
genotype_c_vs_wt.cb	0.17722	0.655154	0.989966	Gm19680	None
genotype_c_vs_wt.cb	0.777925	-0.356239	0.988747	Gm7114	None
genotype_c_vs_wt.cb	952.714	-0.185798	0.854742	Prim2	None
genotype_c_vs_wt.cb	0.829963	0.919697	0.984177	Gm37618	None
genotype_c_vs_wt.cb	4.45911	0.672412	0.909184	1700001G17Rik	None
genotype_c_vs_wt.cb	184.863	0.0751462	0.975254	Rab23	None
genotype_c_vs_wt.cb	342.357	-0.0138661	0.99791	Bag2	None
genotype_c_vs_wt.cb	539.789	0.104228	0.976783	Zfp451	None
genotype_c_vs_wt.cb	6.3979	0.635926	0.903671	Gm15455	None
genotype_c_vs_wt.cb	0.294421	-0.0661536	0.998346	Bend6	None
genotype_c_vs_wt.cb	45.1299	-0.208353	0.949542	Dst	None
genotype_c_vs_wt.cb	2.278	1.25706	0.909184	Gm3052	None
genotype_c_vs_wt.cb	9.07055	0.963941	0.806007	Gm37233	None
genotype_c_vs_wt.cb	622.184	-0.001604	0.998346	Ccdc115	None
genotype_c_vs_wt.cb	2.54621	0.992411	0.932693	Gm28306	None
genotype_c_vs_wt.cb	1650.97	-0.0658336	0.955319	Imp4	None
genotype_c_vs_wt.cb	1039.58	-0.222272	0.858143	Ptpn18	None
genotype_c_vs_wt.cb	62.1618	0.140752	0.961729	Gm28417	None
genotype_c_vs_wt.cb	82.5449	0.268116	0.855256	4930568A12Rik	None
genotype_c_vs_wt.cb	8.15209	0.902502	0.821081	Prss39	None
genotype_c_vs_wt.cb	12.5931	1.12619	0.768209	Arhgef4	None
genotype_c_vs_wt.cb	12.0863	0.346426	0.949792	Gm38336	None
genotype_c_vs_wt.cb	7978.55	0.207575	0.910701	Fam168b	None
genotype_c_vs_wt.cb	8.61188	-0.0617038	0.995298	Gm37127	None
genotype_c_vs_wt.cb	1691.34	-0.21705	0.764768	Plekhb2	None
genotype_c_vs_wt.cb	0.323745	-0.67553	0.989785	Gm37068	None
genotype_c_vs_wt.cb	867.946	0.380505	0.845613	Hs6st1	None
genotype_c_vs_wt.cb	4.76231	-0.115266	0.989966	Gm33280	None
genotype_c_vs_wt.cb	3213.24	0.0425187	0.988747	Uggt1	None
genotype_c_vs_wt.cb	3503.42	0.0334323	0.989966	Neurl3	None
genotype_c_vs_wt.cb	479.571	0.159508	0.936813	Arid5a	None
genotype_c_vs_wt.cb	1647.24	0.264173	0.842489	Kansl3	None
genotype_c_vs_wt.cb	63.1126	0.265522	0.899858	Fer1l5	None
genotype_c_vs_wt.cb	421.394	0.0686647	0.975254	Lman2l	None
genotype_c_vs_wt.cb	428.41	0.307086	0.882371	Cnnm4	None
genotype_c_vs_wt.cb	2.4317	-0.119899	0.992632	Gm37909	None
genotype_c_vs_wt.cb	367.865	0.241084	0.931554	Cnnm3	None
genotype_c_vs_wt.cb	15.4513	0.861075	0.787336	Ankrd23	None
genotype_c_vs_wt.cb	123.614	0.131877	0.958406	Ankrd39	None
genotype_c_vs_wt.cb	0.417182	-2.08639	0.962878	Sema4c	None
genotype_c_vs_wt.cb	3085.78	-0.183602	0.88619	Cox5b	None
genotype_c_vs_wt.cb	1775.9	0.078316	0.977573	Actr1b	None
genotype_c_vs_wt.cb	1.20027	-2.76365	0.837951	4933424G06Rik	None
genotype_c_vs_wt.cb	13.2477	-0.601558	0.890387	Zap70	None
genotype_c_vs_wt.cb	10946.9	0.308457	0.828391	Tmem131	None
genotype_c_vs_wt.cb	0.480957	0.593405	0.988747	Gm37506	None
genotype_c_vs_wt.cb	0.712312	-0.124959	0.998346	Gm38115	None
genotype_c_vs_wt.cb	1.21694	2.23888	0.890387	F830112A20Rik	None
genotype_c_vs_wt.cb	0.471207	-2.73514	0.895675	Rpl12-ps1	None
genotype_c_vs_wt.cb	1.05277	2.43318	0.842848	n-R5s210	None
genotype_c_vs_wt.cb	269.974	-0.132966	0.939972	Vwa3b	None
genotype_c_vs_wt.cb	1.86168	1.67979	0.847322	Gm37020	None
genotype_c_vs_wt.cb	423.6	0.215431	0.888774	Inpp4a	None
genotype_c_vs_wt.cb	2107.38	-0.245171	0.683292	Coa5	None
genotype_c_vs_wt.cb	488.984	-0.0538985	0.971811	Unc50	None
genotype_c_vs_wt.cb	319.258	0.0766909	0.98686	Mgat4a	None
genotype_c_vs_wt.cb	0.617516	2.10469	0.934081	4930594C11Rik	None
genotype_c_vs_wt.cb	0.355132	0.644466	0.988747	2010300C02Rik	None
genotype_c_vs_wt.cb	24.4868	0.789831	0.72005	Tsga10	None
genotype_c_vs_wt.cb	32.6024	-0.384136	0.882371	Lipt1	None
genotype_c_vs_wt.cb	373.301	-0.148562	0.939237	Mitd1	None
genotype_c_vs_wt.cb	1284.2	-0.387455	0.709183	Mrpl30	None
genotype_c_vs_wt.cb	1437.24	-0.261482	0.841765	Txndc9	None
genotype_c_vs_wt.cb	1943.47	0.125735	0.969436	Eif5b	None
genotype_c_vs_wt.cb	1342.06	0.00453633	0.998346	Rev1	None
genotype_c_vs_wt.cb	2.83274	1.49208	0.831638	Gm37062	None
genotype_c_vs_wt.cb	33.0846	-0.470929	0.821081	Gm5099	C_05
genotype_c_vs_wt.cb	665.097	0.158402	0.949762	Aff3	None
genotype_c_vs_wt.cb	0.382269	2.45345	0.916809	Gm16150	None
genotype_c_vs_wt.cb	0.462112	-0.787503	0.988747	Gm16151	None
genotype_c_vs_wt.cb	96.4255	-0.583162	0.234685	Chst10	C_03
genotype_c_vs_wt.cb	708.819	-0.136027	0.920444	Pdcl3	None
genotype_c_vs_wt.cb	10.008	0.868089	0.808165	Gm37309	None
genotype_c_vs_wt.cb	17754.2	-0.414225	0.709183	Rpl31	None
genotype_c_vs_wt.cb	8.3195	-0.459306	0.925042	Tbc1d8	None
genotype_c_vs_wt.cb	1201.72	0.14815	0.899422	Cnot11	None
genotype_c_vs_wt.cb	6.61567	0.361723	0.971811	Gm15832	None
genotype_c_vs_wt.cb	2.28314	-2.33825	0.787679	Snord89	None
genotype_c_vs_wt.cb	85.0304	0.228174	0.910028	Rnf149	None
genotype_c_vs_wt.cb	28.6455	0.0457003	0.998346	Creg2	C_04
genotype_c_vs_wt.cb	0.457282	-0.853708	0.988747	D930019O06Rik	None
genotype_c_vs_wt.cb	0.452302	0.412463	0.989852	Rfx8	None
genotype_c_vs_wt.cb	2074.5	0.275459	0.71144	Map4k4	None
genotype_c_vs_wt.cb	2.85458	0.214654	0.988747	Il1r2	C_02
genotype_c_vs_wt.cb	0.791446	2.27595	0.875443	Gm16894	None
genotype_c_vs_wt.cb	19.0274	-0.624878	0.812519	Il1r1	None
genotype_c_vs_wt.cb	13.5261	0.93455	0.812519	Il1rl2	None
genotype_c_vs_wt.cb	2.16087	-0.347102	0.988747	Il18r1	None
genotype_c_vs_wt.cb	0.649858	0.97544	0.970228	Il18rap	None
genotype_c_vs_wt.cb	0.317624	2.12491	0.967228	Slc9a4	None
genotype_c_vs_wt.cb	1.06528	-1.28681	0.911293	Mfsd9	None
genotype_c_vs_wt.cb	1141.54	-0.258073	0.499966	Mrps9	None
genotype_c_vs_wt.cb	0.88729	-1.07084	0.970569	Gpr45	None
genotype_c_vs_wt.cb	807.819	0.203806	0.860494	Tgfbrap1	None
genotype_c_vs_wt.cb	1.21449	-0.0458583	0.998346	8430432A02Rik	None
genotype_c_vs_wt.cb	429.467	-0.0743773	0.969436	AI597479	None
genotype_c_vs_wt.cb	0.962853	2.43114	0.842848	Fhl2	None
genotype_c_vs_wt.cb	3.44231	0.725512	0.914345	Gm8210	None
genotype_c_vs_wt.cb	349.916	0.393917	0.755913	Nck2	None
genotype_c_vs_wt.cb	11.7405	0.295254	0.969079	Gm38228	None
genotype_c_vs_wt.cb	0.42968	-0.676841	0.988747	Ecrg4	None
genotype_c_vs_wt.cb	0.471415	0.434638	0.988747	Gm29155	None
genotype_c_vs_wt.cb	0.998029	-1.1344	0.955319	Gm29156	None
genotype_c_vs_wt.cb	240.931	-0.177234	0.884156	Uxs1	None
genotype_c_vs_wt.cb	1.52138	-2.09677	0.890387	Gm16103	None
genotype_c_vs_wt.cb	3.37593	-0.566808	0.944364	Gm19587	None
genotype_c_vs_wt.cb	1728.89	-0.0925851	0.988747	Tpp2	None
genotype_c_vs_wt.cb	1.20291	1.52966	0.939237	Mettl21c	None
genotype_c_vs_wt.cb	27.6712	0.206464	0.975254	Gm8251	C_07
genotype_c_vs_wt.cb	420.555	-0.134302	0.955319	Tex30	None
genotype_c_vs_wt.cb	14.2441	0.452591	0.899422	Poglut2	None
genotype_c_vs_wt.cb	13.9835	0.665544	0.838882	Bivm	None
genotype_c_vs_wt.cb	154.513	0.0530317	0.988747	Ercc5	None
genotype_c_vs_wt.cb	1.55802	-0.85589	0.937713	Txn-ps1	None
genotype_c_vs_wt.cb	592.829	-0.125492	0.952106	Wdr75	None
genotype_c_vs_wt.cb	47.8372	-0.26278	0.899422	Gm5526	None
genotype_c_vs_wt.cb	125.924	0.0616598	0.988747	Slc40a1	None
genotype_c_vs_wt.cb	6.29092	-0.353485	0.971077	Rpl23a-ps1	None
genotype_c_vs_wt.cb	7.95271	-0.554295	0.899422	Gm8326	None
genotype_c_vs_wt.cb	0.357378	-1.36557	0.97738	Dnah7c	None
genotype_c_vs_wt.cb	172.097	-0.0706985	0.988747	Slc39a10	None
genotype_c_vs_wt.cb	1.98456	1.12105	0.918976	Gm28151	None
genotype_c_vs_wt.cb	0.109565	0.655161	0.989966	Gm28527	None
genotype_c_vs_wt.cb	5.62783	-1.07658	0.876125	Gm8337	None
genotype_c_vs_wt.cb	208.735	0.0126912	0.998346	Nabp1	None
genotype_c_vs_wt.cb	0.359372	1.19991	0.971811	Myo1b	None
genotype_c_vs_wt.cb	0.436032	-1.55998	0.963242	Gm8420	None
genotype_c_vs_wt.cb	100.696	-0.292086	0.899422	Stat4	None
genotype_c_vs_wt.cb	2.69646	-0.826025	0.910239	Gm28177	None
genotype_c_vs_wt.cb	1.40728	-2.07488	0.849161	Gm3940	None
genotype_c_vs_wt.cb	6.31776	-0.085959	0.99102	Gm31812	None
genotype_c_vs_wt.cb	913.304	-0.0371865	0.988747	Stat1	None
genotype_c_vs_wt.cb	1031.37	0.130509	0.962878	Gls	None
genotype_c_vs_wt.cb	661.862	0.15481	0.944364	Nab1	None
genotype_c_vs_wt.cb	0.532839	-0.558226	0.988747	Gm5976	None
genotype_c_vs_wt.cb	0.411859	0.655143	0.989966	Rps27a-ps1	None
genotype_c_vs_wt.cb	0.537655	-0.914705	0.976655	Gm28178	None
genotype_c_vs_wt.cb	0.725021	-1.64685	0.927954	Gm5527	None
genotype_c_vs_wt.cb	853.804	-0.00827397	0.998346	Nemp2	None
genotype_c_vs_wt.cb	0.734488	-0.210707	0.998346	Gm37242	None
genotype_c_vs_wt.cb	280.704	0.401317	0.808341	Mfsd6	C_04
genotype_c_vs_wt.cb	705.587	-0.0818015	0.955569	Inpp1	None
genotype_c_vs_wt.cb	184.072	-0.217078	0.929821	Hibch	None
genotype_c_vs_wt.cb	0.878309	0.548494	0.988747	1700019D03Rik	None
genotype_c_vs_wt.cb	0.69948	1.36549	0.969436	1700019A02Rik	None
genotype_c_vs_wt.cb	163.967	0.0465189	0.989966	Pms1	None
genotype_c_vs_wt.cb	0.351367	-0.667757	0.988747	Gm28777	None
genotype_c_vs_wt.cb	355.879	-0.291629	0.828619	Ormdl1	None
genotype_c_vs_wt.cb	169.817	-0.200305	0.932814	Osgepl1	None
genotype_c_vs_wt.cb	0.373024	2.07603	0.962153	Gm28551	None
genotype_c_vs_wt.cb	406.083	-0.347881	0.847322	Asnsd1	None
genotype_c_vs_wt.cb	3677.77	-0.244306	0.909184	Stk17b	None
genotype_c_vs_wt.cb	0.859189	1.56152	0.912593	Gm37863	None
genotype_c_vs_wt.cb	24.7649	-0.37911	0.928005	Hecw2	None
genotype_c_vs_wt.cb	0.655068	0.975654	0.971811	Ccdc150	None
genotype_c_vs_wt.cb	324.578	-0.131737	0.969436	Gtf3c3	None
genotype_c_vs_wt.cb	452.968	0.170379	0.962878	Pgap1	None
genotype_c_vs_wt.cb	0.839042	-0.0446085	0.998346	Gm36955	None
genotype_c_vs_wt.cb	1919.49	0.125868	0.948589	Ankrd44	None
genotype_c_vs_wt.cb	0.340607	1.31068	0.981552	4930444A19Rik	None
genotype_c_vs_wt.cb	0.526965	0.655147	0.989966	Gm37370	None
genotype_c_vs_wt.cb	0.355885	-0.680113	0.988747	A130048G24Rik	None
genotype_c_vs_wt.cb	9626.02	-0.0528616	0.988747	Sf3b1	None
genotype_c_vs_wt.cb	140.616	-0.327908	0.871975	Coq10b	None
genotype_c_vs_wt.cb	5.16193	0.87603	0.899422	Gm17971	None
genotype_c_vs_wt.cb	4286.57	-0.0518905	0.988747	Hspd1	None
genotype_c_vs_wt.cb	2092.06	-0.327712	0.729107	Hspe1	None
genotype_c_vs_wt.cb	1.32208	2.04116	0.882371	Gm16581	None
genotype_c_vs_wt.cb	459.166	-0.332581	0.837951	Mob4	None
genotype_c_vs_wt.cb	2.87347	-1.6508	0.822139	Gm6822	None
genotype_c_vs_wt.cb	118.426	-0.287666	0.84247	Rftn2	None
genotype_c_vs_wt.cb	0.574922	-1.24558	0.969436	Gm10561	None
genotype_c_vs_wt.cb	272.176	0.195167	0.912018	Mars2	None
genotype_c_vs_wt.cb	1.99838	-0.701612	0.955319	Gm8292	None
genotype_c_vs_wt.cb	1.11558	2.31854	0.842848	Plcl1	None
genotype_c_vs_wt.cb	0.647236	-1.50078	0.948422	Gm38056	None
genotype_c_vs_wt.cb	19.2994	-0.00830018	0.998346	Satb2	C_06
genotype_c_vs_wt.cb	0.977484	2.17537	0.910028	9130024F11Rik	None
genotype_c_vs_wt.cb	42.0623	0.136332	0.97021	4930558J18Rik	None
genotype_c_vs_wt.cb	166.117	0.0642015	0.988747	1700066M21Rik	None
genotype_c_vs_wt.cb	109.819	-0.274205	0.919429	Tyw5	None
genotype_c_vs_wt.cb	185.213	-0.201579	0.870359	Maip1	None
genotype_c_vs_wt.cb	0.577826	-2.83246	0.905389	Spats2l	None
genotype_c_vs_wt.cb	171.873	0.280873	0.751878	Kctd18	None
genotype_c_vs_wt.cb	325.219	0.295421	0.901061	Sgo2a	None
genotype_c_vs_wt.cb	9.4487	0.525592	0.915127	Gm37607	None
genotype_c_vs_wt.cb	6713.03	-0.187038	0.932944	Bzw1	None
genotype_c_vs_wt.cb	2029.26	0.0420459	0.990383	Clk1	None
genotype_c_vs_wt.cb	469.998	-0.214564	0.870061	Ppil3	None
genotype_c_vs_wt.cb	404.786	-0.301114	0.708303	Nif3l1	None
genotype_c_vs_wt.cb	785.152	-0.201512	0.946734	Orc2	None
genotype_c_vs_wt.cb	1.97139	0.790105	0.948791	Gm23966	None
genotype_c_vs_wt.cb	9.71054	0.642474	0.903725	Gm15834	None
genotype_c_vs_wt.cb	111.096	0.313062	0.913477	Fam126b	None
genotype_c_vs_wt.cb	1011.66	-0.186347	0.864531	Ndufb3	None
genotype_c_vs_wt.cb	2.21353	-1.69972	0.833477	Cbx3-ps7	None
genotype_c_vs_wt.cb	0.487971	1.46741	0.968797	Flacc1	None
genotype_c_vs_wt.cb	11.3146	-0.42745	0.946896	Gm20257	None
genotype_c_vs_wt.cb	626.14	0.121131	0.910028	Cflar	None
genotype_c_vs_wt.cb	1582.53	-0.0493571	0.988747	Casp8	None
genotype_c_vs_wt.cb	20.9469	0.374463	0.932944	Gm37760	None
genotype_c_vs_wt.cb	0.796294	1.7897	0.895871	Gm28802	None
genotype_c_vs_wt.cb	2078.64	0.0348988	0.988747	Trak2	None
genotype_c_vs_wt.cb	469.306	-0.065991	0.955319	Stradb	None
genotype_c_vs_wt.cb	61.2537	-0.203268	0.936813	Tmem237	None
genotype_c_vs_wt.cb	2.51371	0.314143	0.988747	G730003C15Rik	None
genotype_c_vs_wt.cb	0.630614	0.517383	0.988747	Mpp4	None
genotype_c_vs_wt.cb	2.34747	0.058559	0.998346	Gm29017	None
genotype_c_vs_wt.cb	477.506	0.183429	0.884749	Als2	None
genotype_c_vs_wt.cb	0.377505	0.64396	0.988747	Fzd7	None
genotype_c_vs_wt.cb	1669.5	-0.405959	0.740255	Sumo1	None
genotype_c_vs_wt.cb	2.43438	1.67871	0.808165	D430013B06Rik	None
genotype_c_vs_wt.cb	1.36286	-1.19297	0.936412	Gm29596	None
genotype_c_vs_wt.cb	1592.05	-0.081248	0.988747	Nop58	None
genotype_c_vs_wt.cb	0.353166	0.643921	0.988747	Gm26287	None
genotype_c_vs_wt.cb	0.170487	-0.0661526	0.998346	Snord11	None
genotype_c_vs_wt.cb	4.4919	0.420502	0.969436	Bmpr2	None
genotype_c_vs_wt.cb	774.346	-0.109503	0.952106	Fam117b	None
genotype_c_vs_wt.cb	3.1056	0.112376	0.991464	Ica1l	None
genotype_c_vs_wt.cb	704.469	-0.146867	0.914029	Wdr12	None
genotype_c_vs_wt.cb	27.8762	0.390828	0.882371	Carf	None
genotype_c_vs_wt.cb	5.85775	-1.81125	0.688283	Gm15464	None
genotype_c_vs_wt.cb	199.448	0.51506	0.821081	Nbeal1	None
genotype_c_vs_wt.cb	523.87	-0.146729	0.867492	Cyp20a1	None
genotype_c_vs_wt.cb	266.843	0.384154	0.808165	Abi2	None
genotype_c_vs_wt.cb	174.056	0.817986	0.184857	Raph1	None
genotype_c_vs_wt.cb	1.99831	3.14569	0.666006	Gm11575	None
genotype_c_vs_wt.cb	110.806	-0.27951	0.849161	Eif4a-ps4	None
genotype_c_vs_wt.cb	10.8742	0.0234755	0.998346	Cd28	None
genotype_c_vs_wt.cb	1.01559	0.00249286	0.999748	Gm11581	None
genotype_c_vs_wt.cb	0.856856	1.44765	0.936813	Gm38137	None
genotype_c_vs_wt.cb	22.4126	-0.0320164	0.998346	Ctla4	C_02
genotype_c_vs_wt.cb	44.7421	-0.368056	0.849161	Rpl18-ps1	None
genotype_c_vs_wt.cb	2.02389	0.368963	0.988747	Icos	None
genotype_c_vs_wt.cb	4.76549	0.865026	0.858228	Pard3b	C_02
genotype_c_vs_wt.cb	0.641912	-0.0528555	0.998346	Gm29084	None
genotype_c_vs_wt.cb	1.42405	-1.13933	0.936813	Gm11599	None
genotype_c_vs_wt.cb	0.535897	-2.04044	0.950988	Nrp2	None
genotype_c_vs_wt.cb	1323.09	0.338646	0.844831	Ino80d	None
genotype_c_vs_wt.cb	0.885501	-1.79575	0.901061	Rps27-ps1	None
genotype_c_vs_wt.cb	22.6864	0.0908345	0.988747	Ino80dos	None
genotype_c_vs_wt.cb	58.4828	0.56374	0.802402	Gm20342	None
genotype_c_vs_wt.cb	1800.54	-0.104872	0.955319	Ndufs1	None
genotype_c_vs_wt.cb	17823.8	-0.472242	0.464778	Eef1b2	None
genotype_c_vs_wt.cb	3.59426	-0.406337	0.971811	Snora41	None
genotype_c_vs_wt.cb	4.71666	0.668503	0.92859	Gm11605	None
genotype_c_vs_wt.cb	1.78569	1.33569	0.890387	Adam23	None
genotype_c_vs_wt.cb	352.485	-0.165053	0.958658	Fastkd2	None
genotype_c_vs_wt.cb	1.00679	-0.205077	0.998346	4933402D24Rik	None
genotype_c_vs_wt.cb	198.477	-0.109212	0.971811	Klf7	None
genotype_c_vs_wt.cb	1.82276	-0.467778	0.988747	Gm13748	None
genotype_c_vs_wt.cb	0.843337	1.23524	0.95186	Gm13750	None
genotype_c_vs_wt.cb	0.541235	-0.0662002	0.998346	Gm28981	None
genotype_c_vs_wt.cb	1692.99	0.0430413	0.989966	Creb1	None
genotype_c_vs_wt.cb	81.5061	-0.217725	0.903725	Mettl21a	None
genotype_c_vs_wt.cb	49.1892	-0.274029	0.890793	2810408I11Rik	None
genotype_c_vs_wt.cb	50.1053	0.32764	0.856146	Ccnyl1	None
genotype_c_vs_wt.cb	223.305	0.553535	0.661954	Fzd5	None
genotype_c_vs_wt.cb	0.543731	2.5842	0.939972	Gm38058	None
genotype_c_vs_wt.cb	703.423	0.0699049	0.974526	Plekhm3	C_03
genotype_c_vs_wt.cb	301.277	-0.307587	0.812519	Rpl10a-ps1	None
genotype_c_vs_wt.cb	473.353	-0.00324538	0.998346	Idh1	None
genotype_c_vs_wt.cb	1066.35	0.177015	0.949792	Pikfyve	None
genotype_c_vs_wt.cb	182.097	0.192238	0.950211	Map2	C_04
genotype_c_vs_wt.cb	714.911	-0.159344	0.946734	Rpe	None
genotype_c_vs_wt.cb	124.984	0.11721	0.988747	Kansl1l	None
genotype_c_vs_wt.cb	3.23637	0.677698	0.955319	Gm37570	None
genotype_c_vs_wt.cb	2.36768	-0.332736	0.988747	Gm38387	None
genotype_c_vs_wt.cb	1.78957	0.0249667	0.998346	Gm38162	None
genotype_c_vs_wt.cb	0.22267	-0.787499	0.988747	Gm15789	None
genotype_c_vs_wt.cb	0.899347	-4.03076	0.808165	6820402A03Rik	None
genotype_c_vs_wt.cb	7.98445	1.39423	0.757312	Gm37285	None
genotype_c_vs_wt.cb	0.497799	-1.38377	0.968154	Gm37755	None
genotype_c_vs_wt.cb	0.411817	-0.651416	0.988747	Gm38218	None
genotype_c_vs_wt.cb	1605.68	-0.0626615	0.972707	Acadl	None
genotype_c_vs_wt.cb	2.07185	-0.0441529	0.998346	Gm15793	None
genotype_c_vs_wt.cb	1.39038	0.732247	0.960602	Rpl31-ps14	None
genotype_c_vs_wt.cb	253.194	-0.0177031	0.998346	Lancl1	None
genotype_c_vs_wt.cb	0.421624	-0.0378942	0.998346	Ikzf2	None
genotype_c_vs_wt.cb	922.042	0.03889	0.988747	Bard1	None
genotype_c_vs_wt.cb	1.17342	0.220343	0.990849	Gm16236	None
genotype_c_vs_wt.cb	2742.57	-0.148261	0.876125	Atic	None
genotype_c_vs_wt.cb	1.95511	-1.50955	0.889683	Fn1	None
genotype_c_vs_wt.cb	1.11429	-0.970092	0.93454	Gm5256	None
genotype_c_vs_wt.cb	0.309245	-0.0661783	0.998346	Gm5528	None
genotype_c_vs_wt.cb	2.78909	-1.19572	0.895871	Gm8885	None
genotype_c_vs_wt.cb	148.323	-0.157654	0.940162	Mreg	None
genotype_c_vs_wt.cb	11.788	-0.905473	0.970681	Gm25360	None
genotype_c_vs_wt.cb	0.96096	1.53916	0.912503	Gm24497	None
genotype_c_vs_wt.cb	5.48367	-0.229627	0.988747	Gm25939	None
genotype_c_vs_wt.cb	31.1012	-0.433437	0.843455	Pecr	C_03
genotype_c_vs_wt.cb	616.25	-0.302287	0.842848	Xrcc5	None
genotype_c_vs_wt.cb	0.227324	1.80219	0.976092	Gm15843	None
genotype_c_vs_wt.cb	1158.51	0.0737984	0.925042	Smarcal1	None
genotype_c_vs_wt.cb	16576.3	-0.402905	0.7054	Rpl37a	None
genotype_c_vs_wt.cb	0.227605	-1.31433	0.988747	Igfbp5	None
genotype_c_vs_wt.cb	7.74955	-0.162061	0.988747	Tns1	None
genotype_c_vs_wt.cb	13093.5	-0.145944	0.862205	Arpc2	None
genotype_c_vs_wt.cb	1908	0.0596109	0.988747	Aamp	None
genotype_c_vs_wt.cb	814.841	0.0505735	0.988747	Pnkd	None
genotype_c_vs_wt.cb	2.9238	-2.54821	0.812519	Gm37503	None
genotype_c_vs_wt.cb	238.853	0.290194	0.821081	Tmbim1	None
genotype_c_vs_wt.cb	2.10335	-0.712382	0.971811	Catip	None
genotype_c_vs_wt.cb	43.8984	0.0571834	0.988747	Slc11a1	None
genotype_c_vs_wt.cb	4232.13	0.229151	0.88694	Ctdsp1	None
genotype_c_vs_wt.cb	2.04579	-0.275899	0.988747	Mir26b	None
genotype_c_vs_wt.cb	0.237544	1.35184	0.988747	Vil1	None
genotype_c_vs_wt.cb	931.975	-0.098785	0.981522	Usp37	None
genotype_c_vs_wt.cb	1.53232	-1.44136	0.930264	Gm37733	None
genotype_c_vs_wt.cb	2477.14	-0.0662629	0.931109	Cnot9	None
genotype_c_vs_wt.cb	5.06799	1.1695	0.814304	Plcd4	None
genotype_c_vs_wt.cb	664.654	0.483851	0.71144	Zfp142	None
genotype_c_vs_wt.cb	193.139	-0.195692	0.899422	Bcs1l	None
genotype_c_vs_wt.cb	599.769	-0.148132	0.882371	Rnf25	None
genotype_c_vs_wt.cb	4.79308	-1.25345	0.753988	Stk36	None
genotype_c_vs_wt.cb	1053.73	0.258031	0.817644	Ttll4	None
genotype_c_vs_wt.cb	180.834	0.0332056	0.989966	Cyp27a1	None
genotype_c_vs_wt.cb	0.619367	-2.85262	0.868077	Prkag3	None
genotype_c_vs_wt.cb	0.838636	-1.06096	0.962878	Wnt6	None
genotype_c_vs_wt.cb	14.423	-0.483274	0.907702	Wnt10a	C_01
genotype_c_vs_wt.cb	0.761088	-0.0661626	0.998346	Ihh	None
genotype_c_vs_wt.cb	130.02	-0.340961	0.814324	Nhej1	None
genotype_c_vs_wt.cb	13.9597	0.259565	0.958369	Slc23a3	None
genotype_c_vs_wt.cb	2125.42	0.0729639	0.988337	Cnppd1	None
genotype_c_vs_wt.cb	1817.78	0.223902	0.895871	Retreg2	None
genotype_c_vs_wt.cb	545.264	-0.203157	0.867678	Zfand2b	None
genotype_c_vs_wt.cb	9.3271	-0.628959	0.890387	Abcb6	None
genotype_c_vs_wt.cb	189.168	0.326461	0.883525	Atg9a	None
genotype_c_vs_wt.cb	257.13	0.278714	0.835014	Ankzf1	None
genotype_c_vs_wt.cb	65.3416	0.449516	0.814304	Glb1l	None
genotype_c_vs_wt.cb	846.472	0.0324367	0.988747	Stk16	None
genotype_c_vs_wt.cb	1063.08	0.0613767	0.984307	Tuba4a	None
genotype_c_vs_wt.cb	92.7176	0.0657066	0.988747	Dnajb2	None
genotype_c_vs_wt.cb	0.40851	3.1814	0.944364	Ptprn	None
genotype_c_vs_wt.cb	672.283	-0.122682	0.939972	Dnpep	None
genotype_c_vs_wt.cb	0.358002	-1.79143	0.962878	Des	None
genotype_c_vs_wt.cb	773.424	0.0367841	0.988747	Gmppa	None
genotype_c_vs_wt.cb	1.03777	1.82792	0.916433	Asic4	None
genotype_c_vs_wt.cb	1.18098	1.73867	0.903671	Gm37264	None
genotype_c_vs_wt.cb	885.786	0.214655	0.91426	Chpf	None
genotype_c_vs_wt.cb	10.5645	0.342101	0.969436	Obsl1	None
genotype_c_vs_wt.cb	71.29	0.264036	0.932944	Tmem198	None
genotype_c_vs_wt.cb	1407.38	0.131254	0.957163	Stk11ip	None
genotype_c_vs_wt.cb	74.353	0.254957	0.90946	Slc4a3	None
genotype_c_vs_wt.cb	10.7694	-0.105823	0.988747	Sgpp2	None
genotype_c_vs_wt.cb	1707.72	-0.220841	0.832147	Farsb	None
genotype_c_vs_wt.cb	0.583731	0.569778	0.988747	Gm28995	None
genotype_c_vs_wt.cb	1.87965	-0.025008	0.998346	4833412K13Rik	None
genotype_c_vs_wt.cb	407.538	0.0846783	0.988747	Acsl3	None
genotype_c_vs_wt.cb	336.753	0.305082	0.881362	Utp14b	None
genotype_c_vs_wt.cb	1.291	-1.53767	0.907528	Gm6159	None
genotype_c_vs_wt.cb	1.28291	-0.00470886	0.999447	Gm5830	None
genotype_c_vs_wt.cb	1136.22	-0.0976216	0.961352	Ap1s3	None
genotype_c_vs_wt.cb	1.54676	-0.793079	0.960387	Gm37886	None
genotype_c_vs_wt.cb	191.875	0.193454	0.868077	Wdfy1	None
genotype_c_vs_wt.cb	1.04433	1.50998	0.916946	Gm10555	None
genotype_c_vs_wt.cb	823.267	-0.0623917	0.95126	Mrpl44	None
genotype_c_vs_wt.cb	1.11843	1.35763	0.95927	Serpine2	None
genotype_c_vs_wt.cb	4.6928	-0.515009	0.939237	Gm5529	None
genotype_c_vs_wt.cb	0.435006	-0.787501	0.988747	Gm28071	None
genotype_c_vs_wt.cb	0.398489	-0.685961	0.988747	Fam124b	None
genotype_c_vs_wt.cb	2223.72	0.135536	0.969436	Cul3	None
genotype_c_vs_wt.cb	6.55706	-0.495897	0.950988	Gm37902	None
genotype_c_vs_wt.cb	0.334937	0.655168	0.988747	Gm37262	None
genotype_c_vs_wt.cb	3.45051	0.746994	0.899422	1700016L21Rik	None
genotype_c_vs_wt.cb	909.832	0.199303	0.939972	Dock10	C_03
genotype_c_vs_wt.cb	0.179794	-0.0661526	0.998346	Gm5530	None
genotype_c_vs_wt.cb	0.660669	-0.114981	0.998346	Gm7516	None
genotype_c_vs_wt.cb	284.414	0.0152127	0.998346	Rhbdd1	None
genotype_c_vs_wt.cb	0.895512	-0.719665	0.988747	Gm19552	None
genotype_c_vs_wt.cb	0.456174	2.33877	0.939237	Col4a4	None
genotype_c_vs_wt.cb	0.235053	1.36452	0.984307	Col4a3	None
genotype_c_vs_wt.cb	1.00055	0.226462	0.989966	C430014B12Rik	None
genotype_c_vs_wt.cb	1235.73	-0.261613	0.844831	Mff	None
genotype_c_vs_wt.cb	1.43826	0.604236	0.988747	Gm28941	None
genotype_c_vs_wt.cb	0.707074	2.27581	0.922879	Tm4sf20	None
genotype_c_vs_wt.cb	1700.47	-0.0376787	0.988747	Agfg1	None
genotype_c_vs_wt.cb	1.25045	-0.361222	0.988747	A030005L19Rik	None
genotype_c_vs_wt.cb	1.31245	1.50278	0.899422	Pid1	None
genotype_c_vs_wt.cb	5296.69	0.0778126	0.988747	Trip12	None
genotype_c_vs_wt.cb	0.471639	-0.787505	0.988747	Gm37738	None
genotype_c_vs_wt.cb	19.8598	0.267902	0.960602	Fbxo36	None
genotype_c_vs_wt.cb	47.1444	-0.347092	0.886459	AC167036.1	None
genotype_c_vs_wt.cb	7.52487	0.277008	0.988747	Gm29284	None
genotype_c_vs_wt.cb	638.342	-0.464502	0.149187	C130026I21Rik	None
genotype_c_vs_wt.cb	12.9999	-0.628917	0.871975	Rpl19-ps1	None
genotype_c_vs_wt.cb	38.5143	0.110982	0.974986	AC167036.2	None
genotype_c_vs_wt.cb	32.3341	-0.0167594	0.998346	Gm7582	None
genotype_c_vs_wt.cb	6.58348	-0.0740704	0.998346	Gm2389	C_03
genotype_c_vs_wt.cb	86.019	-0.243714	0.939972	Gm18342	None
genotype_c_vs_wt.cb	506.815	-0.704594	0.0028429	A530032D15Rik	None
genotype_c_vs_wt.cb	10.2581	-0.821847	0.844831	Gm10553	None
genotype_c_vs_wt.cb	1125.41	-0.189193	0.799344	A530040E14Rik	None
genotype_c_vs_wt.cb	1.09068	-0.683657	0.988747	Gm16038	None
genotype_c_vs_wt.cb	1.36269	-1.2537	0.928005	Gm7592	None
genotype_c_vs_wt.cb	187.326	-0.416445	0.442368	Gm6264	None
genotype_c_vs_wt.cb	1.41433	-0.137809	0.998346	AC123856.1	None
genotype_c_vs_wt.cb	128.297	-0.851639	0.0765459	Gm7609	None
genotype_c_vs_wt.cb	6.0204	-0.209973	0.988747	Gm16028	None
genotype_c_vs_wt.cb	107.529	0.0496157	0.988747	Gm16026	None
genotype_c_vs_wt.cb	22.6385	-0.365428	0.903725	Gm2619	None
genotype_c_vs_wt.cb	25.4113	-0.755226	0.661954	Gm16025	None
genotype_c_vs_wt.cb	2.28248	-1.21342	0.895675	Gm7281	None
genotype_c_vs_wt.cb	18.2849	-0.644342	0.828619	AC147806.1	None
genotype_c_vs_wt.cb	8.25368	0.614538	0.883335	Gm2427	None
genotype_c_vs_wt.cb	32.101	0.0344438	0.994553	Gm16092	None
genotype_c_vs_wt.cb	148.875	-0.220019	0.875443	AC147806.2	None
genotype_c_vs_wt.cb	3312.5	-0.0999966	0.822139	Sp110	None
genotype_c_vs_wt.cb	73.1522	0.0813227	0.988747	Gm16094	None
genotype_c_vs_wt.cb	4606.09	-0.351898	0.584645	Sp140	None
genotype_c_vs_wt.cb	147.552	-0.0746592	0.971968	Gm10552	None
genotype_c_vs_wt.cb	59.8426	0.357017	0.822139	Gm17017	None
genotype_c_vs_wt.cb	5799.02	-0.182961	0.884853	Sp100	None
genotype_c_vs_wt.cb	1823.54	-0.136855	0.892699	A630001G21Rik	None
genotype_c_vs_wt.cb	2315.85	-0.0320144	0.988747	Cab39	None
genotype_c_vs_wt.cb	804.22	-0.0263553	0.989966	Itm2c	C_02
genotype_c_vs_wt.cb	0.70186	1.33847	0.962878	4933407L21Rik	None
genotype_c_vs_wt.cb	1.39036	-0.187674	0.989966	Gm28884	C_02
genotype_c_vs_wt.cb	76.3669	-0.0616907	0.988747	Gpr55	C_02
genotype_c_vs_wt.cb	8.74612	-1.16084	0.71144	Gm28100	None
genotype_c_vs_wt.cb	0.500862	-0.182446	0.998346	Gm18180	None
genotype_c_vs_wt.cb	2326.11	-0.128978	0.946234	Psmd1	None
genotype_c_vs_wt.cb	3.41757	-0.133546	0.991754	Htr2b	None
genotype_c_vs_wt.cb	1.19083	3.03371	0.790707	Gm37914	None
genotype_c_vs_wt.cb	207.806	0.134035	0.903671	Armc9	None
genotype_c_vs_wt.cb	21.7532	-0.100455	0.988747	Gm16341	C_03
genotype_c_vs_wt.cb	63.5505	0.209902	0.950988	B3gnt7	C_02
genotype_c_vs_wt.cb	12131	0.0368671	0.989966	Ncl	None
genotype_c_vs_wt.cb	134.345	0.103119	0.955319	C130036L24Rik	None
genotype_c_vs_wt.cb	29281.8	-0.268762	0.785329	Ptma	None
genotype_c_vs_wt.cb	568.722	-0.25671	0.742935	Pde6d	None
genotype_c_vs_wt.cb	0.62378	1.85217	0.940162	Gm37152	None
genotype_c_vs_wt.cb	742.907	0.0897424	0.955319	Cops7b	None
genotype_c_vs_wt.cb	416.917	-0.0858404	0.965081	Dis3l2	None
genotype_c_vs_wt.cb	59.8445	-0.308106	0.841765	Gm6136	None
genotype_c_vs_wt.cb	2.34949	1.19189	0.940162	Gm37447	None
genotype_c_vs_wt.cb	0.427338	3.23718	0.937823	Ecel1	None
genotype_c_vs_wt.cb	2656.46	-0.132183	0.817644	Eif4e2	None
genotype_c_vs_wt.cb	1157.05	0.0509502	0.988747	Gigyf2	None
genotype_c_vs_wt.cb	0.931746	0.36061	0.988747	Gm6153	None
genotype_c_vs_wt.cb	7700.86	0.174707	0.939971	Inpp5d	None
genotype_c_vs_wt.cb	684.646	0.115421	0.919429	Atg16l1	None
genotype_c_vs_wt.cb	1.05717	-1.4213	0.944364	Gm25395	None
genotype_c_vs_wt.cb	1.17038	-1.161	0.969917	Scarna6	None
genotype_c_vs_wt.cb	17.3715	-0.239681	0.971811	Sag	None
genotype_c_vs_wt.cb	7425.03	0.142143	0.950963	Dgkd	None
genotype_c_vs_wt.cb	4.42554	1.09387	0.867735	Gm19582	None
genotype_c_vs_wt.cb	1.32493	1.01367	0.964714	Gm38365	None
genotype_c_vs_wt.cb	210.602	0.194562	0.89152	Usp40	None
genotype_c_vs_wt.cb	0.539339	-1.25781	0.960602	Gm5832	None
genotype_c_vs_wt.cb	1.88199	0.882875	0.944364	Dnajb3	None
genotype_c_vs_wt.cb	770.088	0.304404	0.849161	Mroh2a	None
genotype_c_vs_wt.cb	10082.4	0.135937	0.895871	Hjurp	None
genotype_c_vs_wt.cb	0.253401	-2.18399	0.969079	Trpm8	None
genotype_c_vs_wt.cb	5.64579	0.0975354	0.990383	Arl4c	C_03
genotype_c_vs_wt.cb	2.68209	-0.347665	0.988747	Sh3bp4	None
genotype_c_vs_wt.cb	0.582158	-0.11745	0.998346	Gm5259	None
genotype_c_vs_wt.cb	6.07703	0.622119	0.939877	Agap1	None
genotype_c_vs_wt.cb	1188.61	-0.00658978	0.998346	Cops8	None
genotype_c_vs_wt.cb	2192.73	0.0666084	0.988747	Lrrfip1	None
genotype_c_vs_wt.cb	67.8016	-0.116359	0.988747	Rbm44	None
genotype_c_vs_wt.cb	2.57101	0.0571402	0.998346	Gm7776	None
genotype_c_vs_wt.cb	0.653857	0.625349	0.988747	Ramp1	None
genotype_c_vs_wt.cb	713.022	-0.107742	0.920446	Ube2f	None
genotype_c_vs_wt.cb	4.86309	0.079141	0.995447	Gm7785	None
genotype_c_vs_wt.cb	659.244	-0.0249982	0.989966	Scly	None
genotype_c_vs_wt.cb	0.774897	-1.52578	0.939972	Gm17090	None
genotype_c_vs_wt.cb	8.484	-0.0761088	0.995039	Erfe	None
genotype_c_vs_wt.cb	2139.36	-0.0187081	0.989966	Ilkap	None
genotype_c_vs_wt.cb	17.3525	-0.160035	0.988747	1700020N18Rik	None
genotype_c_vs_wt.cb	1584.3	0.166943	0.922879	Hes6	None
genotype_c_vs_wt.cb	116.657	0.551229	0.533111	Per2	None
genotype_c_vs_wt.cb	293.981	0.245149	0.844831	Traf3ip1	None
genotype_c_vs_wt.cb	524.192	0.311477	0.878503	Asb1	None
genotype_c_vs_wt.cb	561.525	0.42231	0.793062	Hdac4	None
genotype_c_vs_wt.cb	2619.51	-0.29324	0.72005	Ndufa10	None
genotype_c_vs_wt.cb	1181.35	-0.426957	0.720949	Cops9	None
genotype_c_vs_wt.cb	0.484846	-0.83848	0.988747	Otos	None
genotype_c_vs_wt.cb	15.5316	0.548372	0.903725	Gpc1	None
genotype_c_vs_wt.cb	9.83963	0.195892	0.976623	Ankmy1	None
genotype_c_vs_wt.cb	110.405	-0.122934	0.950963	Dusp28	None
genotype_c_vs_wt.cb	6.0122	0.63377	0.91426	5033417F24Rik	None
genotype_c_vs_wt.cb	2287.69	0.420556	0.764128	Rnpepl1	None
genotype_c_vs_wt.cb	1.99747	-0.507621	0.974986	9430060I03Rik	None
genotype_c_vs_wt.cb	385.338	-0.0224014	0.998338	Capn10	None
genotype_c_vs_wt.cb	5.26653	-0.0117818	0.998346	Gpr35	None
genotype_c_vs_wt.cb	1.11124	2.2819	0.911159	Kif1a	None
genotype_c_vs_wt.cb	0.369424	-0.74553	0.988747	Crocc2	None
genotype_c_vs_wt.cb	3.77528	-0.158827	0.988747	Sned1	None
genotype_c_vs_wt.cb	369.448	-0.22615	0.821081	Mterf4	None
genotype_c_vs_wt.cb	5.71141	0.079888	0.992818	Gm28535	None
genotype_c_vs_wt.cb	2.18875	0.776329	0.950988	Gm7867	None
genotype_c_vs_wt.cb	1001.66	0.174519	0.93256	Pask	None
genotype_c_vs_wt.cb	1256.79	-0.12115	0.950963	Ppp1r7	None
genotype_c_vs_wt.cb	0.246383	0.65515	0.989966	Gm26446	None
genotype_c_vs_wt.cb	5.39374	1.39914	0.755913	Ano7	C_01
genotype_c_vs_wt.cb	5449.2	0.12022	0.870771	Hdlbp	None
genotype_c_vs_wt.cb	2.44283	0.991178	0.895402	Gm17415	None
genotype_c_vs_wt.cb	16.7646	0.925132	0.802402	Septin2	None
genotype_c_vs_wt.cb	24.1014	0.253491	0.944364	Farp2	None
genotype_c_vs_wt.cb	955.156	0.358727	0.553404	Stk25	None
genotype_c_vs_wt.cb	476.753	0.106591	0.969436	Thap4	None
genotype_c_vs_wt.cb	1.83813	-1.00918	0.945754	Gm10550	None
genotype_c_vs_wt.cb	1400.97	-0.0320371	0.988747	Atg4b	None
genotype_c_vs_wt.cb	1541.42	-0.200011	0.822139	Dtymk	None
genotype_c_vs_wt.cb	921.498	-0.0479414	0.95186	Ing5	None
genotype_c_vs_wt.cb	283.193	0.316492	0.842848	D2hgdh	None
genotype_c_vs_wt.cb	17.1454	0.0127989	0.998346	Pdcd1	None
genotype_c_vs_wt.cb	1.73063	-0.21018	0.988747	Gm7895	None
genotype_c_vs_wt.cb	144.081	-0.11669	0.951239	Fam174a	None
genotype_c_vs_wt.cb	0.839273	0.712793	0.988747	BC055308	None
genotype_c_vs_wt.cb	268.875	-0.334357	0.790402	Gm15427	None
genotype_c_vs_wt.cb	733.291	-0.163239	0.969079	St8sia4	None
genotype_c_vs_wt.cb	0.905135	-3.54415	0.784172	Gm22360	None
genotype_c_vs_wt.cb	1.27138	-1.6356	0.88694	Gm28901	None
genotype_c_vs_wt.cb	5.87728	-0.37453	0.968154	Gm6430	None
genotype_c_vs_wt.cb	267.389	-0.140908	0.930807	D1Ertd622e	None
genotype_c_vs_wt.cb	747.2	0.191542	0.955319	Ppip5k2	None
genotype_c_vs_wt.cb	174.641	0.0716609	0.988747	Gin1	None
genotype_c_vs_wt.cb	1.11364	-0.0406662	0.998346	Pam	None
genotype_c_vs_wt.cb	55.377	-0.485868	0.790707	Gm3531	None
genotype_c_vs_wt.cb	1.9254	-0.740726	0.951872	Gm29462	None
genotype_c_vs_wt.cb	2.64911	2.75499	0.661954	Gm7967	None
genotype_c_vs_wt.cb	1.9321	-0.0718701	0.998346	Prdx2-ps1	None
genotype_c_vs_wt.cb	9.00759	0.222412	0.973989	Gm29668	None
genotype_c_vs_wt.cb	1.13703	1.2753	0.934081	Gm29667	None
genotype_c_vs_wt.cb	0.801084	-0.435965	0.988747	Gm28188	None
genotype_c_vs_wt.cb	6.42937	0.996341	0.899422	Gm28187	None
genotype_c_vs_wt.cb	34.896	-0.452443	0.797177	Capza1-ps1	None
genotype_c_vs_wt.cb	379.445	-0.0176049	0.998346	Pign	None
genotype_c_vs_wt.cb	1.57718	1.03453	0.947985	Gm20302	None
genotype_c_vs_wt.cb	457.462	0.199889	0.90946	Relch	None
genotype_c_vs_wt.cb	2.45943	-0.53744	0.960602	Gm10193	None
genotype_c_vs_wt.cb	0.739245	-0.629925	0.988747	Tnfrsf11a	None
genotype_c_vs_wt.cb	24.3956	-0.0271205	0.998346	Gm7160	None
genotype_c_vs_wt.cb	1062.43	0.17556	0.901061	Zcchc2	None
genotype_c_vs_wt.cb	0.19363	-0.0661838	0.998346	Gm20753	None
genotype_c_vs_wt.cb	494.411	0.214533	0.92859	Phlpp1	None
genotype_c_vs_wt.cb	0.486718	-2.82216	0.950894	Gm38235	None
genotype_c_vs_wt.cb	9.38512	0.835528	0.822139	Bcl2	C_02
genotype_c_vs_wt.cb	0.219129	1.33074	0.988747	D630008O14Rik	None
genotype_c_vs_wt.cb	119.348	0.164608	0.899858	Kdsr	None
genotype_c_vs_wt.cb	1188.9	-0.063754	0.988747	Vps4b	None
genotype_c_vs_wt.cb	6.98218	-0.899466	0.837563	Serpinb7	None
genotype_c_vs_wt.cb	0.0554336	-0.0661729	0.998346	Serpinb8	None
genotype_c_vs_wt.cb	1.67326	2.64287	0.758817	Gm8141	None
genotype_c_vs_wt.cb	2.90708	-0.347739	0.988747	Dsel	None
genotype_c_vs_wt.cb	0.886118	-0.638347	0.984307	Gm6028	None
genotype_c_vs_wt.cb	2307.24	-0.12064	0.890387	Tsn	None
genotype_c_vs_wt.cb	990.831	-0.267491	0.841765	Nifk	None
genotype_c_vs_wt.cb	1899.82	0.0683256	0.971811	Clasp1	None
genotype_c_vs_wt.cb	13.7641	-0.0463132	0.998346	Tfcp2l1	None
genotype_c_vs_wt.cb	499.606	-0.0722542	0.968154	Ralb	None
genotype_c_vs_wt.cb	2.80189	0.399429	0.977573	Gm27184	None
genotype_c_vs_wt.cb	263.032	0.00193475	0.998346	Tmem185b	None
genotype_c_vs_wt.cb	0.657352	1.33015	0.952106	3830432H09Rik	None
genotype_c_vs_wt.cb	155.564	0.50483	0.617013	Epb41l5	None
genotype_c_vs_wt.cb	384.562	0.316178	0.926175	Ptpn4	None
genotype_c_vs_wt.cb	0.923071	-2.05411	0.899422	Gm3851	None
genotype_c_vs_wt.cb	0.703763	-2.44394	0.928005	Gm37745	None
genotype_c_vs_wt.cb	0.193349	0.788396	0.988747	Gm3551	None
genotype_c_vs_wt.cb	195.055	0.127385	0.950988	Tmem177	None
genotype_c_vs_wt.cb	1.22519	0.10324	0.998346	Tmem37	None
genotype_c_vs_wt.cb	3001.25	-0.224442	0.840851	Dbi	None
genotype_c_vs_wt.cb	115.916	-0.269486	0.884749	3110009E18Rik	None
genotype_c_vs_wt.cb	58.5979	-0.227036	0.971811	Steap3	None
genotype_c_vs_wt.cb	5.66418	0.567774	0.94285	Marco	None
genotype_c_vs_wt.cb	391.422	-0.157753	0.909184	Insig2	None
genotype_c_vs_wt.cb	8.70422	0.624254	0.899857	Gm37174	None
genotype_c_vs_wt.cb	710.314	0.0221325	0.989966	Ccdc93	None
genotype_c_vs_wt.cb	1306.47	-0.086081	0.944364	Ddx18	None
genotype_c_vs_wt.cb	0.682439	-0.0661527	0.998346	Gm28911	None
genotype_c_vs_wt.cb	20697	-0.280852	0.802402	Actr3	None
genotype_c_vs_wt.cb	0.621523	0.173844	0.998346	Gm28706	None
genotype_c_vs_wt.cb	28.0337	-0.394801	0.903671	Slc35f5	None
genotype_c_vs_wt.cb	369.933	0.269356	0.81266	Mgat5	None
genotype_c_vs_wt.cb	0.596837	1.19132	0.970228	Gm37510	None
genotype_c_vs_wt.cb	57.0855	-0.689555	0.678943	Gm8451	None
genotype_c_vs_wt.cb	107.208	0.132511	0.969436	Tmem163	C_06
genotype_c_vs_wt.cb	0.427239	2.37545	0.918976	Acmsd	None
genotype_c_vs_wt.cb	1.4813	-0.472433	0.988747	2900009J06Rik	None
genotype_c_vs_wt.cb	1286.66	0.016834	0.998346	Ccnt2	None
genotype_c_vs_wt.cb	63.4013	-0.165438	0.944364	Map3k19	None
genotype_c_vs_wt.cb	1312.8	-0.0258557	0.988747	Rab3gap1	None
genotype_c_vs_wt.cb	402.416	0.173415	0.912018	Zranb3	None
genotype_c_vs_wt.cb	5.13453	0.726519	0.920183	Gm28800	None
genotype_c_vs_wt.cb	19.825	0.252784	0.964714	Gm38248	None
genotype_c_vs_wt.cb	202.279	-0.404574	0.81266	Rpl28-ps1	None
genotype_c_vs_wt.cb	2.37313	0.0268278	0.998346	Gm37625	None
genotype_c_vs_wt.cb	1224.21	0.361296	0.808341	R3hdm1	None
genotype_c_vs_wt.cb	1347.05	0.0704255	0.975254	Ubxn4	None
genotype_c_vs_wt.cb	20.9667	0.0198733	0.998346	Lct	None
genotype_c_vs_wt.cb	17641.9	-0.141921	0.844831	Mcm6	None
genotype_c_vs_wt.cb	2686.38	-0.293079	0.882371	Dars	None
genotype_c_vs_wt.cb	11.0882	-0.0270824	0.998346	Gm6170	None
genotype_c_vs_wt.cb	6957.52	-0.124438	0.81266	Cxcr4	C_04
genotype_c_vs_wt.cb	2.75673	1.61568	0.805817	Gm26686	None
genotype_c_vs_wt.cb	1.41409	1.30372	0.903725	Gm15790	None
genotype_c_vs_wt.cb	1.75682	0.651961	0.969079	Rpl31-ps9	None
genotype_c_vs_wt.cb	3.52956	0.1587	0.989966	Cd55os	None
genotype_c_vs_wt.cb	15.4177	0.484776	0.902829	Gm15675	None
genotype_c_vs_wt.cb	266.108	0.00653514	0.998346	Cd55	C_05
genotype_c_vs_wt.cb	1.09805	-1.38638	0.909184	Gm16083	None
genotype_c_vs_wt.cb	44.2747	0.511346	0.787336	Pfkfb2	None
genotype_c_vs_wt.cb	206.474	0.334651	0.899857	Yod1	None
genotype_c_vs_wt.cb	5.64944	1.12463	0.849161	AA986860	None
genotype_c_vs_wt.cb	6.09379	0.710913	0.909809	Fcamr	C_01
genotype_c_vs_wt.cb	7.64026	-0.526936	0.915127	Gm15848	C_02
genotype_c_vs_wt.cb	11.4198	-0.353142	0.932944	Pigr	None
genotype_c_vs_wt.cb	6200.17	-0.119191	0.886459	Fcmr	None
genotype_c_vs_wt.cb	4.85924	-0.121285	0.988747	Il24	None
genotype_c_vs_wt.cb	6.66051	-0.216532	0.988747	Il10	C_02
genotype_c_vs_wt.cb	2917.39	0.057059	0.988747	Mapkapk2	None
genotype_c_vs_wt.cb	0.55178	1.39136	0.969436	Gm37084	None
genotype_c_vs_wt.cb	212.446	-0.54641	0.0765459	Dyrk3	None
genotype_c_vs_wt.cb	1734.83	-0.075175	0.962878	Eif2d	None
genotype_c_vs_wt.cb	959.711	-0.0924909	0.90724	Rassf5	None
genotype_c_vs_wt.cb	60.9732	0.592452	0.474774	Ikbke	C_02
genotype_c_vs_wt.cb	0.398171	-2.27938	0.952724	Gm28913	None
genotype_c_vs_wt.cb	967.337	0.15597	0.847322	Srgap2	None
genotype_c_vs_wt.cb	471.428	-0.0462468	0.988747	Fam72a	None
genotype_c_vs_wt.cb	1.80025	-0.32171	0.988747	Gm8532	None
genotype_c_vs_wt.cb	1064.34	-0.100718	0.939237	Ctse	None
genotype_c_vs_wt.cb	0.619218	-0.75343	0.988747	Rab7b	None
genotype_c_vs_wt.cb	0.160879	-0.787493	0.988747	Slc26a9	None
genotype_c_vs_wt.cb	18.0773	0.0653872	0.990584	Pm20d1	C_06
genotype_c_vs_wt.cb	1181.45	0.380935	0.822139	Slc41a1	None
genotype_c_vs_wt.cb	259.03	0.00419028	0.998346	Rab29	None
genotype_c_vs_wt.cb	5156.91	-0.0241479	0.99235	Nucks1	None
genotype_c_vs_wt.cb	0.831814	-0.787503	0.988747	Gm38067	None
genotype_c_vs_wt.cb	7.4491	0.661304	0.936813	Slc45a3	None
genotype_c_vs_wt.cb	1114.48	0.234852	0.787368	Elk4	None
genotype_c_vs_wt.cb	493.891	0.22255	0.895871	Mfsd4a	None
genotype_c_vs_wt.cb	12.4222	0.287535	0.962878	Gm37120	C_06
genotype_c_vs_wt.cb	0.815939	-0.861557	0.969917	Cdk18	None
genotype_c_vs_wt.cb	1.05551	2.52116	0.859326	Gm7241	None
genotype_c_vs_wt.cb	0.30707	0.655177	0.988747	Klhdc8a	None
genotype_c_vs_wt.cb	612.51	-0.0237589	0.989966	Nuak2	None
genotype_c_vs_wt.cb	50.5678	0.453225	0.81266	F730311O21Rik	None
genotype_c_vs_wt.cb	1.65567	-0.895764	0.955319	Tmcc2	None
genotype_c_vs_wt.cb	10.6717	0.0632909	0.992889	Dstyk	None
genotype_c_vs_wt.cb	9.08297	-0.55512	0.899422	6030442K20Rik	None
genotype_c_vs_wt.cb	1446.58	-0.212301	0.365547	Rbbp5	None
genotype_c_vs_wt.cb	144.08	0.200033	0.903725	Tmem81	None
genotype_c_vs_wt.cb	35.9165	0.000309847	0.999748	Cntn2	C_02
genotype_c_vs_wt.cb	0.825102	1.48031	0.950988	Nfasc	None
genotype_c_vs_wt.cb	2938.87	0.00449683	0.998346	Mdm4	None
genotype_c_vs_wt.cb	16.5083	-0.525648	0.861638	Gm29257	None
genotype_c_vs_wt.cb	4484.47	0.360706	0.847322	Pik3c2b	None
genotype_c_vs_wt.cb	1.94795	0.786843	0.970228	Gm28609	None
genotype_c_vs_wt.cb	18.1331	0.183006	0.969079	Gm26616	None
genotype_c_vs_wt.cb	4629.88	0.0982468	0.968653	Ppp1r15b	None
genotype_c_vs_wt.cb	0.455405	-1.56405	0.971077	Plekha6	None
genotype_c_vs_wt.cb	0.730041	-0.608812	0.988747	Ren1	None
genotype_c_vs_wt.cb	0.76147	3.31926	0.849161	Sox13	None
genotype_c_vs_wt.cb	0.404891	2.87627	0.909184	Gm23939	None
genotype_c_vs_wt.cb	2774.57	-0.470066	0.6251	Snrpe	None
genotype_c_vs_wt.cb	89.7061	0.357554	0.884749	Zc3h11a	None
genotype_c_vs_wt.cb	531.246	0.324687	0.905611	Gm38394	None
genotype_c_vs_wt.cb	3733.06	-0.289534	0.164716	Lax1	None
genotype_c_vs_wt.cb	3.10931	-0.363057	0.981783	Atp2b4	None
genotype_c_vs_wt.cb	3722.59	-0.059001	0.910028	Btg2	None
genotype_c_vs_wt.cb	12.2743	-0.382433	0.936193	Gm38140	None
genotype_c_vs_wt.cb	19.2535	-0.681821	0.688283	Ppfia4	C_03
genotype_c_vs_wt.cb	1472.59	-0.132001	0.828651	Tmem183a	None
genotype_c_vs_wt.cb	480.603	0.0187555	0.989966	Cyb5r1	None
genotype_c_vs_wt.cb	2774.74	-0.0322382	0.988747	Adipor1	None
genotype_c_vs_wt.cb	1.14092	0.844372	0.968154	Platr1	None
genotype_c_vs_wt.cb	0.593796	2.26989	0.91762	Gm37935	None
genotype_c_vs_wt.cb	540.619	-0.137089	0.89331	Klhl12	None
genotype_c_vs_wt.cb	747.513	-0.23274	0.704419	Rabif	None
genotype_c_vs_wt.cb	1.12378	3.32365	0.751188	Gm25612	None
genotype_c_vs_wt.cb	1.19582	2.43096	0.842848	Gm15454	None
genotype_c_vs_wt.cb	61.0339	0.602519	0.714432	Kdm5b	None
genotype_c_vs_wt.cb	0.231405	0.630494	0.989966	Syt2	None
genotype_c_vs_wt.cb	232.521	0.160199	0.950988	Ppp1r12b	None
genotype_c_vs_wt.cb	2.42122	1.31416	0.855256	Gm37677	None
genotype_c_vs_wt.cb	917.932	-0.160358	0.897174	Ube2t	None
genotype_c_vs_wt.cb	14.8385	1.41501	0.582327	Lgr6	None
genotype_c_vs_wt.cb	47.8751	0.439004	0.898094	Ptprv	None
genotype_c_vs_wt.cb	0.118718	0.655161	0.989966	Gm10535	None
genotype_c_vs_wt.cb	1790.23	0.0537717	0.984307	Ptpn7	None
genotype_c_vs_wt.cb	900.699	0.233566	0.83006	Arl8a	None
genotype_c_vs_wt.cb	4.65639	0.413013	0.969066	Gm26280	None
genotype_c_vs_wt.cb	3.24228	0.85184	0.890793	Gm15445	None
genotype_c_vs_wt.cb	1242.71	-0.385425	0.802402	Gm4204	None
genotype_c_vs_wt.cb	14.2835	0.255947	0.968154	Gm26642	None
genotype_c_vs_wt.cb	1503.05	0.160403	0.936813	Rnpep	None
genotype_c_vs_wt.cb	1026.26	-0.13465	0.89681	Timm17a	None
genotype_c_vs_wt.cb	2188.63	0.192877	0.714432	Ipo9	None
genotype_c_vs_wt.cb	0.869475	-4.22968	0.909184	Gm28277	None
genotype_c_vs_wt.cb	7.42902	0.00500671	0.999167	Nav1	None
genotype_c_vs_wt.cb	3839.24	-0.269527	0.790751	Csrp1	None
genotype_c_vs_wt.cb	6.29238	-0.862858	0.909809	Phlda3	None
genotype_c_vs_wt.cb	0.294246	0.769062	0.988747	Lad1	None
genotype_c_vs_wt.cb	0.297633	-0.0661536	0.998346	Gm28883	None
genotype_c_vs_wt.cb	7.3144	0.185065	0.988747	Igfn1	None
genotype_c_vs_wt.cb	386.202	0.0839271	0.971811	Tmem9	None
genotype_c_vs_wt.cb	19.1125	-0.417424	0.899422	Gm37759	None
genotype_c_vs_wt.cb	1.8671	0.159261	0.991853	Gm15850	None
genotype_c_vs_wt.cb	4001.87	0.264065	0.918396	Kif21b	None
genotype_c_vs_wt.cb	3.21145	-0.535403	0.960473	Inava	None
genotype_c_vs_wt.cb	0.945682	-0.086173	0.998346	Gm26781	None
genotype_c_vs_wt.cb	433.798	0.352	0.850539	Camsap2	None
genotype_c_vs_wt.cb	28.0366	0.431852	0.918976	9230116N13Rik	None
genotype_c_vs_wt.cb	193.242	-0.257397	0.835014	Ddx59	None
genotype_c_vs_wt.cb	829.095	0.232703	0.850539	Kif14	None
genotype_c_vs_wt.cb	0.504605	2.33124	0.936813	Gm29485	None
genotype_c_vs_wt.cb	1.43202	0.376428	0.988747	Gm37799	None
genotype_c_vs_wt.cb	247.403	0.191568	0.960602	Zfp281	None
genotype_c_vs_wt.cb	3.30676	-1.75534	0.817644	Gm19705	None
genotype_c_vs_wt.cb	0.313073	-0.121731	0.998346	Gm29718	None
genotype_c_vs_wt.cb	12814.2	0.13252	0.969436	Ptprc	None
genotype_c_vs_wt.cb	4.3728	0.855007	0.912018	A130071D04Rik	None
genotype_c_vs_wt.cb	18.681	-0.762242	0.748808	Gm28556	None
genotype_c_vs_wt.cb	0.681147	-0.124559	0.998346	Atp6v1g3	None
genotype_c_vs_wt.cb	2511.97	-0.263217	0.890387	Nek7	None
genotype_c_vs_wt.cb	0.228124	-1.39535	0.988747	Gm37101	None
genotype_c_vs_wt.cb	0.794165	-2.0482	0.90946	Lhx9	None
genotype_c_vs_wt.cb	182.88	-0.193913	0.899422	2310009B15Rik	None
genotype_c_vs_wt.cb	2.20245	1.266	0.882371	Gm37045	None
genotype_c_vs_wt.cb	1460	0.0907721	0.988747	Dennd1b	None
genotype_c_vs_wt.cb	0.806915	-0.571324	0.988747	Gm37423	None
genotype_c_vs_wt.cb	1.26097	0.272901	0.988747	4930596I21Rik	None
genotype_c_vs_wt.cb	0.220791	1.33077	0.988747	Gm18553	None
genotype_c_vs_wt.cb	1.6239	-0.0158977	0.998346	Gm37718	None
genotype_c_vs_wt.cb	251.669	0.171275	0.969436	Zbtb41	None
genotype_c_vs_wt.cb	1717.25	0.474062	0.802402	Aspm	C_05
genotype_c_vs_wt.cb	10.2822	-0.165683	0.988747	Gm5837	None
genotype_c_vs_wt.cb	0.962224	0.6213	0.984307	Kcnt2	None
genotype_c_vs_wt.cb	71.6761	-0.377076	0.808165	Gm5835	None
genotype_c_vs_wt.cb	653.976	0.0319613	0.992879	Cdc73	None
genotype_c_vs_wt.cb	0.706704	0.454153	0.988747	B3galt2	None
genotype_c_vs_wt.cb	5.80011	-0.804383	0.882371	Gm6397	None
genotype_c_vs_wt.cb	273.594	-0.0606699	0.971811	Glrx2	None
genotype_c_vs_wt.cb	11.2886	0.314245	0.962878	Ro60	None
genotype_c_vs_wt.cb	946.282	0.0357217	0.988747	Uchl5	None
genotype_c_vs_wt.cb	17.6835	0.0475441	0.993165	Gm29170	None
genotype_c_vs_wt.cb	2985.64	-0.479096	0.597666	Rgs2	None
genotype_c_vs_wt.cb	2005.06	-0.531653	0.821081	Rgs13	None
genotype_c_vs_wt.cb	23.8616	-0.413982	0.903725	Rgs1	None
genotype_c_vs_wt.cb	8.80827	-0.527302	0.914029	Gm7266	None
genotype_c_vs_wt.cb	46.384	-0.419574	0.870359	Rgs18	C_03
genotype_c_vs_wt.cb	0.652677	-2.49393	0.88694	Gm15583	None
genotype_c_vs_wt.cb	2.89947	-0.177128	0.989966	A230059L01Rik	None
genotype_c_vs_wt.cb	2.5725	-2.34804	0.681504	Pla2g4a	None
genotype_c_vs_wt.cb	30.4463	-0.243208	0.950894	Rbm3-ps	None
genotype_c_vs_wt.cb	162.598	0.131056	0.984307	Odr4	None
genotype_c_vs_wt.cb	3995.72	0.610037	0.604965	Tpr	None
genotype_c_vs_wt.cb	1.24364	0.16358	0.995298	Prg4	None
genotype_c_vs_wt.cb	41.2444	0.145835	0.974023	Gm10138	None
genotype_c_vs_wt.cb	3133.9	0.0366339	0.989852	Ivns1abp	None
genotype_c_vs_wt.cb	230.456	0.0813122	0.988747	Swt1	None
genotype_c_vs_wt.cb	1069.98	0.0133711	0.996849	Trmt1l	None
genotype_c_vs_wt.cb	0.64634	0.59957	0.988747	Mir7682	None
genotype_c_vs_wt.cb	31.0747	0.653352	0.855256	Gm37893	None
genotype_c_vs_wt.cb	641.135	-0.10466	0.976623	Rnf2	None
genotype_c_vs_wt.cb	1.12384	2.3166	0.844831	Gm36527	None
genotype_c_vs_wt.cb	0.753704	-0.760369	0.980788	Gm19503	None
genotype_c_vs_wt.cb	57.0211	0.0421872	0.989966	Fam129a	C_03
genotype_c_vs_wt.cb	37.0649	-0.298538	0.890971	2810414N06Rik	None
genotype_c_vs_wt.cb	1013.26	0.0356396	0.989966	Edem3	None
genotype_c_vs_wt.cb	2.95085	-0.00243639	0.999657	1700025G04Rik	None
genotype_c_vs_wt.cb	479.704	-0.348467	0.681504	Tsen15	None
genotype_c_vs_wt.cb	43.9857	-0.181127	0.955319	Rgl1	None
genotype_c_vs_wt.cb	7.90469	-0.331287	0.967192	Gm7278	None
genotype_c_vs_wt.cb	6664.27	-0.261258	0.802402	Arpc5	None
genotype_c_vs_wt.cb	3062.83	-0.224696	0.768209	Ncf2	None
genotype_c_vs_wt.cb	2861.65	0.0900848	0.949145	Smg7	None
genotype_c_vs_wt.cb	0.894781	-2.04921	0.890228	Gm8976	None
genotype_c_vs_wt.cb	699.034	0.281293	0.888378	Lamc1	None
genotype_c_vs_wt.cb	465.572	-0.147363	0.849161	E330020D12Rik	None
genotype_c_vs_wt.cb	19.1563	0.0847682	0.988747	Shcbp1l	None
genotype_c_vs_wt.cb	0.338662	-0.0661563	0.998346	Gm25588	None
genotype_c_vs_wt.cb	1.48091	0.691871	0.962878	Gm37669	None
genotype_c_vs_wt.cb	6644.3	0.0882312	0.972131	Dhx9	None
genotype_c_vs_wt.cb	2.3095	-1.42408	0.864666	Npl	None
genotype_c_vs_wt.cb	3.20664	-1.79621	0.80954	Gm6652	None
genotype_c_vs_wt.cb	2.37862	1.30371	0.910028	Rgs8	None
genotype_c_vs_wt.cb	6.65494	0.105681	0.990383	Rgs16	None
genotype_c_vs_wt.cb	4.33284	-0.577407	0.964714	Rnasel	None
genotype_c_vs_wt.cb	3.33805	-0.458786	0.971077	Teddm2	None
genotype_c_vs_wt.cb	3822.38	-0.0448126	0.971811	Glul	None
genotype_c_vs_wt.cb	42.9851	-0.360828	0.895257	A830008E24Rik	C_06
genotype_c_vs_wt.cb	378.963	0.419391	0.808341	Cacna1e	None
genotype_c_vs_wt.cb	0.450566	0.597674	0.988747	Gm29282	None
genotype_c_vs_wt.cb	11.4742	0.088353	0.990584	Gm9530	None
genotype_c_vs_wt.cb	857.278	0.201741	0.932054	Ier5	None
genotype_c_vs_wt.cb	44.4037	0.00540128	0.998346	Mr1	None
genotype_c_vs_wt.cb	837.661	0.0211534	0.989966	Stx6	None
genotype_c_vs_wt.cb	1.17666	-0.495278	0.98686	Gm8850	None
genotype_c_vs_wt.cb	0.346814	-0.0661593	0.998346	BC034090	None
genotype_c_vs_wt.cb	1092.69	-0.0997495	0.971811	Xpr1	None
genotype_c_vs_wt.cb	0.572651	-1.93261	0.9542	Gm5532	None
genotype_c_vs_wt.cb	809.541	-0.0480973	0.988747	Acbd6	None
genotype_c_vs_wt.cb	137.595	-0.108901	0.973989	Qsox1	None
genotype_c_vs_wt.cb	1327.03	0.39708	0.822139	Cep350	None
genotype_c_vs_wt.cb	1.05001	2.45208	0.841898	Gm38038	None
genotype_c_vs_wt.cb	1.36728	0.883964	0.950894	Gm9694	None
genotype_c_vs_wt.cb	2087.29	-0.031694	0.988747	Tor1aip1	None
genotype_c_vs_wt.cb	3.03837	-0.848185	0.949145	9430034N14Rik	None
genotype_c_vs_wt.cb	1661.64	0.0600619	0.969079	Tor1aip2	None
genotype_c_vs_wt.cb	2.14342	-0.103334	0.998346	Axdnd1	None
genotype_c_vs_wt.cb	141.65	-0.324115	0.856146	Gm2000	None
genotype_c_vs_wt.cb	636.88	-0.0287451	0.988747	Soat1	None
genotype_c_vs_wt.cb	19.6328	-0.411664	0.903725	Csnk2a3	None
genotype_c_vs_wt.cb	2392.46	0.183399	0.90946	Abl2	None
genotype_c_vs_wt.cb	0.417628	1.92845	0.946234	Gm38043	None
genotype_c_vs_wt.cb	1723.81	0.131751	0.914345	Tor3a	None
genotype_c_vs_wt.cb	3209.63	0.0165642	0.992632	Fam20b	None
genotype_c_vs_wt.cb	16.5734	-0.394823	0.939972	Gm15428	None
genotype_c_vs_wt.cb	3764.68	0.0547048	0.988747	Ralgps2	None
genotype_c_vs_wt.cb	1.42282	3.69131	0.688283	Gm28693	None
genotype_c_vs_wt.cb	2.88603	0.043872	0.998346	Angptl1	None
genotype_c_vs_wt.cb	2.52022	-0.112766	0.994709	Gm37802	None
genotype_c_vs_wt.cb	1.60942	2.07661	0.840545	Gm37943	None
genotype_c_vs_wt.cb	14.5792	0.274561	0.953527	4930439D14Rik	None
genotype_c_vs_wt.cb	1.8919	-0.118038	0.998346	Gm28694	None
genotype_c_vs_wt.cb	1.12486	1.39007	0.914029	Gm10531	None
genotype_c_vs_wt.cb	19.0534	0.909092	0.768209	Rasal2	None
genotype_c_vs_wt.cb	97.9673	-0.140651	0.969436	2810025M15Rik	None
genotype_c_vs_wt.cb	26.0056	0.345168	0.914029	Cryzl2	C_02
genotype_c_vs_wt.cb	113.427	-0.473009	0.743126	Sec16b	None
genotype_c_vs_wt.cb	0.527444	-0.0661574	0.998346	Gm4953	None
genotype_c_vs_wt.cb	1028.09	0.0655559	0.988747	Cop1	None
genotype_c_vs_wt.cb	0.604919	1.63943	0.955232	Gm37088	None
genotype_c_vs_wt.cb	0.172659	-0.0661848	0.998346	Scarna3a	None
genotype_c_vs_wt.cb	1.3123	-0.643172	0.988747	Gm37294	None
genotype_c_vs_wt.cb	959.6	-0.258642	0.755913	4930523C07Rik	None
genotype_c_vs_wt.cb	1.1846	-0.723748	0.974986	4930562F07Rik	None
genotype_c_vs_wt.cb	1.76177	0.51466	0.978931	Tnn	None
genotype_c_vs_wt.cb	1252.09	-0.293765	0.776075	Mrps14	None
genotype_c_vs_wt.cb	1564.65	-0.17325	0.944364	Cacybp	None
genotype_c_vs_wt.cb	2.80019	1.20368	0.882371	4933417C20Rik	None
genotype_c_vs_wt.cb	2272.86	-0.141978	0.958406	Rabgap1l	None
genotype_c_vs_wt.cb	0.435317	-0.203171	0.998346	9430087J23Rik	None
genotype_c_vs_wt.cb	1.08403	1.00508	0.971811	Gm37529	None
genotype_c_vs_wt.cb	0.179794	-0.0661526	0.998346	Gm37212	None
genotype_c_vs_wt.cb	16.5348	0.205045	0.972251	Gpr52	None
genotype_c_vs_wt.cb	0.308403	0.699434	0.988747	Gm37215	None
genotype_c_vs_wt.cb	1.02437	-0.854496	0.971811	Gm38302	None
genotype_c_vs_wt.cb	1.87248	-1.9366	0.842848	6720464F23Rik	None
genotype_c_vs_wt.cb	6.79781	0.93616	0.856146	Gm37328	None
genotype_c_vs_wt.cb	35.3551	-0.0822729	0.988747	Gm38329	None
genotype_c_vs_wt.cb	0.28854	-0.0661846	0.998346	Gm38126	None
genotype_c_vs_wt.cb	5.46989	-0.345955	0.969436	Gm37083	None
genotype_c_vs_wt.cb	1.5445	0.294066	0.988747	Gm38060	None
genotype_c_vs_wt.cb	1306.94	0.0163944	0.998346	Rc3h1	None
genotype_c_vs_wt.cb	0.743753	-0.556873	0.988747	Gm37653	None
genotype_c_vs_wt.cb	2.31498	1.53519	0.890228	Serpinc1	None
genotype_c_vs_wt.cb	284.028	0.315393	0.889004	Zbtb37	None
genotype_c_vs_wt.cb	3.79303	-1.11187	0.903383	Gm37362	None
genotype_c_vs_wt.cb	2130.17	-0.165952	0.898306	Gas5	None
genotype_c_vs_wt.cb	970.336	-0.0550808	0.969079	Dars2	None
genotype_c_vs_wt.cb	840.004	-0.140013	0.910545	Cenpl	None
genotype_c_vs_wt.cb	645.895	0.0474924	0.981535	Klhl20	None
genotype_c_vs_wt.cb	0.512647	0.135112	0.998346	Gm6185	None
genotype_c_vs_wt.cb	1556.24	-0.244118	0.757312	Prdx6	None
genotype_c_vs_wt.cb	0.115881	-0.0661796	0.998346	Tnfsf4	None
genotype_c_vs_wt.cb	12.5928	-0.282958	0.95736	Tnfsf18	None
genotype_c_vs_wt.cb	11.5138	0.363389	0.950988	Gm15429	None
genotype_c_vs_wt.cb	0.687843	-0.675592	0.988747	Gm37357	None
genotype_c_vs_wt.cb	564.061	0.135658	0.97414	Suco	None
genotype_c_vs_wt.cb	1.04043	-0.0830496	0.998346	Gm7496	None
genotype_c_vs_wt.cb	3.66048	-0.631122	0.922879	Gm31925	None
genotype_c_vs_wt.cb	0.101075	-0.0661458	0.998346	4930558K02Rik	None
genotype_c_vs_wt.cb	262.026	-0.0078767	0.998346	Pigc	None
genotype_c_vs_wt.cb	21.5264	-0.948408	0.808165	Dnm3	None
genotype_c_vs_wt.cb	132.862	0.158082	0.94809	Eef1aknmt	C_02
genotype_c_vs_wt.cb	471.172	-0.249326	0.882371	Vamp4	None
genotype_c_vs_wt.cb	4745.77	0.449537	0.765749	Prrc2c	None
genotype_c_vs_wt.cb	1.44468	-0.480206	0.988747	Gm27616	None
genotype_c_vs_wt.cb	0.556842	0.510934	0.988747	Fmo1	None
genotype_c_vs_wt.cb	75.7773	0.0992117	0.988747	Gorab	None
genotype_c_vs_wt.cb	6.50517	-0.580459	0.920183	Rpsa-ps1	None
genotype_c_vs_wt.cb	0.838336	-0.971986	0.971811	Mettl11b	None
genotype_c_vs_wt.cb	336.487	0.148198	0.946234	Kifap3	None
genotype_c_vs_wt.cb	854.946	0.0130252	0.990383	Scyl3	None
genotype_c_vs_wt.cb	512.945	-0.171472	0.912018	BC055324	None
genotype_c_vs_wt.cb	109.975	-0.113479	0.971811	Mettl18	None
genotype_c_vs_wt.cb	13.2204	0.206951	0.974526	Sell	C_03
genotype_c_vs_wt.cb	0.365925	2.12887	0.971811	F5	None
genotype_c_vs_wt.cb	143.551	0.182914	0.939972	Slc19a2	None
genotype_c_vs_wt.cb	190.054	-0.0678921	0.988747	Ccdc181	None
genotype_c_vs_wt.cb	242.373	-0.140455	0.960602	Blzf1	None
genotype_c_vs_wt.cb	400.773	-0.40337	0.709183	Nme7	None
genotype_c_vs_wt.cb	0.891114	0.41746	0.988747	Gm37411	None
genotype_c_vs_wt.cb	3.35752	0.727486	0.952084	Atp1b1	None
genotype_c_vs_wt.cb	0.557096	-1.57839	0.969079	Xcl1	None
genotype_c_vs_wt.cb	0.378153	-0.0661547	0.998346	Gm16550	None
genotype_c_vs_wt.cb	4237.2	0.0628127	0.971811	Sft2d2	None
genotype_c_vs_wt.cb	801.144	-0.243263	0.692156	Tiprl	None
genotype_c_vs_wt.cb	17.2018	0.28997	0.969436	Gm38190	None
genotype_c_vs_wt.cb	201.032	-0.0674904	0.981586	Dcaf6	None
genotype_c_vs_wt.cb	477.545	-0.248574	0.808165	Mpc2	None
genotype_c_vs_wt.cb	0.45624	0.427592	0.988747	Gm37860	None
genotype_c_vs_wt.cb	108.388	0.387598	0.688283	Mpzl1	None
genotype_c_vs_wt.cb	4.70733	-0.9119	0.879171	Gm18407	None
genotype_c_vs_wt.cb	6726.18	-0.0619956	0.960602	Rcsd1	None
genotype_c_vs_wt.cb	0.287705	1.36512	0.971811	Gm44458	None
genotype_c_vs_wt.cb	924.689	-0.224627	0.503808	Creg1	None
genotype_c_vs_wt.cb	0.684591	-1.09637	0.978199	Gm36972	None
genotype_c_vs_wt.cb	24.2868	0.351602	0.88694	Gm16565	None
genotype_c_vs_wt.cb	7.85159	-0.204212	0.988747	Cd247	None
genotype_c_vs_wt.cb	1.94717	-1.54007	0.871278	Gm32999	C_08
genotype_c_vs_wt.cb	8.87725	0.00364716	0.999167	Gm37856	None
genotype_c_vs_wt.cb	6.101	0.618344	0.913477	Gm37469	None
genotype_c_vs_wt.cb	1007.67	0.381264	0.822139	Pou2f1	None
genotype_c_vs_wt.cb	11.418	1.05228	0.71144	Gm17976	None
genotype_c_vs_wt.cb	16.997	0.92349	0.753988	Gm15853	None
genotype_c_vs_wt.cb	477.254	-0.195832	0.808165	Tada1	None
genotype_c_vs_wt.cb	293.394	0.0686435	0.970569	Pogk	None
genotype_c_vs_wt.cb	3.01218	-0.793194	0.938162	Gm16418	None
genotype_c_vs_wt.cb	1.95276	-0.863714	0.932814	Gm6286	None
genotype_c_vs_wt.cb	1821.8	0.10279	0.950988	Uck2	None
genotype_c_vs_wt.cb	0.216421	1.80167	0.977107	Gm37982	None
genotype_c_vs_wt.cb	2.11837	1.67288	0.852677	Gm2453	None
genotype_c_vs_wt.cb	817.322	-0.374451	0.763411	Tmco1	None
genotype_c_vs_wt.cb	0.526299	-0.746685	0.988747	Gm25911	None
genotype_c_vs_wt.cb	0.221997	-0.673862	0.989966	Gm24182	None
genotype_c_vs_wt.cb	2697.05	-0.150036	0.787336	Aldh9a1	None
genotype_c_vs_wt.cb	42.9669	-0.248096	0.909556	Mgst3	None
genotype_c_vs_wt.cb	43.3823	-0.473002	0.890387	Pbx1	None
genotype_c_vs_wt.cb	2209.95	-0.0933981	0.988485	Nuf2	None
genotype_c_vs_wt.cb	48.4983	0.449439	0.858044	Rgs4	C_04
genotype_c_vs_wt.cb	48.2526	-0.207255	0.940239	Ccdc190	C_08
genotype_c_vs_wt.cb	4.22456	0.553523	0.944678	Gm15852	None
genotype_c_vs_wt.cb	480.208	0.0798962	0.967192	Hsd17b7	None
genotype_c_vs_wt.cb	79.4311	-0.425636	0.849161	3110045C21Rik	None
genotype_c_vs_wt.cb	0.957711	0.329557	0.988747	Ddr2	None
genotype_c_vs_wt.cb	3493.18	-0.160717	0.882371	Uap1	None
genotype_c_vs_wt.cb	1.84724	-0.731129	0.960602	Gm37748	None
genotype_c_vs_wt.cb	3707.94	0.0859072	0.969436	Uhmk1	None
genotype_c_vs_wt.cb	0.426681	-0.787501	0.988747	4930500M09Rik	None
genotype_c_vs_wt.cb	1.33665	1.27492	0.949792	Sh2d1b2	None
genotype_c_vs_wt.cb	1.01489	1.53303	0.90946	Gm6345	None
genotype_c_vs_wt.cb	79.6709	-1.05748	0.0164804	Sh2d1b1	None
genotype_c_vs_wt.cb	1.2044	-0.736647	0.970579	Gm7694	None
genotype_c_vs_wt.cb	0.716547	-1.3138	0.950988	Nos1ap	None
genotype_c_vs_wt.cb	2.50934	0.669987	0.970228	Gm7299	None
genotype_c_vs_wt.cb	6.1367	1.44763	0.802402	Olfml2b	None
genotype_c_vs_wt.cb	1089.89	0.0136406	0.998346	Atf6	None
genotype_c_vs_wt.cb	5.85038	0.497346	0.943688	Gm9929	None
genotype_c_vs_wt.cb	109.213	0.00258851	0.998346	Dusp12	None
genotype_c_vs_wt.cb	1.11111	2.20294	0.861638	Gm26620	None
genotype_c_vs_wt.cb	41.1229	0.0750223	0.988747	Fcrlb	None
genotype_c_vs_wt.cb	5769.62	0.00748146	0.998346	Fcrla	None
genotype_c_vs_wt.cb	13.1272	-0.233584	0.96984	Gm2962	None
genotype_c_vs_wt.cb	4033.45	0.0227806	0.988747	Fcgr2b	None
genotype_c_vs_wt.cb	3.4095	1.32206	0.822139	Gm38204	None
genotype_c_vs_wt.cb	17.5174	-0.33505	0.92565	Gm10522	None
genotype_c_vs_wt.cb	37.2955	-0.440863	0.828391	Fcgr4	None
genotype_c_vs_wt.cb	20.8776	0.164782	0.986403	Fcgr3	None
genotype_c_vs_wt.cb	32.5389	-0.455088	0.844831	Cfap126	None
genotype_c_vs_wt.cb	1305.73	-0.17285	0.870771	Sdhc	None
genotype_c_vs_wt.cb	0.900921	2.90313	0.822139	Mpz	None
genotype_c_vs_wt.cb	0.536888	0.979972	0.971811	Nr1i3	None
genotype_c_vs_wt.cb	218.191	0.103584	0.971811	Tomm40l	None
genotype_c_vs_wt.cb	16.1279	-0.257868	0.950988	Apoa2	None
genotype_c_vs_wt.cb	35.3839	-0.198702	0.946234	Fcer1g	None
genotype_c_vs_wt.cb	4889.91	-0.137859	0.909556	Ndufs2	None
genotype_c_vs_wt.cb	0.728607	-0.709833	0.988747	Adamts4	None
genotype_c_vs_wt.cb	267.439	0.293653	0.768209	B4galt3	None
genotype_c_vs_wt.cb	448.442	0.220633	0.802402	Ppox	None
genotype_c_vs_wt.cb	717.073	0.443002	0.785329	Usp21	None
genotype_c_vs_wt.cb	1243.37	-0.286684	0.812519	Ufc1	None
genotype_c_vs_wt.cb	5.35734	-0.584498	0.913477	Rpl27-ps1	None
genotype_c_vs_wt.cb	17.9423	0.0286379	0.998346	Gm20045	None
genotype_c_vs_wt.cb	161.545	-0.0787869	0.971811	Dedd	None
genotype_c_vs_wt.cb	551.786	0.0483329	0.976642	Nit1	None
genotype_c_vs_wt.cb	844.809	-0.0859693	0.95729	Pfdn2	None
genotype_c_vs_wt.cb	4.83929	0.5099	0.939237	Gm37154	None
genotype_c_vs_wt.cb	3.73851	-1.21173	0.885927	Klhdc9	None
genotype_c_vs_wt.cb	10.0262	-0.385912	0.953153	Nectin4	None
genotype_c_vs_wt.cb	6400.47	0.228141	0.881861	Arhgap30	None
genotype_c_vs_wt.cb	1871.07	0.0714318	0.971811	Usf1	None
genotype_c_vs_wt.cb	34.6477	0.424586	0.808165	Tstd1	None
genotype_c_vs_wt.cb	3.66536	0.935795	0.909184	F11r	None
genotype_c_vs_wt.cb	9.06781	-0.390898	0.944181	B930036N10Rik	None
genotype_c_vs_wt.cb	55.1805	0.0145658	0.998346	Alyref2	None
genotype_c_vs_wt.cb	44.0925	-0.325735	0.876125	Cd244a	C_04
genotype_c_vs_wt.cb	2652.47	-0.136729	0.880079	Ly9	None
genotype_c_vs_wt.cb	4576.54	-0.0186689	0.998338	Slamf7	None
genotype_c_vs_wt.cb	20.8872	0.0226811	0.998346	Gm37787	C_04
genotype_c_vs_wt.cb	0.979372	1.66842	0.951639	Mir7683	None
genotype_c_vs_wt.cb	15.8438	0.328295	0.939972	A630035G10Rik	None
genotype_c_vs_wt.cb	3.0102	0.891211	0.88694	Gm37981	None
genotype_c_vs_wt.cb	1765.45	-0.265428	0.844831	Cd48	None
genotype_c_vs_wt.cb	2.85357	0.774048	0.944364	Gm37010	None
genotype_c_vs_wt.cb	16.4152	-0.439753	0.910042	Tma7-ps	None
genotype_c_vs_wt.cb	783.528	-0.326695	0.692156	Slamf1	C_03
genotype_c_vs_wt.cb	298.522	-0.190236	0.939237	Cd84	None
genotype_c_vs_wt.cb	14.2709	0.882254	0.821081	Gm10521	None
genotype_c_vs_wt.cb	186.612	-0.369657	0.806632	Gm37065	C_06
genotype_c_vs_wt.cb	2392.96	-0.269658	0.866	Slamf6	None
genotype_c_vs_wt.cb	27.6123	0.266814	0.944364	Vangl2	None
genotype_c_vs_wt.cb	0.771634	-0.787504	0.988747	Nhlh1	None
genotype_c_vs_wt.cb	1327.37	0.150603	0.890387	Ncstn	None
genotype_c_vs_wt.cb	7266.82	-0.0755712	0.932944	Copa	None
genotype_c_vs_wt.cb	860.042	-0.0530421	0.980243	Pex19	None
genotype_c_vs_wt.cb	3.40084	-0.202196	0.989966	Gm10171	None
genotype_c_vs_wt.cb	2618.25	0.0702129	0.955319	Dcaf8	None
genotype_c_vs_wt.cb	565.684	-0.226188	0.821081	Pea15a	None
genotype_c_vs_wt.cb	0.605447	0.0335724	0.998346	Casq1	None
genotype_c_vs_wt.cb	416.656	0.155982	0.950988	Igsf8	None
genotype_c_vs_wt.cb	0.616111	-1.63053	0.955319	Atp1a2	None
genotype_c_vs_wt.cb	1.89096	-1.01184	0.944678	Kcnj9	None
genotype_c_vs_wt.cb	22.6208	-0.124503	0.988747	Kcnj10	None
genotype_c_vs_wt.cb	605.022	0.0676843	0.975918	Pigm	None
genotype_c_vs_wt.cb	15.1669	0.225713	0.974986	Gm37145	None
genotype_c_vs_wt.cb	0.117605	1.36405	0.988747	Gm7804	None
genotype_c_vs_wt.cb	8.35377	-1.50454	0.608647	Slamf9	None
genotype_c_vs_wt.cb	6.49043	0.319249	0.973483	Igsf9	None
genotype_c_vs_wt.cb	3240.23	-0.0684771	0.976642	Tagln2	None
genotype_c_vs_wt.cb	1.55922	-0.757948	0.969079	Gm37125	None
genotype_c_vs_wt.cb	2.69625	-1.53579	0.81266	Cfap45	None
genotype_c_vs_wt.cb	4.38447	-0.91694	0.86587	4933439K11Rik	None
genotype_c_vs_wt.cb	1.87215	-1.14528	0.912018	Slamf8	None
genotype_c_vs_wt.cb	14.2221	0.00499603	0.999167	Dusp23	None
genotype_c_vs_wt.cb	1.38237	-0.275215	0.988747	Gm2710	None
genotype_c_vs_wt.cb	719.207	-0.210969	0.88694	Aim2	None
genotype_c_vs_wt.cb	87.1092	0.510618	0.833845	Ifi206	None
genotype_c_vs_wt.cb	8.71454	-0.208507	0.988747	Ifi214	None
genotype_c_vs_wt.cb	43.89	0.345687	0.934081	Ifi213	None
genotype_c_vs_wt.cb	2714.37	-0.0309556	0.998346	Ifi209	None
genotype_c_vs_wt.cb	1.43579	2.65261	0.808165	Gm44339	None
genotype_c_vs_wt.cb	56.0793	0.142178	0.972802	Ifi208	None
genotype_c_vs_wt.cb	0.488101	1.92841	0.946734	Gm18752	None
genotype_c_vs_wt.cb	5.07706	-1.09236	0.885927	Ifi207	None
genotype_c_vs_wt.cb	2.85566	0.958656	0.890387	Ifi204	None
genotype_c_vs_wt.cb	126.294	0.203786	0.950313	Mndal	C_03
genotype_c_vs_wt.cb	2.79493	-1.44756	0.871278	Ifi211	None
genotype_c_vs_wt.cb	73.3589	0.264921	0.934081	Ifi203	C_03
genotype_c_vs_wt.cb	0.186929	2.03995	0.971917	Ifi205	None
genotype_c_vs_wt.cb	46.361	0.908281	0.464778	Fmn2	None
genotype_c_vs_wt.cb	0.862417	-0.800323	0.988485	Rgs7	None
genotype_c_vs_wt.cb	4677.35	-0.261581	0.756903	Fh1	None
genotype_c_vs_wt.cb	1108.86	-0.45416	0.582327	Kmo	None
genotype_c_vs_wt.cb	87.3369	0.11314	0.969436	Opn3	None
genotype_c_vs_wt.cb	416.909	0.129351	0.980959	Chml	None
genotype_c_vs_wt.cb	1076.22	-0.17072	0.831531	Exo1	None
genotype_c_vs_wt.cb	2.36284	-0.342786	0.988747	Rbm8a2	None
genotype_c_vs_wt.cb	716.711	0.181485	0.950988	Cep170	None
genotype_c_vs_wt.cb	0.192862	-0.0661862	0.998346	Gm38104	None
genotype_c_vs_wt.cb	459.516	-0.255831	0.894375	Sdccag8	None
genotype_c_vs_wt.cb	43.2239	0.203991	0.960602	Gm38158	None
genotype_c_vs_wt.cb	0.843117	0.862988	0.980243	Gm15423	None
genotype_c_vs_wt.cb	1.62188	1.0853	0.953999	Gm37519	None
genotype_c_vs_wt.cb	364.883	0.0649103	0.988747	Akt3	C_05
genotype_c_vs_wt.cb	0.898067	-2.36593	0.897472	Gm37960	None
genotype_c_vs_wt.cb	294.608	0.0459355	0.988747	Zbtb18	None
genotype_c_vs_wt.cb	1557.32	-0.0791693	0.974986	Adss	None
genotype_c_vs_wt.cb	0.997141	-1.17412	0.949792	Gm16585	None
genotype_c_vs_wt.cb	0.882658	-0.196651	0.998346	Gm37313	None
genotype_c_vs_wt.cb	0.349676	-0.787499	0.988747	Gm8010	None
genotype_c_vs_wt.cb	686.602	-0.269281	0.802402	Desi2	None
genotype_c_vs_wt.cb	15.9316	-0.24147	0.967059	Gm37486	None
genotype_c_vs_wt.cb	11.4278	0.57935	0.849161	B230369F24Rik	None
genotype_c_vs_wt.cb	4.09423	-0.848759	0.901812	Cox20	None
genotype_c_vs_wt.cb	14800.5	0.203137	0.844831	Hnrnpu	None
genotype_c_vs_wt.cb	10.7422	-0.48306	0.940239	Gm38300	None
genotype_c_vs_wt.cb	166.606	0.0212346	0.998346	Efcab2	None
genotype_c_vs_wt.cb	0.816671	0.424592	0.988747	Kif26b	None
genotype_c_vs_wt.cb	252.056	0.0196577	0.992889	Smyd3	None
genotype_c_vs_wt.cb	22.721	-0.313887	0.93454	Gm5561	None
genotype_c_vs_wt.cb	257.375	-0.0189916	0.998346	Tfb2m	None
genotype_c_vs_wt.cb	0.613359	-1.54762	0.939972	Gm15480	None
genotype_c_vs_wt.cb	2177.45	0.130199	0.910028	Cnst	None
genotype_c_vs_wt.cb	116.076	0.391068	0.822139	Sccpdh	None
genotype_c_vs_wt.cb	2224.88	0.12241	0.970228	Ahctf1	None
genotype_c_vs_wt.cb	4.54443	-0.205881	0.988747	Gm10518	None
genotype_c_vs_wt.cb	0.978429	-0.000630946	0.999797	Gm37070	None
genotype_c_vs_wt.cb	12.1094	0.566337	0.890228	Cdc42bpa	None
genotype_c_vs_wt.cb	3.38764	-1.65493	0.71793	Gm38331	None
genotype_c_vs_wt.cb	195.381	-0.221687	0.895883	Coq8a	C_03
genotype_c_vs_wt.cb	0.721702	-0.494171	0.988747	Gm37336	None
genotype_c_vs_wt.cb	1374.17	-0.0679106	0.988747	Psen2	None
genotype_c_vs_wt.cb	1.61928	-0.718377	0.960602	Gm31728	None
genotype_c_vs_wt.cb	55.8282	-0.429889	0.755913	Gm5069	None
genotype_c_vs_wt.cb	2030.22	0.206924	0.932944	Itpkb	None
genotype_c_vs_wt.cb	4.26475	0.758386	0.938078	Gm37033	None
genotype_c_vs_wt.cb	0.8762	0.165729	0.998346	Gm36933	None
genotype_c_vs_wt.cb	4.40753	0.174236	0.989966	Stum	None
genotype_c_vs_wt.cb	6.77934	-0.651414	0.922879	Gm37267	None
genotype_c_vs_wt.cb	13272.6	-0.0761334	0.920464	Parp1	None
genotype_c_vs_wt.cb	0.82774	2.40943	0.890228	Mir6904	None
genotype_c_vs_wt.cb	352.316	-0.0259769	0.99791	Lin9	None
genotype_c_vs_wt.cb	0.118889	1.39651	0.988747	Gm8101	None
genotype_c_vs_wt.cb	1086.79	-0.0772065	0.974993	Acbd3	None
genotype_c_vs_wt.cb	26.576	-0.479	0.833845	Gm37768	None
genotype_c_vs_wt.cb	20.9166	-0.504963	0.84682	Gm38293	None
genotype_c_vs_wt.cb	15894.6	-0.295738	0.787336	H3f3a	None
genotype_c_vs_wt.cb	19.8397	-0.383642	0.897174	H3f3aos	None
genotype_c_vs_wt.cb	1169.3	-0.115755	0.822139	Sde2	None
genotype_c_vs_wt.cb	0.350938	0.655177	0.988747	Gm20305	None
genotype_c_vs_wt.cb	1.04905	1.57929	0.909809	Gm18036	None
genotype_c_vs_wt.cb	9.70752	-0.132596	0.988747	Lefty2	C_07
genotype_c_vs_wt.cb	2763.59	-0.141205	0.940162	Pycr2	None
genotype_c_vs_wt.cb	586.833	-0.118399	0.955319	Lefty1	None
genotype_c_vs_wt.cb	2075.13	0.0563402	0.988747	Tmem63a	None
genotype_c_vs_wt.cb	2.6715	-1.26617	0.854742	2210411M09Rik	None
genotype_c_vs_wt.cb	0.789493	0.710615	0.988747	Gm36961	None
genotype_c_vs_wt.cb	289.351	-0.314181	0.787336	Ephx1	C_02
genotype_c_vs_wt.cb	1091.78	-0.0778899	0.971811	Nvl	None
genotype_c_vs_wt.cb	358.789	-0.225044	0.842848	Cnih4	None
genotype_c_vs_wt.cb	2766.01	0.258563	0.864666	Wdr26	None
genotype_c_vs_wt.cb	2.71905	2.01236	0.806632	A430110L20Rik	None
genotype_c_vs_wt.cb	49.4403	-0.678969	0.765749	Rpl35a-ps2	None
genotype_c_vs_wt.cb	1.3231	0.680141	0.971811	Gm8146	None
genotype_c_vs_wt.cb	49.4526	0.444318	0.814304	Dnah14	None
genotype_c_vs_wt.cb	8003.32	-0.0178926	0.988747	Lbr	None
genotype_c_vs_wt.cb	7.33903	-0.19042	0.988747	Gm5533	None
genotype_c_vs_wt.cb	9.65294	0.0445455	0.998346	Enah	None
genotype_c_vs_wt.cb	0.474058	-1.0418	0.988747	2700078F05Rik	None
genotype_c_vs_wt.cb	1755.6	-0.310548	0.768209	Srp9	None
genotype_c_vs_wt.cb	947.069	-0.311091	0.464778	Degs1	None
genotype_c_vs_wt.cb	582.488	-0.0641889	0.969436	Fbxo28	None
genotype_c_vs_wt.cb	1.94114	1.6643	0.852129	Gm10517	None
genotype_c_vs_wt.cb	295.121	-0.0821705	0.955319	Trp53bp2	None
genotype_c_vs_wt.cb	254.642	0.0207522	0.989966	Capn2	None
genotype_c_vs_wt.cb	2.6129	0.257445	0.988747	Susd4	None
genotype_c_vs_wt.cb	156.766	0.20388	0.903725	Disp1	None
genotype_c_vs_wt.cb	0.96203	2.07268	0.909184	BC085271	None
genotype_c_vs_wt.cb	1210.5	-0.161408	0.902829	Brox	None
genotype_c_vs_wt.cb	1410.84	-0.318576	0.787336	Aida	None
genotype_c_vs_wt.cb	1414.64	0.321616	0.828619	Mia3	None
genotype_c_vs_wt.cb	188.75	-0.00240785	0.998346	Taf1a	None
genotype_c_vs_wt.cb	4.15603	-0.175508	0.988747	Gm37986	None
genotype_c_vs_wt.cb	5.68785	1.36419	0.790707	Hhipl2	None
genotype_c_vs_wt.cb	906.079	-0.0562734	0.955319	Dusp10	None
genotype_c_vs_wt.cb	37.7581	-0.102675	0.988747	1700056E22Rik	None
genotype_c_vs_wt.cb	0.475955	-0.984217	0.976642	Rpl21-ps1	None
genotype_c_vs_wt.cb	1.26767	1.17913	0.950963	Hlx	None
genotype_c_vs_wt.cb	1236.83	-0.111981	0.932944	Mtarc2	None
genotype_c_vs_wt.cb	1294.61	0.0911493	0.913175	Rab3gap2	None
genotype_c_vs_wt.cb	2.12705	-0.266305	0.988747	Gm34882	None
genotype_c_vs_wt.cb	1497.09	0.0334201	0.988747	Iars2	None
genotype_c_vs_wt.cb	1.51729	0.43873	0.988747	2010103J01Rik	None
genotype_c_vs_wt.cb	1.41303	-1.24098	0.939237	Mir194-1	None
genotype_c_vs_wt.cb	1.6145	0.629109	0.971811	Gm37785	None
genotype_c_vs_wt.cb	497.321	-0.0182803	0.989966	Bpnt1	None
genotype_c_vs_wt.cb	2.73037	-1.23912	0.932944	4930532G15Rik	None
genotype_c_vs_wt.cb	2333.82	0.17551	0.895883	Eprs	None
genotype_c_vs_wt.cb	0.440243	0.758741	0.988747	9630028B13Rik	None
genotype_c_vs_wt.cb	1.75285	-0.45033	0.988747	Lyplal1	None
genotype_c_vs_wt.cb	0.205468	-1.82154	0.980258	Tgfb2	None
genotype_c_vs_wt.cb	504.814	-0.145283	0.932944	Rrp15	None
genotype_c_vs_wt.cb	4.12042	-0.269916	0.988747	A430105J06Rik	None
genotype_c_vs_wt.cb	0.449963	0.276618	0.998346	1700023G09Rik	None
genotype_c_vs_wt.cb	0.63575	3.29388	0.822139	Gm3809	None
genotype_c_vs_wt.cb	4.33332	-1.07309	0.869675	Spata17	None
genotype_c_vs_wt.cb	662.269	-0.0394852	0.988747	Gpatch2	None
genotype_c_vs_wt.cb	101.355	-0.0828041	0.988747	Gm37254	None
genotype_c_vs_wt.cb	44.5866	0.116092	0.975254	Gm38155	None
genotype_c_vs_wt.cb	1128.78	0.181632	0.890228	Kctd3	None
genotype_c_vs_wt.cb	64.0881	-0.512588	0.828619	Pdcd5-ps	None
genotype_c_vs_wt.cb	1.87815	-0.212264	0.989966	Gm38122	None
genotype_c_vs_wt.cb	1878.1	0.658676	0.599829	Cenpf	C_05
genotype_c_vs_wt.cb	8.17582	-0.30224	0.988747	Ptpn14	None
genotype_c_vs_wt.cb	2.89073	0.784607	0.922879	Gm37422	None
genotype_c_vs_wt.cb	54.0485	0.260166	0.914029	Smyd2	None
genotype_c_vs_wt.cb	4.15125	0.117555	0.992208	Prox1	None
genotype_c_vs_wt.cb	156.586	0.498402	0.681504	Rps6kc1	None
genotype_c_vs_wt.cb	1384.54	-0.103763	0.939237	Angel2	None
genotype_c_vs_wt.cb	2.74663	-0.474949	0.981586	Vash2	None
genotype_c_vs_wt.cb	160.192	0.235425	0.822139	Flvcr1	None
genotype_c_vs_wt.cb	22.4089	0.0697801	0.988747	Tatdn3	None
genotype_c_vs_wt.cb	786.428	0.0833975	0.939237	Nsl1	None
genotype_c_vs_wt.cb	8.25037	0.646721	0.882371	Gm38188	None
genotype_c_vs_wt.cb	0.681483	2.06347	0.899422	Batf3	None
genotype_c_vs_wt.cb	64.6643	-0.46888	0.758817	Atf3	C_07
genotype_c_vs_wt.cb	71.187	0.113893	0.971811	D730003I15Rik	None
genotype_c_vs_wt.cb	2.6631	0.440493	0.978878	Gm37074	None
genotype_c_vs_wt.cb	48.9112	-0.149527	0.966867	Nenf	None
genotype_c_vs_wt.cb	218.137	-0.284877	0.745324	Pacc1	None
genotype_c_vs_wt.cb	5309.7	0.101061	0.931485	Ppp2r5a	None
genotype_c_vs_wt.cb	0.608985	3.41996	0.870771	Gm2272	None
genotype_c_vs_wt.cb	328.058	0.107173	0.909809	Gm32200	C_06
genotype_c_vs_wt.cb	6.57777	-0.367958	0.951945	9430037O13Rik	None
genotype_c_vs_wt.cb	1857.79	-0.0731809	0.977573	Dtl	None
genotype_c_vs_wt.cb	3700.61	0.181772	0.880669	Ints7	None
genotype_c_vs_wt.cb	0.554353	-0.22311	0.998346	Gm37349	None
genotype_c_vs_wt.cb	2450.81	0.147795	0.950398	Lpgat1	None
genotype_c_vs_wt.cb	50.2405	-0.0453634	0.988747	Gm38037	C_04
genotype_c_vs_wt.cb	4734.65	0.071572	0.922879	Nek2	C_04
genotype_c_vs_wt.cb	4.46728	-0.646986	0.95186	1700034H15Rik	None
genotype_c_vs_wt.cb	102.335	0.242057	0.899422	Slc30a1	None
genotype_c_vs_wt.cb	0.579653	1.20047	0.962878	Gm26670	None
genotype_c_vs_wt.cb	1.07468	-0.578411	0.988747	Gm32460	None
genotype_c_vs_wt.cb	2695.69	0.0405801	0.98444	Traf5	None
genotype_c_vs_wt.cb	1.20528	-1.1989	0.932693	Mir3473c	None
genotype_c_vs_wt.cb	22.9129	-0.801366	0.681504	Gstp-ps	None
genotype_c_vs_wt.cb	0.612909	0.713389	0.988747	Gm26879	None
genotype_c_vs_wt.cb	178.158	0.144592	0.943508	Rcor3	None
genotype_c_vs_wt.cb	4.91465	1.04588	0.838968	Gm10516	None
genotype_c_vs_wt.cb	11.2081	1.34263	0.673315	Kcnh1	None
genotype_c_vs_wt.cb	4.27077	0.497605	0.962878	Hhat	None
genotype_c_vs_wt.cb	0.811983	-1.87065	0.903725	Gm2367	None
genotype_c_vs_wt.cb	5.01399	1.48808	0.788745	Syt14	None
genotype_c_vs_wt.cb	576.389	-0.132117	0.858044	Utp25	None
genotype_c_vs_wt.cb	7.69598	0.675998	0.89152	Irf6	None
genotype_c_vs_wt.cb	135.252	-0.0303263	0.988747	A130010J15Rik	None
genotype_c_vs_wt.cb	3641.97	-0.183746	0.842848	Traf3ip3	None
genotype_c_vs_wt.cb	2.58128	-0.67452	0.944364	Gm15872	None
genotype_c_vs_wt.cb	12.6431	-0.248939	0.969079	4930570N18Rik	None
genotype_c_vs_wt.cb	67.4192	-0.342637	0.864666	Lamb3	None
genotype_c_vs_wt.cb	9.94	-0.456243	0.932944	Hsd11b1	C_03
genotype_c_vs_wt.cb	2.31042	0.798991	0.950988	Gm38118	None
genotype_c_vs_wt.cb	0.530848	-1.31913	0.975254	G0s2	None
genotype_c_vs_wt.cb	63.1282	-0.519666	0.596141	Gm37691	None
genotype_c_vs_wt.cb	4.7765	-1.07018	0.88694	Camk1g	None
genotype_c_vs_wt.cb	0.772713	0.0800323	0.998346	A330023F24Rik	None
genotype_c_vs_wt.cb	15.9524	0.536573	0.902106	Cd46	None
genotype_c_vs_wt.cb	2.46697	-0.696884	0.950988	Gm37366	None
genotype_c_vs_wt.cb	0.171884	-0.0661862	0.998346	Gm37132	None
genotype_c_vs_wt.cb	1892.45	-0.269402	0.821081	Cr1l	None
genotype_c_vs_wt.cb	2307.41	-0.146183	0.96571	Cr2	C_03
genotype_c_vs_wt.cb	0.28395	-0.787502	0.988747	Gm38194	None
genotype_c_vs_wt.cb	1.20604	2.57483	0.833845	Fam171a1	None
genotype_c_vs_wt.cb	489.046	0.00608647	0.998346	Nmt2	None
genotype_c_vs_wt.cb	34.0003	0.0361701	0.994709	Rpp38	C_03
genotype_c_vs_wt.cb	0.336016	2.53559	0.950988	Acbd7	None
genotype_c_vs_wt.cb	2.41658	-1.59881	0.882371	Meig1	None
genotype_c_vs_wt.cb	243.278	0.135882	0.971811	Dclre1c	None
genotype_c_vs_wt.cb	212.65	0.113632	0.962878	Suv39h2	None
genotype_c_vs_wt.cb	1.84352	1.99441	0.808165	Gm13184	None
genotype_c_vs_wt.cb	2197.96	-0.22516	0.821081	Hspa14	None
genotype_c_vs_wt.cb	216.113	0.0172208	0.998346	Gm45902	None
genotype_c_vs_wt.cb	14.1884	-0.385296	0.930964	Cdnf	None
genotype_c_vs_wt.cb	10437.4	-0.179114	0.849161	Fam107b	None
genotype_c_vs_wt.cb	0.441641	-3.13525	0.890793	Gm13183	None
genotype_c_vs_wt.cb	0.546214	-0.0428613	0.998346	Gm13181	None
genotype_c_vs_wt.cb	1.37874	1.40914	0.920183	Gm13185	None
genotype_c_vs_wt.cb	3.67996	-0.570425	0.955319	Frmd4a	None
genotype_c_vs_wt.cb	1152.03	0.0168301	0.996401	Prpf18	None
genotype_c_vs_wt.cb	1.86636	-1.08506	0.928123	Gm13196	None
genotype_c_vs_wt.cb	1213.41	0.00118778	0.99887	Sephs1	None
genotype_c_vs_wt.cb	643.742	-0.13462	0.932944	Phyh	None
genotype_c_vs_wt.cb	0.996977	2.65004	0.84053	Gm13194	None
genotype_c_vs_wt.cb	1.92926	0.537756	0.969436	Gm13193	None
genotype_c_vs_wt.cb	8.67711	-0.979963	0.768209	Gm13192	None
genotype_c_vs_wt.cb	2303.84	-0.0694605	0.90946	Mcm10	None
genotype_c_vs_wt.cb	1948.92	0.106633	0.872	Optn	None
genotype_c_vs_wt.cb	1.79184	1.43637	0.872	4930551O13Rik	None
genotype_c_vs_wt.cb	1115.93	0.0547434	0.988747	Camk1d	None
genotype_c_vs_wt.cb	1.02861	-1.54146	0.899422	Gm13216	None
genotype_c_vs_wt.cb	1766.15	-0.217245	0.864666	Cdc123	None
genotype_c_vs_wt.cb	1186.41	-0.278863	0.706238	Nudt5	None
genotype_c_vs_wt.cb	8.29803	-0.185521	0.988747	Gm13199	None
genotype_c_vs_wt.cb	59.022	-0.0663747	0.988747	Sec61a2	None
genotype_c_vs_wt.cb	0.585508	0.269122	0.991879	Dhtkd1	None
genotype_c_vs_wt.cb	591.649	0.420799	0.844831	Upf2	None
genotype_c_vs_wt.cb	67.6907	-0.20128	0.920445	Echdc3	C_03
genotype_c_vs_wt.cb	3.47174	-0.325307	0.988747	A230108P19Rik	None
genotype_c_vs_wt.cb	2.1064	-1.2379	0.873036	Gm13383	None
genotype_c_vs_wt.cb	2.89312	-0.168596	0.988747	AL845275.1	None
genotype_c_vs_wt.cb	2005.52	0.043418	0.988747	Usp6nl	None
genotype_c_vs_wt.cb	0.604099	-2.10845	0.899422	Gm13388	None
genotype_c_vs_wt.cb	0.39531	2.63512	0.903725	Gm13391	None
genotype_c_vs_wt.cb	3556.36	0.0540735	0.988747	Celf2	None
genotype_c_vs_wt.cb	0.176935	0.655154	0.989966	Gata3	None
genotype_c_vs_wt.cb	462.858	0.19961	0.838968	Taf3	None
genotype_c_vs_wt.cb	3.88749	0.607155	0.944364	C630004M23Rik	None
genotype_c_vs_wt.cb	6789.53	-0.418539	0.554652	Atp5c1	None
genotype_c_vs_wt.cb	0.585395	-0.0146102	0.999167	Gm23608	None
genotype_c_vs_wt.cb	440.21	-0.113351	0.960602	Kin	None
genotype_c_vs_wt.cb	10.4457	-0.367627	0.950211	Itih5	C_05
genotype_c_vs_wt.cb	1.79701	-0.570938	0.971811	Sfmbt2	None
genotype_c_vs_wt.cb	0.431029	2.0351	0.950988	Gm13294	None
genotype_c_vs_wt.cb	2.39294	-1.10141	0.926639	Prkcq	None
genotype_c_vs_wt.cb	2.17668	-0.43145	0.988747	Gm37520	None
genotype_c_vs_wt.cb	0.912944	0.580088	0.988747	Gm38171	None
genotype_c_vs_wt.cb	660.888	0.104133	0.939877	Pfkfb3	None
genotype_c_vs_wt.cb	2852.6	-0.0375273	0.988747	Rbm17	None
genotype_c_vs_wt.cb	1.14203	0.116111	0.998346	Gm13260	None
genotype_c_vs_wt.cb	32.728	-0.542986	0.849161	Il2ra	None
genotype_c_vs_wt.cb	25.6245	-0.000592202	0.999748	Il15ra	None
genotype_c_vs_wt.cb	1005.26	0.103742	0.904929	Fbh1	None
genotype_c_vs_wt.cb	423.167	0.168627	0.890387	Ankrd16	None
genotype_c_vs_wt.cb	265.571	-0.0531824	0.988747	Mindy3	None
genotype_c_vs_wt.cb	0.374738	1.36831	0.970681	Gm37289	None
genotype_c_vs_wt.cb	31.0595	0.033069	0.998338	Pter	None
genotype_c_vs_wt.cb	378.204	-0.210784	0.890228	Rsu1	None
genotype_c_vs_wt.cb	3.52385	-1.58887	0.793062	Gm37780	None
genotype_c_vs_wt.cb	2.18313	-0.720821	0.950988	Gm13270	None
genotype_c_vs_wt.cb	1.14717	-1.26795	0.927954	Cubn	None
genotype_c_vs_wt.cb	92.0403	-0.200168	0.939237	Trdmt1	None
genotype_c_vs_wt.cb	4368.79	0.150006	0.870771	Vim	None
genotype_c_vs_wt.cb	112.662	0.156297	0.971811	St8sia6	C_03
genotype_c_vs_wt.cb	1.01665	-2.37934	0.855736	Hacd1	None
genotype_c_vs_wt.cb	12.363	-0.548157	0.882371	Stamos	None
genotype_c_vs_wt.cb	247.584	-0.0906952	0.984307	Stam	None
genotype_c_vs_wt.cb	4.88623	-0.668729	0.932814	Gm37499	None
genotype_c_vs_wt.cb	56.3765	-0.00423936	0.998447	Mrc1	None
genotype_c_vs_wt.cb	1.1183	0.475914	0.988747	Gm13268	None
genotype_c_vs_wt.cb	116.191	-0.12198	0.971811	Nsun6	None
genotype_c_vs_wt.cb	285.505	-0.20993	0.932944	Arl5b	None
genotype_c_vs_wt.cb	1.00073	0.529677	0.988747	Gm38257	None
genotype_c_vs_wt.cb	0.16423	-0.787493	0.988747	Gm13365	None
genotype_c_vs_wt.cb	0.251981	0.655155	0.989966	Gm37416	None
genotype_c_vs_wt.cb	0.895598	-1.03168	0.971811	Plxdc2	None
genotype_c_vs_wt.cb	0.567274	-1.12374	0.971811	Gm13325	None
genotype_c_vs_wt.cb	0.850708	-1.75482	0.924571	Gm13322	None
genotype_c_vs_wt.cb	82.0168	-0.501405	0.709183	Nebl	C_05
genotype_c_vs_wt.cb	9.97845	0.184296	0.98562	A930004D18Rik	None
genotype_c_vs_wt.cb	36.4718	0.318429	0.914029	Skida1	None
genotype_c_vs_wt.cb	1.48443	0.715238	0.962878	1810059C17Rik	None
genotype_c_vs_wt.cb	1207.16	0.037241	0.988747	Mllt10	None
genotype_c_vs_wt.cb	0.745661	1.47738	0.970569	Mir7655	None
genotype_c_vs_wt.cb	1.0166	-1.39254	0.955319	Gm13351	None
genotype_c_vs_wt.cb	266.859	0.318823	0.817644	Dnajc1	None
genotype_c_vs_wt.cb	385.587	-0.0515344	0.988747	Commd3	None
genotype_c_vs_wt.cb	128.579	0.244947	0.92859	Bmi1	None
genotype_c_vs_wt.cb	1.16391	1.73948	0.890387	Carlr	None
genotype_c_vs_wt.cb	2052.32	-0.172633	0.882371	Pip4k2a	None
genotype_c_vs_wt.cb	8.92247	-0.0699117	0.991148	4930426L09Rik	None
genotype_c_vs_wt.cb	9.8533	-0.579448	0.89877	Armc3	None
genotype_c_vs_wt.cb	72.1408	-0.162003	0.928752	Msrb2	None
genotype_c_vs_wt.cb	0.970057	1.99076	0.87031	4921504E06Rik	None
genotype_c_vs_wt.cb	3.81967	-1.18297	0.843487	Gm13348	None
genotype_c_vs_wt.cb	8.34255	1.21884	0.720949	Gm13343	None
genotype_c_vs_wt.cb	1330.62	0.386489	0.717104	Otud1	None
genotype_c_vs_wt.cb	361.634	0.41497	0.554652	Etl4	None
genotype_c_vs_wt.cb	1.13146	-0.0710239	0.998346	Gm13328	None
genotype_c_vs_wt.cb	491.066	0.246207	0.890387	Arhgap21	None
genotype_c_vs_wt.cb	10.9938	0.0434852	0.998346	Gm13375	None
genotype_c_vs_wt.cb	0.592083	-0.476972	0.988747	Enkur	None
genotype_c_vs_wt.cb	39.9897	0.0264288	0.998346	Thnsl1	C_03
genotype_c_vs_wt.cb	0.64953	-0.0912702	0.998346	Gm13337	None
genotype_c_vs_wt.cb	0.975933	0.837498	0.969436	Gm13342	None
genotype_c_vs_wt.cb	3.92148	0.354797	0.979563	Gm13341	None
genotype_c_vs_wt.cb	45.4312	-0.184045	0.970228	Gm13340	None
genotype_c_vs_wt.cb	1817.59	0.0308062	0.988747	Apbb1ip	None
genotype_c_vs_wt.cb	11.7027	-0.0830454	0.991754	A130006I12Rik	None
genotype_c_vs_wt.cb	165.904	-0.0829941	0.988747	Pdss1	None
genotype_c_vs_wt.cb	0.835497	0.122482	0.998346	Gm14441	None
genotype_c_vs_wt.cb	3050.83	-0.291388	0.842661	Abi1	None
genotype_c_vs_wt.cb	0.746076	0.42443	0.989966	Gm13357	None
genotype_c_vs_wt.cb	578.095	0.0992909	0.988747	Acbd5	None
genotype_c_vs_wt.cb	299.54	0.18216	0.96694	Mastl	None
genotype_c_vs_wt.cb	1498.37	0.000167333	0.999797	Yme1l1	None
genotype_c_vs_wt.cb	1.79826	1.79539	0.847322	Gm13423	None
genotype_c_vs_wt.cb	2.23772	0.143853	0.989966	Gm13422	None
genotype_c_vs_wt.cb	1.21827	0.219103	0.991754	Gm38309	None
genotype_c_vs_wt.cb	194.889	-0.0114274	0.998346	Spopl	None
genotype_c_vs_wt.cb	0.375985	1.92998	0.936813	Gm13392	None
genotype_c_vs_wt.cb	0.363566	-2.7616	0.955319	Hnmt	None
genotype_c_vs_wt.cb	2.21771	-0.792517	0.964698	Gm13410	None
genotype_c_vs_wt.cb	0.454508	1.21678	0.974526	Il1rn	None
genotype_c_vs_wt.cb	5971.55	0.103683	0.971811	Psd4	None
genotype_c_vs_wt.cb	3.96514	0.610642	0.941924	Cacna1b	None
genotype_c_vs_wt.cb	1688.2	0.257677	0.882371	Ehmt1	None
genotype_c_vs_wt.cb	0.386238	-1.91292	0.955319	Gm38147	None
genotype_c_vs_wt.cb	1.24524	-0.445489	0.988747	Gm37139	None
genotype_c_vs_wt.cb	1410.53	0.206827	0.882371	Arrdc1	None
genotype_c_vs_wt.cb	1007.18	-0.122316	0.849161	Zmynd19	None
genotype_c_vs_wt.cb	432.577	-0.0540998	0.981535	Dph7	None
genotype_c_vs_wt.cb	686.3	-0.21569	0.833845	Mrpl41	None
genotype_c_vs_wt.cb	862.113	0.172179	0.944364	Pnpla7	None
genotype_c_vs_wt.cb	1.55798	-0.701827	0.958927	Gm13370	None
genotype_c_vs_wt.cb	0.478416	-1.39209	0.971968	Gm13369	None
genotype_c_vs_wt.cb	118.541	0.369849	0.802402	Nsmf	C_02
genotype_c_vs_wt.cb	0.41648	2.23565	0.944364	Noxa1	C_01
genotype_c_vs_wt.cb	3.35459	0.59265	0.950988	Nrarp	None
genotype_c_vs_wt.cb	1163.63	0.146915	0.950988	Tor4a	None
genotype_c_vs_wt.cb	2938.95	0.161605	0.948835	Nelfb	None
genotype_c_vs_wt.cb	1.14415	-0.286484	0.988747	Gm22572	None
genotype_c_vs_wt.cb	0.55021	-0.0661604	0.998346	Stpg3	None
genotype_c_vs_wt.cb	1.26868	-0.629757	0.982708	Fam166a	None
genotype_c_vs_wt.cb	13984.2	-0.00895747	0.998346	Tubb4b	None
genotype_c_vs_wt.cb	1.29376	-0.708058	0.988747	Rnf208	None
genotype_c_vs_wt.cb	202.527	0.23959	0.932944	Ndor1	None
genotype_c_vs_wt.cb	41.4705	0.347637	0.87031	Tmem203	None
genotype_c_vs_wt.cb	260.507	0.113554	0.974986	Tprn	None
genotype_c_vs_wt.cb	2219.48	-0.149812	0.910871	Ssna1	None
genotype_c_vs_wt.cb	3761.87	0.136762	0.948422	Anapc2	None
genotype_c_vs_wt.cb	0.583636	2.30066	0.903725	Grin1	C_01
genotype_c_vs_wt.cb	2669.32	0.0504682	0.988747	Man1b1	None
genotype_c_vs_wt.cb	0.417594	0.749608	0.988747	Gm25220	None
genotype_c_vs_wt.cb	109.144	0.246219	0.870771	Dpp7	C_02
genotype_c_vs_wt.cb	985.614	-0.085806	0.973989	Uap1l1	None
genotype_c_vs_wt.cb	559.124	0.177644	0.910028	Sapcd2	None
genotype_c_vs_wt.cb	2.59424	1.207	0.932693	Npdc1	None
genotype_c_vs_wt.cb	195.46	0.249064	0.919429	Abca2	C_02
genotype_c_vs_wt.cb	197.699	-0.34707	0.71144	Paxx	None
genotype_c_vs_wt.cb	23.7305	0.0398683	0.998346	Clic3	None
genotype_c_vs_wt.cb	25.6674	0.196438	0.969079	C8g	None
genotype_c_vs_wt.cb	790.85	0.304382	0.822139	Fbxw5	None
genotype_c_vs_wt.cb	1656.25	0.0324924	0.988747	Traf2	None
genotype_c_vs_wt.cb	2.28544	1.48085	0.868077	Gm13433	None
genotype_c_vs_wt.cb	1.1643	-1.0731	0.96816	Gm13432	None
genotype_c_vs_wt.cb	3810.03	-0.210466	0.876125	Edf1	None
genotype_c_vs_wt.cb	45.7245	0.532081	0.755913	Mamdc4	None
genotype_c_vs_wt.cb	16.7953	0.301396	0.939237	Phpt1	None
genotype_c_vs_wt.cb	3.08944	0.21091	0.988747	Ajm1	None
genotype_c_vs_wt.cb	1331.18	0.17816	0.890793	Rabl6	None
genotype_c_vs_wt.cb	0.751796	1.19218	0.969436	Fcnaos	None
genotype_c_vs_wt.cb	0.772252	0.501659	0.988747	Ccdc183	None
genotype_c_vs_wt.cb	10.3821	-0.116567	0.988747	Tmem141	None
genotype_c_vs_wt.cb	76.2925	-0.149137	0.974526	Fcna	None
genotype_c_vs_wt.cb	1.20706	-0.245359	0.989966	A230005M16Rik	None
genotype_c_vs_wt.cb	106.807	0.0194071	0.998346	Bmyc	None
genotype_c_vs_wt.cb	461.664	0.412044	0.554652	Camsap1	None
genotype_c_vs_wt.cb	0.289588	-2.3422	0.969079	Gm13542	None
genotype_c_vs_wt.cb	1025.81	-0.0922695	0.952624	Ubac1	None
genotype_c_vs_wt.cb	67.8413	0.277393	0.914664	Nacc2	C_04
genotype_c_vs_wt.cb	256.161	0.101743	0.970579	Tmem250-ps	None
genotype_c_vs_wt.cb	6.22543	0.90145	0.828662	1810012K08Rik	None
genotype_c_vs_wt.cb	123.401	-0.0293191	0.99235	Qsox2	None
genotype_c_vs_wt.cb	155.153	0.30235	0.909184	Gpsm1	None
genotype_c_vs_wt.cb	564.811	0.0733281	0.987174	Dnlz	None
genotype_c_vs_wt.cb	3.64011	0.770816	0.939877	Card9	None
genotype_c_vs_wt.cb	4.82792	0.727023	0.895402	Gm13562	None
genotype_c_vs_wt.cb	510.039	0.336207	0.81266	Snapc4	None
genotype_c_vs_wt.cb	12.6161	0.344096	0.946734	Gm13563	None
genotype_c_vs_wt.cb	1110.29	0.0708756	0.936776	Entr1	None
genotype_c_vs_wt.cb	2042.22	-0.0410114	0.969436	Pmpca	None
genotype_c_vs_wt.cb	433.351	0.460026	0.683292	Inpp5e	None
genotype_c_vs_wt.cb	2384.36	0.302806	0.876125	Sec16a	None
genotype_c_vs_wt.cb	3.08807	-1.10894	0.873608	0610009E02Rik	None
genotype_c_vs_wt.cb	178.668	0.656958	0.72005	Notch1	None
genotype_c_vs_wt.cb	8.85827	0.424194	0.953153	Egfl7	None
genotype_c_vs_wt.cb	31.1339	-0.300241	0.914664	Agpat2	None
genotype_c_vs_wt.cb	0.649232	-2.45176	0.890228	Dipk1b	None
genotype_c_vs_wt.cb	0.0650421	0.655168	0.989966	Snora43	None
genotype_c_vs_wt.cb	1.94663	0.227292	0.988747	Snora17	None
genotype_c_vs_wt.cb	1028.74	0.109098	0.946234	Surf6	None
genotype_c_vs_wt.cb	838.161	0.0836863	0.981642	Med22	None
genotype_c_vs_wt.cb	25657.1	-0.304373	0.673315	Rpl7a	None
genotype_c_vs_wt.cb	4.69243	0.177461	0.988747	Gm23969	None
genotype_c_vs_wt.cb	891.019	-0.171397	0.875443	Surf1	None
genotype_c_vs_wt.cb	195.582	-0.0571124	0.988747	Surf2	None
genotype_c_vs_wt.cb	3484.18	-0.072694	0.962878	Surf4	None
genotype_c_vs_wt.cb	4.44156	0.707691	0.909809	Stkld1	None
genotype_c_vs_wt.cb	1359.73	-0.0269109	0.988747	Rexo4	None
genotype_c_vs_wt.cb	0.24395	1.50969	0.988747	Adamts13	None
genotype_c_vs_wt.cb	710.89	0.275684	0.879869	Cacfd1	None
genotype_c_vs_wt.cb	98.1795	-0.409339	0.832744	Slc2a6	C_03
genotype_c_vs_wt.cb	1.24255	0.242693	0.989966	Gm13398	None
genotype_c_vs_wt.cb	3140.32	0.169634	0.955122	Vav2	None
genotype_c_vs_wt.cb	2.38696	-0.622856	0.962878	AA645442	None
genotype_c_vs_wt.cb	3.83978	0.367082	0.974668	Brd3os	None
genotype_c_vs_wt.cb	1794.93	0.13966	0.918976	Brd3	None
genotype_c_vs_wt.cb	1832.62	-0.0369093	0.988747	Wdr5	None
genotype_c_vs_wt.cb	2.21497	-0.924818	0.950988	Gm25541	None
genotype_c_vs_wt.cb	6.99417	0.888661	0.882371	Gm13421	None
genotype_c_vs_wt.cb	20.0376	-0.0593126	0.993362	Rxra	None
genotype_c_vs_wt.cb	0.816432	1.58057	0.906512	Olfm1	None
genotype_c_vs_wt.cb	8.38802	0.521516	0.939237	Ppp1r26	None
genotype_c_vs_wt.cb	665.294	-0.115337	0.868077	Mrps2	None
genotype_c_vs_wt.cb	21.2617	0.0386612	0.998346	Rpsa-ps9	None
genotype_c_vs_wt.cb	0.717351	1.34611	0.955319	Gbgt1	None
genotype_c_vs_wt.cb	1.14902	1.53308	0.903725	Gm10134	None
genotype_c_vs_wt.cb	1564.74	0.24513	0.90946	Ralgds	None
genotype_c_vs_wt.cb	1.20936	-0.866508	0.968154	Cel	None
genotype_c_vs_wt.cb	1.07309	2.29404	0.861356	Gm13381	None
genotype_c_vs_wt.cb	1063.07	0.0115396	0.998346	Gtf3c5	None
genotype_c_vs_wt.cb	69.0395	-0.00231177	0.999167	Gfi1b	None
genotype_c_vs_wt.cb	1401.48	0.248362	0.861638	Tsc1	None
genotype_c_vs_wt.cb	0.743031	0.319557	0.989966	Spaca9	None
genotype_c_vs_wt.cb	1.28502	-1.76432	0.903725	Ak8	None
genotype_c_vs_wt.cb	1065.92	0.0844806	0.956456	Gtf3c4	None
genotype_c_vs_wt.cb	526.315	-0.168583	0.824508	Ddx31	None
genotype_c_vs_wt.cb	0.340738	0.655171	0.988747	Barhl1	None
genotype_c_vs_wt.cb	3.84868	-0.429716	0.960473	Gm13394	None
genotype_c_vs_wt.cb	809.734	0.0883358	0.969079	Ttf1	None
genotype_c_vs_wt.cb	1754.44	0.459725	0.808341	Setx	None
genotype_c_vs_wt.cb	262.216	0.323834	0.821081	Ntng2	None
genotype_c_vs_wt.cb	1233.29	0.337206	0.808341	6530402F18Rik	None
genotype_c_vs_wt.cb	613.656	-0.145291	0.868077	Med27	None
genotype_c_vs_wt.cb	0.759333	1.39004	0.963947	Gm13401	None
genotype_c_vs_wt.cb	8187.02	0.183084	0.950963	Rapgef1	None
genotype_c_vs_wt.cb	455.766	0.0875062	0.971811	Trub2	None
genotype_c_vs_wt.cb	171.347	0.109846	0.969436	Coq4	None
genotype_c_vs_wt.cb	226.802	0.259201	0.899422	Slc27a4	None
genotype_c_vs_wt.cb	968.2	-0.118685	0.946234	Urm1	None
genotype_c_vs_wt.cb	0.407382	-0.0401441	0.998346	2600006K01Rik	None
genotype_c_vs_wt.cb	13.3728	0.892665	0.726755	Cercam	None
genotype_c_vs_wt.cb	3437.45	0.0897205	0.880067	Odf2	None
genotype_c_vs_wt.cb	1809.98	0.05821	0.985862	Gle1	None
genotype_c_vs_wt.cb	4656.13	0.292235	0.750257	Sptan1	None
genotype_c_vs_wt.cb	220.968	0.0672242	0.988747	Wdr34	None
genotype_c_vs_wt.cb	7414.66	-0.0642165	0.962024	Set	None
genotype_c_vs_wt.cb	21.2153	0.25996	0.955319	Pkn3	None
genotype_c_vs_wt.cb	212.299	0.38074	0.841765	Zdhhc12	None
genotype_c_vs_wt.cb	958.267	0.316539	0.871278	Zer1	None
genotype_c_vs_wt.cb	1002.72	0.0941131	0.978878	Tbc1d13	None
genotype_c_vs_wt.cb	0.27718	1.18389	0.988747	Slc39a1-ps	None
genotype_c_vs_wt.cb	29.2365	-0.772285	0.764768	Endog	None
genotype_c_vs_wt.cb	558.604	-0.000357335	0.999657	Spout1	None
genotype_c_vs_wt.cb	57.8575	-0.412303	0.844831	Kyat1	None
genotype_c_vs_wt.cb	7.35771	-0.414987	0.946234	1700084E18Rik	None
genotype_c_vs_wt.cb	75.105	0.472449	0.831531	Lrrc8a	None
genotype_c_vs_wt.cb	0.173099	-0.787493	0.988747	Gm28035	None
genotype_c_vs_wt.cb	2.63787	0.272994	0.988747	Phyhd1	None
genotype_c_vs_wt.cb	129.447	0.162908	0.939237	Dolk	None
genotype_c_vs_wt.cb	2320.68	0.288739	0.884853	Nup188	None
genotype_c_vs_wt.cb	1252.05	0.0843977	0.969436	Sh3glb2	None
genotype_c_vs_wt.cb	279.827	0.148777	0.952084	Miga2	None
genotype_c_vs_wt.cb	542.778	0.226685	0.913175	Dolpp1	None
genotype_c_vs_wt.cb	1199.04	0.188873	0.899857	Crat	None
genotype_c_vs_wt.cb	7536.66	-0.00675434	0.998346	Ptpa	None
genotype_c_vs_wt.cb	6.53602	-0.2879	0.974986	Ier5l	None
genotype_c_vs_wt.cb	2.71428	1.34033	0.868077	Cstad	None
genotype_c_vs_wt.cb	0.927886	-0.8257	0.975929	Gm14486	None
genotype_c_vs_wt.cb	0.962689	0.298909	0.988747	1700001O22Rik	None
genotype_c_vs_wt.cb	250.559	-0.0438679	0.988747	Ntmt1	None
genotype_c_vs_wt.cb	872.291	0.139173	0.950211	Asb6	None
genotype_c_vs_wt.cb	0.660112	3.19482	0.852677	Ptges	None
genotype_c_vs_wt.cb	686.06	0.267993	0.802402	Tor1b	None
genotype_c_vs_wt.cb	1002.94	-0.16389	0.847322	Tor1a	None
genotype_c_vs_wt.cb	1346.59	-0.0917001	0.950963	BC005624	None
genotype_c_vs_wt.cb	118.254	0.163353	0.962878	Usp20	None
genotype_c_vs_wt.cb	8592.28	0.0577202	0.984307	Fnbp1	None
genotype_c_vs_wt.cb	19.0382	0.378804	0.890387	D330023K18Rik	None
genotype_c_vs_wt.cb	1395.86	0.0550096	0.988747	Gpr107	None
genotype_c_vs_wt.cb	1.22296	-0.877407	0.962878	Gm22516	None
genotype_c_vs_wt.cb	2.27493	0.467397	0.988747	Ncs1	C_01
genotype_c_vs_wt.cb	10.4898	-0.880735	0.817644	Hmcn2	None
genotype_c_vs_wt.cb	343.912	-0.715797	0.0131794	Ass1	None
genotype_c_vs_wt.cb	393.077	0.102102	0.940197	Fubp3	None
genotype_c_vs_wt.cb	1076.58	0.00687789	0.998346	Exosc2	None
genotype_c_vs_wt.cb	3.91854	0.339919	0.988747	Gm13427	None
genotype_c_vs_wt.cb	921.481	0.430019	0.821081	Abl1	None
genotype_c_vs_wt.cb	2.4967	-0.748024	0.944831	Qrfp	None
genotype_c_vs_wt.cb	0.162501	0.655155	0.989966	Fibcd1	None
genotype_c_vs_wt.cb	220.525	-0.0723179	0.988747	Aif1l	C_04
genotype_c_vs_wt.cb	0.749477	-0.425973	0.988747	Gm13442	None
genotype_c_vs_wt.cb	1996.62	0.318347	0.88694	Nup214	None
genotype_c_vs_wt.cb	0.0538466	0.655168	0.989966	Gm13608	None
genotype_c_vs_wt.cb	1.57245	-1.25693	0.926163	Gm13609	None
genotype_c_vs_wt.cb	2208.52	0.0874529	0.981783	Fam78a	None
genotype_c_vs_wt.cb	12.7224	-0.219116	0.971811	Gm16534	C_06
genotype_c_vs_wt.cb	0.676507	1.24084	0.950988	Plpp7	None
genotype_c_vs_wt.cb	6255.77	0.448384	0.828651	Prrc2b	None
genotype_c_vs_wt.cb	2.0035	-1.43791	0.928005	Gm22192	None
genotype_c_vs_wt.cb	1.12629	2.83973	0.787336	Gm25632	None
genotype_c_vs_wt.cb	1.35747	0.603009	0.981689	Gm13610	None
genotype_c_vs_wt.cb	369.511	0.465743	0.688283	Pomt1	None
genotype_c_vs_wt.cb	1454.34	0.0319324	0.988974	Uck1	None
genotype_c_vs_wt.cb	9.70724	-1.18273	0.696854	Gm13611	None
genotype_c_vs_wt.cb	3752.03	-0.23211	0.822139	Swi5	None
genotype_c_vs_wt.cb	908.961	0.40305	0.81266	Golga2	None
genotype_c_vs_wt.cb	1060.55	0.296815	0.793984	Ciz1	None
genotype_c_vs_wt.cb	388.694	-0.148257	0.918976	1110008P14Rik	None
genotype_c_vs_wt.cb	0.352997	-1.82156	0.980258	Lcn2	None
genotype_c_vs_wt.cb	185.501	-0.374658	0.821081	Ptges2	None
genotype_c_vs_wt.cb	0.868145	-0.61022	0.988747	Gm13413	None
genotype_c_vs_wt.cb	692.319	0.0685957	0.988747	Slc25a25	None
genotype_c_vs_wt.cb	344.479	0.159415	0.939237	Naif1	None
genotype_c_vs_wt.cb	1204.8	0.346109	0.849161	Fam102a	None
genotype_c_vs_wt.cb	856.025	0.00235747	0.998346	Dpm2	None
genotype_c_vs_wt.cb	1.17539	-2.84855	0.818476	9430097D07Rik	None
genotype_c_vs_wt.cb	9.4516	1.0851	0.71793	Pip5kl1	None
genotype_c_vs_wt.cb	765.063	0.18806	0.914664	St6galnac4	None
genotype_c_vs_wt.cb	0.249635	1.40757	0.988747	Gm23369	None
genotype_c_vs_wt.cb	249.888	0.275483	0.864431	St6galnac6	None
genotype_c_vs_wt.cb	0.751325	2.03916	0.891591	Ak1	None
genotype_c_vs_wt.cb	3.80793	-0.0326528	0.998346	Eng	None
genotype_c_vs_wt.cb	287.405	0.114163	0.974986	Fpgs	None
genotype_c_vs_wt.cb	3516.18	0.143583	0.909184	Cdk9	None
genotype_c_vs_wt.cb	895.091	0.119404	0.971811	Sh2d3c	None
genotype_c_vs_wt.cb	3.396	-0.0735722	0.998346	6330409D20Rik	None
genotype_c_vs_wt.cb	1.75732	0.136062	0.998346	Ttc16	None
genotype_c_vs_wt.cb	668.203	0.0437491	0.988747	Tor2a	None
genotype_c_vs_wt.cb	23.4623	-0.0960563	0.988747	Ptrh1	None
genotype_c_vs_wt.cb	3.92164	1.63554	0.81266	Cfap157	None
genotype_c_vs_wt.cb	970.715	0.463859	0.606179	Stxbp1	None
genotype_c_vs_wt.cb	0.407955	0.650128	0.988747	Gm13523	None
genotype_c_vs_wt.cb	4.77322	-0.528556	0.955319	Fam129b	None
genotype_c_vs_wt.cb	139.145	0.263015	0.910885	Lrsam1	None
genotype_c_vs_wt.cb	28369.7	-0.496904	0.470586	Rpl12	None
genotype_c_vs_wt.cb	124.173	0.259987	0.89152	Slc2a8	None
genotype_c_vs_wt.cb	1.22231	2.68789	0.821081	Garnl3	None
genotype_c_vs_wt.cb	204.842	0.28814	0.844831	Ralgps1	None
genotype_c_vs_wt.cb	1.1926	-2.01031	0.851652	Angptl2	None
genotype_c_vs_wt.cb	226.85	0.334648	0.802402	Zbtb34	None
genotype_c_vs_wt.cb	536.039	0.0457551	0.980281	Zbtb43	None
genotype_c_vs_wt.cb	1.38634	-1.40723	0.922879	Gm13529	None
genotype_c_vs_wt.cb	27.345	0.229034	0.971811	Mvb12b	None
genotype_c_vs_wt.cb	1.78358	0.245291	0.989966	Nron	None
genotype_c_vs_wt.cb	145.998	0.166923	0.914174	Pbx3	None
genotype_c_vs_wt.cb	1139.43	0.194297	0.799695	Mapkap1	None
genotype_c_vs_wt.cb	11.9486	-1.30867	0.547951	Gm13408	None
genotype_c_vs_wt.cb	1.82443	-0.775089	0.950988	Gm13414	None
genotype_c_vs_wt.cb	1939.31	0.0310116	0.988747	Gapvd1	None
genotype_c_vs_wt.cb	7542.27	-0.112771	0.94809	Hspa5	None
genotype_c_vs_wt.cb	417.62	-0.230974	0.821081	Rabepk	None
genotype_c_vs_wt.cb	1583.49	-0.0952714	0.899422	Fbxw2	None
genotype_c_vs_wt.cb	1.19588	-0.207091	0.991333	Gm34653	None
genotype_c_vs_wt.cb	1278.73	-0.151367	0.866	Psmd5	None
genotype_c_vs_wt.cb	0.528988	1.92486	0.921008	Cutal	None
genotype_c_vs_wt.cb	4674.66	0.281347	0.864654	Phf19	None
genotype_c_vs_wt.cb	126.17	0.168535	0.950211	Gm13448	C_05
genotype_c_vs_wt.cb	5.78336	0.37416	0.969436	Gm24905	None
genotype_c_vs_wt.cb	2371.02	-0.0311013	0.988747	Traf1	None
genotype_c_vs_wt.cb	1.83692	0.098757	0.998346	Gm13450	None
genotype_c_vs_wt.cb	0.69175	-1.45143	0.950988	Hc	None
genotype_c_vs_wt.cb	12.0596	-0.19415	0.987174	AI182371	None
genotype_c_vs_wt.cb	3222.75	0.396659	0.821081	Cntrl	None
genotype_c_vs_wt.cb	2009.74	-0.095675	0.958574	Rab14	None
genotype_c_vs_wt.cb	0.381404	-1.28861	0.980402	Gm13605	None
genotype_c_vs_wt.cb	3346.23	0.0171085	0.998346	Gsn	None
genotype_c_vs_wt.cb	0.287751	-0.162151	0.998346	Gm43128	None
genotype_c_vs_wt.cb	82.1918	-0.380076	0.754993	Stom	None
genotype_c_vs_wt.cb	2.67669	0.0445263	0.998346	Glo1-ps	None
genotype_c_vs_wt.cb	2192.56	-0.10309	0.920464	Ggta1	None
genotype_c_vs_wt.cb	0.120894	-0.0661793	0.998346	Gm35202	None
genotype_c_vs_wt.cb	241.486	0.578919	0.688283	Dab2ip	None
genotype_c_vs_wt.cb	0.706309	0.503004	0.988747	Ttll11	None
genotype_c_vs_wt.cb	1665.73	-0.109006	0.922879	Ndufa8	None
genotype_c_vs_wt.cb	2.99586	0.953205	0.920445	Lhx6	None
genotype_c_vs_wt.cb	360.069	-0.218259	0.890387	Rbm18	None
genotype_c_vs_wt.cb	414.727	-0.22709	0.808165	Mrrf	None
genotype_c_vs_wt.cb	12.1933	0.735626	0.876125	Ptgs1	C_02
genotype_c_vs_wt.cb	1.00458	-1.07329	0.962153	Gm13430	None
genotype_c_vs_wt.cb	530.773	-0.360257	0.818476	Gm13436	None
genotype_c_vs_wt.cb	409.166	-0.198318	0.903725	Pdcl	None
genotype_c_vs_wt.cb	635.967	0.243257	0.927443	Rc3h2	None
genotype_c_vs_wt.cb	185.664	-0.115189	0.986923	Zbtb6	None
genotype_c_vs_wt.cb	128.607	-0.078592	0.988747	Zbtb26	None
genotype_c_vs_wt.cb	584.448	0.161758	0.939972	Rabgap1	None
genotype_c_vs_wt.cb	2863.3	0.000859618	0.999447	Strbp	None
genotype_c_vs_wt.cb	2.50928	-1.51168	0.808165	Gpr21	None
genotype_c_vs_wt.cb	0.52441	-0.066175	0.998346	Gm13543	None
genotype_c_vs_wt.cb	186.386	0.417887	0.856146	Crb2	C_05
genotype_c_vs_wt.cb	415.44	0.549552	0.669137	Dennd1a	None
genotype_c_vs_wt.cb	0.569134	0.655169	0.988747	Gm44443	None
genotype_c_vs_wt.cb	0.823762	1.38438	0.94809	Lhx2	None
genotype_c_vs_wt.cb	1.30917	-2.15516	0.882101	Gm13588	None
genotype_c_vs_wt.cb	329.833	-0.108028	0.920445	Nek6	None
genotype_c_vs_wt.cb	2203.31	-0.303544	0.755913	Psmb7	None
genotype_c_vs_wt.cb	109.283	-0.080407	0.975738	Nr6a1	None
genotype_c_vs_wt.cb	0.359528	-0.843376	0.988747	5730507A11Rik	None
genotype_c_vs_wt.cb	11.7911	0.0810966	0.988747	Olfml2a	None
genotype_c_vs_wt.cb	0.870583	-0.713256	0.988747	Gm13496	None
genotype_c_vs_wt.cb	8.709	0.112218	0.988747	Wdr38	None
genotype_c_vs_wt.cb	10081	-0.515188	0.510989	Rpl35	None
genotype_c_vs_wt.cb	10864	-0.206558	0.779375	Arpc5l	None
genotype_c_vs_wt.cb	236.015	0.116802	0.971811	Golga1	None
genotype_c_vs_wt.cb	661.106	0.0923083	0.988747	Scai	None
genotype_c_vs_wt.cb	2.23932	1.76304	0.84053	Gm16523	None
genotype_c_vs_wt.cb	1.11971	1.01341	0.950988	Gm44027	None
genotype_c_vs_wt.cb	2096.68	-0.32419	0.752027	Ppp6c	None
genotype_c_vs_wt.cb	0.488222	-0.0661581	0.998346	Gm13504	None
genotype_c_vs_wt.cb	4.77675	-1.2357	0.802402	Gm13453	None
genotype_c_vs_wt.cb	245.672	-0.340387	0.808165	Gm13456	None
genotype_c_vs_wt.cb	34.8401	-0.235344	0.938078	Gm13461	None
genotype_c_vs_wt.cb	2.20238	-0.892791	0.932944	Gm13464	None
genotype_c_vs_wt.cb	295.961	-0.373685	0.689761	Kynu	None
genotype_c_vs_wt.cb	783.246	-0.206745	0.944364	Arhgap15	None
genotype_c_vs_wt.cb	415.194	-0.306052	0.813776	Gtdc1	None
genotype_c_vs_wt.cb	11.8632	-0.37255	0.949762	Gm13477	None
genotype_c_vs_wt.cb	101.809	0.433056	0.858044	Zeb2	None
genotype_c_vs_wt.cb	7.10052	-0.548987	0.919194	Zeb2os	None
genotype_c_vs_wt.cb	0.352477	-0.742988	0.988747	Gm23072	None
genotype_c_vs_wt.cb	2.79504	-2.1236	0.755913	Gm13470	C_08
genotype_c_vs_wt.cb	13.7044	-0.462387	0.944364	Acvr2a	None
genotype_c_vs_wt.cb	424.179	-0.243092	0.939237	Orc4	None
genotype_c_vs_wt.cb	209.45	0.338004	0.870771	Mbd5	None
genotype_c_vs_wt.cb	183.888	-0.132384	0.939237	Ap2m1-ps	None
genotype_c_vs_wt.cb	654.429	0.213351	0.931956	Epc2	None
genotype_c_vs_wt.cb	4.87797	0.820474	0.903725	Kif5c	None
genotype_c_vs_wt.cb	1162.64	-0.11394	0.890387	Mmadhc	None
genotype_c_vs_wt.cb	1.07215	-2.17387	0.969977	Gm13487	None
genotype_c_vs_wt.cb	1.20299	-0.0393804	0.998346	Gm13498	None
genotype_c_vs_wt.cb	10.5423	-0.565204	0.882371	Gm13493	None
genotype_c_vs_wt.cb	945.615	-0.207325	0.849161	Rbm43	None
genotype_c_vs_wt.cb	0.374291	1.37722	0.970435	Gm13495	None
genotype_c_vs_wt.cb	731.403	-0.0985961	0.971811	Nmi	None
genotype_c_vs_wt.cb	1174.75	0.372633	0.88619	Rif1	None
genotype_c_vs_wt.cb	4.44051	0.999699	0.886459	Neb	None
genotype_c_vs_wt.cb	0.521881	-0.787507	0.988747	Gm13522	None
genotype_c_vs_wt.cb	2554.44	0.0429155	0.989966	Arl5a	None
genotype_c_vs_wt.cb	20.9355	-0.450753	0.844831	A430018G15Rik	None
genotype_c_vs_wt.cb	17.1738	0.173361	0.988747	Cacnb4	None
genotype_c_vs_wt.cb	4.36849	0.0585033	0.998346	Bloc1s2-ps	None
genotype_c_vs_wt.cb	526.461	-0.120336	0.936412	Stam2	None
genotype_c_vs_wt.cb	7.50489	-0.196751	0.988747	Fmnl2	None
genotype_c_vs_wt.cb	1954.72	-0.000796093	0.999503	Prpf40a	None
genotype_c_vs_wt.cb	525.711	-0.183395	0.849161	Arl6ip6	None
genotype_c_vs_wt.cb	1.071	-0.530563	0.984307	Gm13502	None
genotype_c_vs_wt.cb	0.0676544	-0.0661729	0.998346	Nr4a2	None
genotype_c_vs_wt.cb	4.91083	0.430722	0.962878	A930012O16Rik	None
genotype_c_vs_wt.cb	961.445	0.0485805	0.988747	Gpd2	None
genotype_c_vs_wt.cb	2.3639	-0.647385	0.962096	Gm13532	None
genotype_c_vs_wt.cb	1.52639	1.87911	0.878564	Gm13534	None
genotype_c_vs_wt.cb	1177.48	-0.310461	0.736588	Cytip	None
genotype_c_vs_wt.cb	8.63159	-0.223472	0.988747	Gm13546	None
genotype_c_vs_wt.cb	1.69499	2.32987	0.849161	Acvr1	None
genotype_c_vs_wt.cb	1.83013	-0.532917	0.981535	Ccdc148	None
genotype_c_vs_wt.cb	582.487	0.328958	0.530586	Pkp4	None
genotype_c_vs_wt.cb	0.502915	0.278029	0.995377	Dapl1	None
genotype_c_vs_wt.cb	0.912891	1.22487	0.936813	Gm13552	None
genotype_c_vs_wt.cb	15.6863	1.07856	0.6251	Tanc1	None
genotype_c_vs_wt.cb	214.657	0.0904687	0.952106	Wdsub1	None
genotype_c_vs_wt.cb	1716.2	0.284216	0.860182	Baz2b	None
genotype_c_vs_wt.cb	2.87406	0.0958044	0.998346	Gm13572	None
genotype_c_vs_wt.cb	0.924493	-2.83546	0.84766	Ldha-ps	None
genotype_c_vs_wt.cb	749.981	0.0618029	0.988747	Marchf7	None
genotype_c_vs_wt.cb	10.888	-1.04884	0.799344	Cd302	None
genotype_c_vs_wt.cb	5.1392	-0.0638686	0.998346	Rpl10a-ps4	None
genotype_c_vs_wt.cb	675.702	0.0715855	0.988747	Ly75	C_03
genotype_c_vs_wt.cb	0.385586	-0.960876	0.988747	Gm13571	None
genotype_c_vs_wt.cb	478.612	0.0937052	0.971811	Rbms1	None
genotype_c_vs_wt.cb	740.105	-0.17287	0.958406	Tank	None
genotype_c_vs_wt.cb	0.515035	1.17828	0.973989	Gm13626	None
genotype_c_vs_wt.cb	3138.87	-0.296245	0.835393	Psmd14	None
genotype_c_vs_wt.cb	1.01793	0.281592	0.989966	Gm25966	None
genotype_c_vs_wt.cb	0.576927	0.0736406	0.998346	Tbr1	None
genotype_c_vs_wt.cb	35.0493	-0.170647	0.973305	Dpp4	None
genotype_c_vs_wt.cb	0.777309	1.79075	0.914664	Gm13561	None
genotype_c_vs_wt.cb	1.59588	-2.0704	0.849161	Gm13565	None
genotype_c_vs_wt.cb	26.7053	0.815275	0.638639	Ifih1	None
genotype_c_vs_wt.cb	104.794	0.254982	0.866	Gca	None
genotype_c_vs_wt.cb	4.17191	1.87309	0.755913	Kcnh7	None
genotype_c_vs_wt.cb	104.617	-0.364269	0.833845	Gm13577	None
genotype_c_vs_wt.cb	2.32884	-0.542208	0.962153	Gm13578	None
genotype_c_vs_wt.cb	11.4896	0.765622	0.838968	Cobll1	None
genotype_c_vs_wt.cb	3.8668	-0.340652	0.984307	Galnt3	None
genotype_c_vs_wt.cb	334.415	0.0866019	0.971811	Ttc21b	None
genotype_c_vs_wt.cb	0.504143	1.50294	0.960473	Gm13618	None
genotype_c_vs_wt.cb	0.757004	-3.52692	0.84016	Gm13604	None
genotype_c_vs_wt.cb	4.05784	-0.334007	0.981535	Stk39	None
genotype_c_vs_wt.cb	1.2285	2.86081	0.814304	Gm13597	None
genotype_c_vs_wt.cb	0.673228	1.61437	0.913477	Gm13612	None
genotype_c_vs_wt.cb	195.233	0.437521	0.790707	Cers6	None
genotype_c_vs_wt.cb	9.26151	0.43934	0.939877	Nostrin	None
genotype_c_vs_wt.cb	664.284	0.0964523	0.969436	Spc25	None
genotype_c_vs_wt.cb	10.4197	0.11594	0.988747	Bbs5	None
genotype_c_vs_wt.cb	1.20618	-0.333163	0.988747	Klhl41	None
genotype_c_vs_wt.cb	261.701	0.0710263	0.988337	Fastkd1	None
genotype_c_vs_wt.cb	1045.42	0.167605	0.955319	Ppig	None
genotype_c_vs_wt.cb	0.501898	-0.113575	0.998346	Gm13622	None
genotype_c_vs_wt.cb	8.9047	-0.182738	0.988747	Ccdc173	None
genotype_c_vs_wt.cb	0.773168	-0.0918354	0.998346	Gm13623	None
genotype_c_vs_wt.cb	332.329	-0.210256	0.897174	Phospho2	None
genotype_c_vs_wt.cb	2.92664	3.50664	0.532172	Klhl23	None
genotype_c_vs_wt.cb	1820.02	0.115035	0.980258	Ssb	None
genotype_c_vs_wt.cb	120.167	-0.17251	0.918976	Mettl5	None
genotype_c_vs_wt.cb	1.56778	0.503278	0.984307	Mettl5os	None
genotype_c_vs_wt.cb	771.554	0.254709	0.876125	Ubr3	None
genotype_c_vs_wt.cb	13.7839	-1.29368	0.387219	Myo3b	None
genotype_c_vs_wt.cb	10.1757	-0.818745	0.821081	Rpl9-ps7	None
genotype_c_vs_wt.cb	0.451497	0.0340648	0.998346	Gad1	None
genotype_c_vs_wt.cb	1.01054	-0.525951	0.988747	Gm16510	None
genotype_c_vs_wt.cb	3071.76	-0.132381	0.822139	Gorasp2	None
genotype_c_vs_wt.cb	3192.81	0.136093	0.962878	Tlk1	None
genotype_c_vs_wt.cb	1.0075	-0.0312429	0.998346	Gm13632	None
genotype_c_vs_wt.cb	200.141	-0.342734	0.678943	Mettl8	None
genotype_c_vs_wt.cb	478.998	0.0478119	0.988747	Dcaf17	None
genotype_c_vs_wt.cb	9.09918	0.441355	0.936813	Cybrd1	None
genotype_c_vs_wt.cb	2036.9	-0.187952	0.909184	Dync1i2	None
genotype_c_vs_wt.cb	1618.77	0.0761492	0.940162	Slc25a12	None
genotype_c_vs_wt.cb	1.02087	1.62292	0.939972	Gm13641	None
genotype_c_vs_wt.cb	2401.58	-0.306913	0.839263	Hat1	None
genotype_c_vs_wt.cb	0.451804	-1.5881	0.961192	Gm13642	None
genotype_c_vs_wt.cb	184.251	-0.0556583	0.988747	Metap1d	None
genotype_c_vs_wt.cb	1.67525	0.999555	0.939877	Dlx1as	None
genotype_c_vs_wt.cb	576.197	0.0661309	0.988747	Itga6	C_05
genotype_c_vs_wt.cb	372.051	-0.183512	0.842848	Pdk1	None
genotype_c_vs_wt.cb	47.9122	-0.0529196	0.988747	Rapgef4	C_03
genotype_c_vs_wt.cb	0.0500113	-0.78748	0.988747	Rapgef4os2	None
genotype_c_vs_wt.cb	1.78429	-0.131297	0.998346	Rapgef4os3	None
genotype_c_vs_wt.cb	358.275	0.146148	0.939972	Map3k20	None
genotype_c_vs_wt.cb	4492.93	-0.214289	0.487948	Cdca7	None
genotype_c_vs_wt.cb	1762.81	-0.0517393	0.989938	Sp3	None
genotype_c_vs_wt.cb	0.637306	2.44096	0.897174	Hspe1-ps5	None
genotype_c_vs_wt.cb	45.4468	-0.346749	0.849161	Sp3os	None
genotype_c_vs_wt.cb	1171	-0.352373	0.822139	Ola1	None
genotype_c_vs_wt.cb	0.549059	0.595494	0.988747	Gm13666	None
genotype_c_vs_wt.cb	1.89093	0.261402	0.988747	Sp9	None
genotype_c_vs_wt.cb	189.461	-0.157947	0.962878	Cir1	None
genotype_c_vs_wt.cb	216.864	-0.0617826	0.984307	Scrn3	None
genotype_c_vs_wt.cb	70.0603	-0.275612	0.903911	Gpr155	None
genotype_c_vs_wt.cb	2.02396	-0.547333	0.969436	D230022J07Rik	None
genotype_c_vs_wt.cb	0.642499	3.541	0.822139	Gm13707	None
genotype_c_vs_wt.cb	6554.74	0.216945	0.861638	Wipf1	None
genotype_c_vs_wt.cb	0.238479	-0.0661829	0.998346	Gm13708	None
genotype_c_vs_wt.cb	0.464712	1.09625	0.978783	Chrna1os	None
genotype_c_vs_wt.cb	14.2461	0.274387	0.952624	Chn1	None
genotype_c_vs_wt.cb	714.672	0.00422109	0.998346	Atf2	None
genotype_c_vs_wt.cb	5663.88	-0.149724	0.849161	Atp5g3	None
genotype_c_vs_wt.cb	230.584	0.0250831	0.998346	Lnpk	None
genotype_c_vs_wt.cb	9.52568	-0.464357	0.914345	Mrpl23-ps1	None
genotype_c_vs_wt.cb	513.942	-0.0205816	0.99759	Mtx2	None
genotype_c_vs_wt.cb	279.762	-0.517873	0.498358	Rps6-ps4	None
genotype_c_vs_wt.cb	2.73097	0.180802	0.988747	Gm13653	None
genotype_c_vs_wt.cb	0.715691	1.91468	0.901061	Gm24574	None
genotype_c_vs_wt.cb	16080.2	0.0789353	0.969917	Hnrnpa3	None
genotype_c_vs_wt.cb	1230.68	-0.111361	0.955319	Nfe2l2	None
genotype_c_vs_wt.cb	0.506565	-0.0661634	0.998346	Gm24996	None
genotype_c_vs_wt.cb	17.3613	0.61652	0.818476	E030042O20Rik	None
genotype_c_vs_wt.cb	0.75092	-2.10268	0.932693	Gm13657	None
genotype_c_vs_wt.cb	1310.94	0.0271652	0.992889	Agps	None
genotype_c_vs_wt.cb	22.3441	0.0600309	0.989312	Ttc30b	None
genotype_c_vs_wt.cb	1.01848	0.334268	0.988747	Ttc30a2	None
genotype_c_vs_wt.cb	47.423	0.0357332	0.991754	Ttc30a1	None
genotype_c_vs_wt.cb	1210.32	-0.0132754	0.989966	Rbm45	None
genotype_c_vs_wt.cb	8.38716	-0.163278	0.988747	Osbpl6	None
genotype_c_vs_wt.cb	11.7082	-0.179305	0.988747	Prkra	None
genotype_c_vs_wt.cb	13.0211	-0.931019	0.726755	Fkbp7	None
genotype_c_vs_wt.cb	607.287	0.0702823	0.960473	Plekha3	None
genotype_c_vs_wt.cb	1.73193	-0.29861	0.988747	Ttn	None
genotype_c_vs_wt.cb	0.35093	2.64935	0.944364	Sestd1	None
genotype_c_vs_wt.cb	3.15323	-0.390651	0.988747	Gm13651	None
genotype_c_vs_wt.cb	814.414	0.0971155	0.984213	Cwc22	None
genotype_c_vs_wt.cb	565.271	-0.0513936	0.972802	Ube2e3	None
genotype_c_vs_wt.cb	667.495	0.197506	0.934081	Itga4	None
genotype_c_vs_wt.cb	31.6862	-0.198453	0.955319	Cerkl	None
genotype_c_vs_wt.cb	452.727	0.241	0.872	Itprid2	None
genotype_c_vs_wt.cb	1801.3	-0.211799	0.914664	Dnajc10	None
genotype_c_vs_wt.cb	6.98088	-0.116158	0.988857	Nckap1	None
genotype_c_vs_wt.cb	106.448	-0.445705	0.72005	Dusp19	None
genotype_c_vs_wt.cb	448.766	-0.207191	0.849161	Nup35	None
genotype_c_vs_wt.cb	0.245824	-0.0661534	0.998346	Gm13690	None
genotype_c_vs_wt.cb	7.95876	-0.0951644	0.989852	Gm4735	None
genotype_c_vs_wt.cb	0.452752	1.36677	0.969436	Gm13675	None
genotype_c_vs_wt.cb	37.5859	-0.15656	0.969436	Gm13680	None
genotype_c_vs_wt.cb	1972.3	-0.0682282	0.988747	Zc3h15	None
genotype_c_vs_wt.cb	713.966	0.170498	0.939237	Itgav	None
genotype_c_vs_wt.cb	0.34475	-0.86439	0.988747	Gm13684	None
genotype_c_vs_wt.cb	10.2936	0.520838	0.923454	Fam171b	None
genotype_c_vs_wt.cb	5.71441	-0.594125	0.948227	Calcrl	None
genotype_c_vs_wt.cb	3.26289	-1.12063	0.903725	Tfpi	None
genotype_c_vs_wt.cb	1.72658	0.0125761	0.999167	Gm13710	None
genotype_c_vs_wt.cb	2.62504	1.38945	0.842848	Ctnnd1	None
genotype_c_vs_wt.cb	4.38526	1.08889	0.833845	Btbd18	None
genotype_c_vs_wt.cb	3064.49	-0.26396	0.814304	Selenoh	None
genotype_c_vs_wt.cb	710.063	-0.103976	0.917488	Tmx2	None
genotype_c_vs_wt.cb	602.772	-0.246875	0.787336	Med19	None
genotype_c_vs_wt.cb	2151.68	0.0979474	0.88694	Zdhhc5	None
genotype_c_vs_wt.cb	0.498891	-2.18106	0.914664	Gm27942	None
genotype_c_vs_wt.cb	864.47	-0.0712093	0.955319	Clp1	None
genotype_c_vs_wt.cb	0.23417	-1.46144	0.988747	Serping1	None
genotype_c_vs_wt.cb	493.597	-0.0755885	0.971811	Ube2l6	None
genotype_c_vs_wt.cb	224.574	-0.183116	0.914345	Timm10	None
genotype_c_vs_wt.cb	205.224	0.0175656	0.998346	Slc43a1	None
genotype_c_vs_wt.cb	1094.37	0.0818533	0.940162	Slc43a3	None
genotype_c_vs_wt.cb	41.0819	-0.840411	0.679906	Prg2	None
genotype_c_vs_wt.cb	38.6914	-0.0303862	0.995422	Prg3	C_06
genotype_c_vs_wt.cb	5.18236	1.13388	0.840331	P2rx3	None
genotype_c_vs_wt.cb	11693.9	-0.0285288	0.982708	Ssrp1	None
genotype_c_vs_wt.cb	505.619	0.319424	0.856146	Tnks1bp1	None
genotype_c_vs_wt.cb	0.242723	-1.39448	0.988747	Gm13713	None
genotype_c_vs_wt.cb	2.07637	-1.1219	0.909184	Gm1826	None
genotype_c_vs_wt.cb	3.05603	-0.156877	0.988962	Gm13736	None
genotype_c_vs_wt.cb	2140.36	0.356372	0.749048	Ptprj	None
genotype_c_vs_wt.cb	1.62872	-0.897171	0.939972	4933423P22Rik	None
genotype_c_vs_wt.cb	1026.12	0.133064	0.955319	Nup160	None
genotype_c_vs_wt.cb	1778.62	0.0835665	0.971811	Fnbp4	None
genotype_c_vs_wt.cb	1.04943	-0.475039	0.988747	Rpl30-ps3	None
genotype_c_vs_wt.cb	0.217181	1.16987	0.988747	Agbl2	None
genotype_c_vs_wt.cb	2188.96	-0.15139	0.870771	Mtch2	None
genotype_c_vs_wt.cb	2.37434	-0.200734	0.988747	C1qtnf4	None
genotype_c_vs_wt.cb	1289.59	-0.147631	0.882371	Ndufs3	None
genotype_c_vs_wt.cb	307.203	0.0120898	0.998346	Kbtbd4	None
genotype_c_vs_wt.cb	88.346	0.139743	0.949792	Ptpmt1	None
genotype_c_vs_wt.cb	5348.72	0.143286	0.909184	Celf1	None
genotype_c_vs_wt.cb	1.70905	-0.418603	0.988747	Rapsn	None
genotype_c_vs_wt.cb	2.34354	-0.304861	0.988747	Gm13778	None
genotype_c_vs_wt.cb	6562.2	-0.157749	0.882371	Psmc3	None
genotype_c_vs_wt.cb	164.895	0.177541	0.950988	Slc39a13	None
genotype_c_vs_wt.cb	3162.97	0.0642388	0.980258	Spi1	None
genotype_c_vs_wt.cb	37.3919	0.0538436	0.989966	Mybpc3	None
genotype_c_vs_wt.cb	1382.54	0.347266	0.842848	Madd	None
genotype_c_vs_wt.cb	26.2987	0.0975644	0.988747	Nr1h3	None
genotype_c_vs_wt.cb	0.772278	2.03937	0.89331	Gm13783	None
genotype_c_vs_wt.cb	48.9763	0.145036	0.971811	Acp2	None
genotype_c_vs_wt.cb	404.238	-0.0710868	0.962878	Ddb2	None
genotype_c_vs_wt.cb	10.9898	0.483172	0.920444	Pacsin3	None
genotype_c_vs_wt.cb	1462.84	0.133952	0.944364	Arfgap2	None
genotype_c_vs_wt.cb	73.8255	0.130037	0.969079	1110051M20Rik	None
genotype_c_vs_wt.cb	3.47146	0.17055	0.988747	Lrp4	None
genotype_c_vs_wt.cb	3224.61	0.392673	0.817644	Ckap5	None
genotype_c_vs_wt.cb	0.41782	1.29309	0.969079	F2	None
genotype_c_vs_wt.cb	2.96874	2.74107	0.554652	Gm13771	None
genotype_c_vs_wt.cb	426.597	0.400389	0.755913	Zfp408	None
genotype_c_vs_wt.cb	2404.95	0.19324	0.895257	Arhgap1	None
genotype_c_vs_wt.cb	594.578	0.0859239	0.975254	Atg13	None
genotype_c_vs_wt.cb	98.6527	0.110551	0.953999	Harbi1	None
genotype_c_vs_wt.cb	0.40853	2.63877	0.926929	Gm13776	None
genotype_c_vs_wt.cb	1257.27	0.225615	0.909184	Ambra1	None
genotype_c_vs_wt.cb	53.6223	0.294059	0.910871	Chrm4	None
genotype_c_vs_wt.cb	30.2239	0.410655	0.890793	Mdk	None
genotype_c_vs_wt.cb	6338.43	0.313077	0.841765	Dgkz	None
genotype_c_vs_wt.cb	7.44579	0.726062	0.882371	Mir6999	None
genotype_c_vs_wt.cb	480.624	0.434528	0.755913	Gm9821	None
genotype_c_vs_wt.cb	5.05076	-0.109945	0.989966	Creb3l1	None
genotype_c_vs_wt.cb	593.937	0.221163	0.821081	Phf21a	None
genotype_c_vs_wt.cb	1.70497	-0.0795771	0.998346	Gm13785	None
genotype_c_vs_wt.cb	6.4302	-0.416352	0.96816	Large2	None
genotype_c_vs_wt.cb	283.408	0.0195732	0.998346	Pex16	None
genotype_c_vs_wt.cb	9.45589	-0.00874274	0.998346	1700029I15Rik	None
genotype_c_vs_wt.cb	18.1531	0.496111	0.895609	Mapk8ip1	None
[truncated: 121,692 more rows]
