# Supplementary material for: Loss of CREBBP and KMT2D cooperate to accelerate lymphomagenesis and shape the lymphoma immune microenvironment
Source: Nat Commun. 2024 Apr 3;15:2879. doi: 10.1038/s41467-024-47012-1 (PMC10991284; doi:10.1038/s41467-024-47012-1)
Supplement: Supplementary file 8 — Supplementary Data 5 [file 41467_2024_47012_MOESM8_ESM.xlsx]

## Sheet: Sheet1
Note: padj values were calculated by BH adjusted two-sided Wald test.
PeakID	Chr#	start	end	width	strand	results.name	baseMean	log2FoldChange	padj	sig	KMeans
45	chr1	9582085	9583448	1364	+	genotype_c_vs_wt.res	56.6363	-0.438187	0.504799	NS	CK_Loss
248	chr1	23855114	23856696	1583	+	genotype_c_vs_wt.res	75.9234	-0.0565489	0.982344	NS	CK_Loss
274	chr1	30792745	30793732	988	+	genotype_c_vs_wt.res	31.741	-0.08981	0.982316	NS	CK_Loss
496	chr1	38267917	38269029	1113	+	genotype_c_vs_wt.res	294.184	0.600197	7.94e-11	UP	CK_Loss
497	chr1	38271451	38272408	958	+	genotype_c_vs_wt.res	48.432	1.00103	0.00127061	UP	CK_Loss
983	chr1	63001755	63003178	1424	+	genotype_c_vs_wt.res	100.136	-0.195917	0.915981	NS	CK_Loss
1104	chr1	73940545	73941299	755	+	genotype_c_vs_wt.res	64.5989	-0.581813	0.0559462	NS	CK_Loss
1200	chr1	75532754	75534363	1610	+	genotype_c_vs_wt.res	134.985	-0.214489	0.816217	NS	CK_Loss
1222	chr1	78672333	78675158	2826	+	genotype_c_vs_wt.res	79.6858	-0.715235	0.0039171	DN	CK_Loss
1230	chr1	79646109	79646625	517	+	genotype_c_vs_wt.res	43.2403	-0.568438	0.504799	NS	CK_Loss
1266	chr1	80576832	80577365	534	+	genotype_c_vs_wt.res	33.0189	-1.14848	0.00551795	DN	CK_Loss
1270	chr1	80630362	80630902	541	+	genotype_c_vs_wt.res	20.8311	-0.246552	0.947648	NS	CK_Loss
1310	chr1	85073027	85073873	847	+	genotype_c_vs_wt.res	28.011	-0.379532	0.84334	NS	CK_Loss
1371	chr1	85826579	85828375	1797	+	genotype_c_vs_wt.res	281.664	-0.628041	0.164997	NS	CK_Loss
1474	chr1	87494871	87497127	2257	+	genotype_c_vs_wt.res	161.143	-0.109017	0.937642	NS	CK_Loss
1495	chr1	87840636	87841114	479	+	genotype_c_vs_wt.res	25.0143	-0.719876	0.382368	NS	CK_Loss
1519	chr1	88235349	88236964	1616	+	genotype_c_vs_wt.res	172.617	-0.985119	9.96e-09	DN	CK_Loss
1520	chr1	88246637	88248055	1419	+	genotype_c_vs_wt.res	225.157	-1.08944	9.83e-05	DN	CK_Loss
1521	chr1	88252544	88253867	1324	+	genotype_c_vs_wt.res	2783.95	-0.673767	2.37e-21	DN	CK_Loss
1522	chr1	88259306	88262226	2921	+	genotype_c_vs_wt.res	2732.77	-0.783954	1.55e-15	DN	CK_Loss
1524	chr1	88283408	88285152	1745	+	genotype_c_vs_wt.res	826.263	-0.646054	7.06e-11	DN	CK_Loss
1526	chr1	88289962	88290561	600	+	genotype_c_vs_wt.res	116.674	-0.642085	0.000493565	DN	CK_Loss
1530	chr1	88627633	88628262	630	+	genotype_c_vs_wt.res	26.1347	-0.866446	0.276713	NS	CK_Loss
1532	chr1	88705287	88706234	948	+	genotype_c_vs_wt.res	126.796	-0.629409	0.00565422	DN	CK_Loss
1551	chr1	91085844	91087452	1609	+	genotype_c_vs_wt.res	194.722	-1.00558	0.0401915	NS	CK_Loss
1596	chr1	92102778	92103628	851	+	genotype_c_vs_wt.res	20.9205	-0.4473	0.779496	NS	CK_Loss
1603	chr1	92253077	92256237	3161	+	genotype_c_vs_wt.res	505.893	-0.577222	0.178454	NS	CK_Loss
2053	chr1	131671011	131672984	1974	+	genotype_c_vs_wt.res	414.936	-0.576393	0.000370443	NS	CK_Loss
2056	chr1	131700364	131700904	541	+	genotype_c_vs_wt.res	151.029	-0.937467	0.000116311	DN	CK_Loss
2149	chr1	133347710	133348775	1066	+	genotype_c_vs_wt.res	61.6778	-0.917392	0.0150514	NS	CK_Loss
2208	chr1	134679303	134680159	857	+	genotype_c_vs_wt.res	301.208	-0.98889	0.000195329	DN	CK_Loss
2234	chr1	135094732	135095716	985	+	genotype_c_vs_wt.res	312.153	-0.927746	0.00215598	DN	CK_Loss
2238	chr1	135121365	135122102	738	+	genotype_c_vs_wt.res	28.101	-1.34685	8.58e-05	DN	CK_Loss
2377	chr1	138884910	138886546	1637	+	genotype_c_vs_wt.res	117.111	-0.00823794	0.996274	NS	CK_Loss
2400	chr1	139403233	139405407	2175	+	genotype_c_vs_wt.res	83.0323	-0.228017	0.814117	NS	CK_Loss
2536	chr1	153404509	153404929	421	+	genotype_c_vs_wt.res	22.5064	-0.575586	0.619027	NS	CK_Loss
2585	chr1	154829713	154830569	857	+	genotype_c_vs_wt.res	66.9446	0.0835215	0.971843	NS	CK_Loss
2725	chr1	157066707	157067804	1098	+	genotype_c_vs_wt.res	64.9812	-2.05684	0.0723026	NS	CK_Loss
2838	chr1	161511809	161512985	1177	+	genotype_c_vs_wt.res	71.0661	-0.230579	0.850347	NS	CK_Loss
3033	chr1	170276984	170277731	748	+	genotype_c_vs_wt.res	54.4275	-0.542301	0.510928	NS	CK_Loss
3154	chr1	171827610	171828032	423	+	genotype_c_vs_wt.res	62.6355	-0.552459	0.282928	NS	CK_Loss
3200	chr1	172433386	172434423	1038	+	genotype_c_vs_wt.res	97.3332	-0.508199	0.139491	NS	CK_Loss
3220	chr1	173349629	173350580	952	+	genotype_c_vs_wt.res	75.2192	-0.595923	0.131635	NS	CK_Loss
3383	chr1	179785642	179786073	432	+	genotype_c_vs_wt.res	94.4142	-0.251765	0.774247	NS	CK_Loss
3431	chr1	180497132	180498084	953	+	genotype_c_vs_wt.res	109.803	-0.0276561	0.9916	NS	CK_Loss
3436	chr1	180517601	180517899	299	+	genotype_c_vs_wt.res	31.3529	-0.478635	0.718252	NS	CK_Loss
3505	chr1	181259940	181260459	520	+	genotype_c_vs_wt.res	195.426	-0.0938332	0.961644	NS	CK_Loss
3602	chr1	184062797	184063257	461	+	genotype_c_vs_wt.res	18.3139	-0.437114	0.812585	NS	CK_Loss
3608	chr1	184117728	184119189	1462	+	genotype_c_vs_wt.res	74.9087	-0.459152	0.642266	NS	CK_Loss
3624	chr1	184562477	184563461	985	+	genotype_c_vs_wt.res	76.0214	-0.529375	0.111632	NS	CK_Loss
3723	chr1	191231971	191233391	1421	+	genotype_c_vs_wt.res	193.981	-0.151513	0.805922	NS	CK_Loss
3724	chr1	191234589	191235314	726	+	genotype_c_vs_wt.res	110.771	-0.0994462	0.962368	NS	CK_Loss
3725	chr1	191243154	191244705	1552	+	genotype_c_vs_wt.res	98.9991	-0.374674	0.528992	NS	CK_Loss
3813	chr1	192764483	192764912	430	+	genotype_c_vs_wt.res	59.2285	-0.106501	0.97034	NS	CK_Loss
3828	chr1	193242537	193243907	1371	+	genotype_c_vs_wt.res	116.482	-0.311963	0.542446	NS	CK_Loss
3858	chr10	3798299	3799627	1329	+	genotype_c_vs_wt.res	21.4883	-0.641555	0.735885	NS	CK_Loss
3905	chr10	5524053	5525563	1511	+	genotype_c_vs_wt.res	227.821	-0.147069	0.893605	NS	CK_Loss
4244	chr10	21851132	21852291	1160	+	genotype_c_vs_wt.res	45.9616	-0.0399452	0.9916	NS	CK_Loss
4247	chr10	21946641	21948312	1672	+	genotype_c_vs_wt.res	111.168	-0.320804	0.304394	NS	CK_Loss
4379	chr10	33712674	33713784	1111	+	genotype_c_vs_wt.res	50.3293	0.195649	0.933054	NS	CK_Loss
4380	chr10	33715235	33717585	2351	+	genotype_c_vs_wt.res	170.811	-8.24e-05	0.999899	NS	CK_Loss
4429	chr10	39311312	39312025	714	+	genotype_c_vs_wt.res	61.5685	-0.370616	0.754739	NS	CK_Loss
4492	chr10	40479961	40481479	1519	+	genotype_c_vs_wt.res	179.89	-0.34493	0.380591	NS	CK_Loss
4507	chr10	41366755	41368439	1685	+	genotype_c_vs_wt.res	70.9159	-0.160127	0.937706	NS	CK_Loss
4542	chr10	41826384	41827013	630	+	genotype_c_vs_wt.res	58.1478	-0.0947258	0.968489	NS	CK_Loss
4674	chr10	44330557	44331628	1072	+	genotype_c_vs_wt.res	46.1678	-0.217331	0.939179	NS	CK_Loss
4676	chr10	44347145	44348378	1234	+	genotype_c_vs_wt.res	56.1771	-0.591671	0.135121	NS	CK_Loss
4867	chr10	59705735	59706230	496	+	genotype_c_vs_wt.res	157.901	-0.196742	0.87439	NS	CK_Loss
4967	chr10	60933946	60934591	646	+	genotype_c_vs_wt.res	50.2923	-0.309219	0.740713	NS	CK_Loss
5019	chr10	62239034	62240515	1482	+	genotype_c_vs_wt.res	171.411	-0.231067	0.734066	NS	CK_Loss
5196	chr10	68142362	68143052	691	+	genotype_c_vs_wt.res	43.2922	-0.546182	0.446958	NS	CK_Loss
5340	chr10	75824287	75825331	1045	+	genotype_c_vs_wt.res	90.4999	-0.482593	0.415357	NS	CK_Loss
5700	chr10	81221280	81221866	587	+	genotype_c_vs_wt.res	93.0976	-0.146609	0.912638	NS	CK_Loss
5749	chr10	81538567	81539009	443	+	genotype_c_vs_wt.res	60.6799	-0.243439	0.834538	NS	CK_Loss
5771	chr10	82167562	82169148	1587	+	genotype_c_vs_wt.res	76.118	-0.324459	0.562979	NS	CK_Loss
5862	chr10	84552008	84552445	438	+	genotype_c_vs_wt.res	34.9195	-0.21508	0.919319	NS	CK_Loss
6029	chr10	93343302	93343911	610	+	genotype_c_vs_wt.res	78.4781	-0.230632	0.84334	NS	CK_Loss
6122	chr10	94910955	94911667	713	+	genotype_c_vs_wt.res	79.1181	-0.102058	0.963009	NS	CK_Loss
6159	chr10	95508216	95509621	1406	+	genotype_c_vs_wt.res	131.305	-0.29068	0.637974	NS	CK_Loss
6194	chr10	96273796	96274431	636	+	genotype_c_vs_wt.res	65.3281	-0.363011	0.603436	NS	CK_Loss
6342	chr10	110890564	110891806	1243	+	genotype_c_vs_wt.res	105.213	-0.326893	0.554854	NS	CK_Loss
6693	chr10	123146120	123148079	1960	+	genotype_c_vs_wt.res	85.022	-0.0525826	0.982344	NS	CK_Loss
6712	chr10	126930122	126930931	810	+	genotype_c_vs_wt.res	35.5305	0.11799	0.975585	NS	CK_Loss
6764	chr10	127481190	127482596	1407	+	genotype_c_vs_wt.res	101.728	-0.203433	0.886673	NS	CK_Loss
6765	chr10	127484946	127486722	1777	+	genotype_c_vs_wt.res	189.553	-0.177265	0.86618	NS	CK_Loss
6829	chr10	128420377	128421179	803	+	genotype_c_vs_wt.res	47.04	-0.211559	0.938003	NS	CK_Loss
6830	chr10	128423960	128425253	1294	+	genotype_c_vs_wt.res	95.5493	-0.120053	0.953326	NS	CK_Loss
6905	chr11	3165446	3167603	2158	+	genotype_c_vs_wt.res	517.721	-0.381896	0.160593	NS	CK_Loss
6994	chr11	4806272	4806535	264	+	genotype_c_vs_wt.res	33.3521	-0.0598276	0.989512	NS	CK_Loss
7010	chr11	5012033	5013382	1350	+	genotype_c_vs_wt.res	64.2004	-0.152366	0.942726	NS	CK_Loss
7086	chr11	6000032	6001223	1192	+	genotype_c_vs_wt.res	330.598	-0.320913	0.834379	NS	CK_Loss
7128	chr11	6575638	6576912	1275	+	genotype_c_vs_wt.res	427.633	-0.27249	0.91538	NS	CK_Loss
7250	chr11	17732572	17733680	1109	+	genotype_c_vs_wt.res	46.3175	-0.127763	0.984592	NS	CK_Loss
7430	chr11	24022998	24023411	414	+	genotype_c_vs_wt.res	111.984	-0.398108	0.426645	NS	CK_Loss
7478	chr11	26437813	26438503	691	+	genotype_c_vs_wt.res	34.256	-1.21964	0.000417376	DN	CK_Loss
7479	chr11	26452047	26453566	1520	+	genotype_c_vs_wt.res	204.131	-0.683107	0.00150163	DN	CK_Loss
7500	chr11	29647248	29648571	1324	+	genotype_c_vs_wt.res	284.084	-0.421261	0.0165795	NS	CK_Loss
7514	chr11	29808357	29809483	1127	+	genotype_c_vs_wt.res	38.8406	-0.187431	0.947477	NS	CK_Loss
7519	chr11	29871392	29871819	428	+	genotype_c_vs_wt.res	27.7737	-0.327032	0.861139	NS	CK_Loss
7520	chr11	29878643	29879878	1236	+	genotype_c_vs_wt.res	44.7471	-0.588021	0.427333	NS	CK_Loss
7521	chr11	29883030	29883403	374	+	genotype_c_vs_wt.res	29.8647	-0.504551	0.61746	NS	CK_Loss
7545	chr11	31076631	31078112	1482	+	genotype_c_vs_wt.res	48.0906	-0.581269	0.460381	NS	CK_Loss
7551	chr11	31732414	31734472	2059	+	genotype_c_vs_wt.res	229.428	-1.03416	3.48e-08	DN	CK_Loss
7552	chr11	31759868	31760322	455	+	genotype_c_vs_wt.res	22.9453	-1.52005	0.000193623	DN	CK_Loss
7553	chr11	31779074	31779751	678	+	genotype_c_vs_wt.res	42.0664	-1.47558	0.00023774	DN	CK_Loss
7554	chr11	31795972	31798037	2066	+	genotype_c_vs_wt.res	90.3387	-1.08521	7.67e-07	DN	CK_Loss
7555	chr11	31799588	31800180	593	+	genotype_c_vs_wt.res	27.4456	-1.46587	0.000150172	DN	CK_Loss
7556	chr11	31807770	31808480	711	+	genotype_c_vs_wt.res	51.8886	-0.832943	0.05344	NS	CK_Loss
7557	chr11	31812194	31812921	728	+	genotype_c_vs_wt.res	124.242	-1.11671	1.36e-08	DN	CK_Loss
7558	chr11	31814396	31816010	1615	+	genotype_c_vs_wt.res	416.091	-1.07912	6.01e-14	DN	CK_Loss
7559	chr11	31820086	31822492	2407	+	genotype_c_vs_wt.res	108.449	-1.10805	4.04e-06	DN	CK_Loss
7560	chr11	31824505	31826048	1544	+	genotype_c_vs_wt.res	76.7024	-1.14563	1.4e-05	DN	CK_Loss
7561	chr11	31831871	31832375	505	+	genotype_c_vs_wt.res	27.1003	-1.15658	0.00591888	DN	CK_Loss
7571	chr11	32216748	32217505	758	+	genotype_c_vs_wt.res	191.138	-0.622274	8.58e-05	DN	CK_Loss
7574	chr11	32237145	32238872	1728	+	genotype_c_vs_wt.res	652.095	-0.529127	0.000300568	NS	CK_Loss
7575	chr11	32243446	32245327	1882	+	genotype_c_vs_wt.res	340.272	-0.188821	0.64849	NS	CK_Loss
7610	chr11	32649746	32650866	1121	+	genotype_c_vs_wt.res	102.704	-0.314855	0.760291	NS	CK_Loss
7636	chr11	33766908	33768062	1155	+	genotype_c_vs_wt.res	360.132	-0.47401	0.0311919	NS	CK_Loss
7664	chr11	34383300	34385578	2279	+	genotype_c_vs_wt.res	83.6589	-0.311767	0.726244	NS	CK_Loss
7701	chr11	37677481	37679090	1610	+	genotype_c_vs_wt.res	148.127	-0.6225	0.0290942	NS	CK_Loss
7708	chr11	42967956	42968733	778	+	genotype_c_vs_wt.res	82.6912	-0.689563	0.011052	NS	CK_Loss
7710	chr11	42977941	42978775	835	+	genotype_c_vs_wt.res	51.2426	-0.574115	0.395987	NS	CK_Loss
7713	chr11	43174031	43175241	1211	+	genotype_c_vs_wt.res	212.002	-0.714398	0.00019491	DN	CK_Loss
7714	chr11	43191130	43193159	2030	+	genotype_c_vs_wt.res	55.3036	-0.670275	0.113802	NS	CK_Loss
7715	chr11	43196716	43197188	473	+	genotype_c_vs_wt.res	48.7845	-0.638846	0.400294	NS	CK_Loss
7716	chr11	43198554	43199958	1405	+	genotype_c_vs_wt.res	190.905	-1.02953	5.28e-10	DN	CK_Loss
7755	chr11	44496088	44496946	859	+	genotype_c_vs_wt.res	308.143	-0.655566	6.16e-07	DN	CK_Loss
7756	chr11	44498102	44499217	1116	+	genotype_c_vs_wt.res	255.548	-0.910358	1.17e-05	DN	CK_Loss
7893	chr11	46682712	46684105	1394	+	genotype_c_vs_wt.res	70.0436	-0.852711	0.000403771	DN	CK_Loss
7950	chr11	49241372	49241814	443	+	genotype_c_vs_wt.res	207.096	-0.0420023	0.982344	NS	CK_Loss
8140	chr11	53588383	53588818	436	+	genotype_c_vs_wt.res	45.9143	-0.143539	0.952573	NS	CK_Loss
8144	chr11	53616922	53617770	849	+	genotype_c_vs_wt.res	82.4874	-0.0522065	0.982344	NS	CK_Loss
8160	chr11	53785521	53786046	526	+	genotype_c_vs_wt.res	40.2168	-0.118201	0.969406	NS	CK_Loss
8182	chr11	54155615	54156394	780	+	genotype_c_vs_wt.res	116.169	-0.0889863	0.974612	NS	CK_Loss
8188	chr11	54213782	54215237	1456	+	genotype_c_vs_wt.res	47.3583	-0.0228623	0.992566	NS	CK_Loss
8201	chr11	54625967	54627315	1349	+	genotype_c_vs_wt.res	128.375	-0.178833	0.833268	NS	CK_Loss
8246	chr11	55072369	55072887	519	+	genotype_c_vs_wt.res	86.0824	-0.334325	0.533029	NS	CK_Loss
8445	chr11	60974964	60977134	2171	+	genotype_c_vs_wt.res	121.059	0.244464	0.712656	NS	CK_Loss
8498	chr11	61708658	61709420	763	+	genotype_c_vs_wt.res	65.3908	-0.352968	0.554385	NS	CK_Loss
8512	chr11	62004975	62007115	2141	+	genotype_c_vs_wt.res	145.242	0.18175	0.838086	NS	CK_Loss
8598	chr11	67143347	67145260	1914	+	genotype_c_vs_wt.res	94.1398	-1.10376	0.00109319	DN	CK_Loss
8620	chr11	68118611	68119981	1371	+	genotype_c_vs_wt.res	89.7063	-0.643483	0.104914	NS	CK_Loss
8769	chr11	70583217	70583582	366	+	genotype_c_vs_wt.res	18.2166	-0.0626927	0.990736	NS	CK_Loss
8770	chr11	70586098	70589005	2908	+	genotype_c_vs_wt.res	160.811	-0.354915	0.823074	NS	CK_Loss
8786	chr11	70720232	70721223	992	+	genotype_c_vs_wt.res	96.0455	-0.119987	0.953358	NS	CK_Loss
8811	chr11	71230481	71231089	609	+	genotype_c_vs_wt.res	32.1848	-1.09747	0.104367	NS	CK_Loss
8908	chr11	74532029	74533716	1688	+	genotype_c_vs_wt.res	85.4403	0.0360728	0.992566	NS	CK_Loss
8936	chr11	75067123	75068521	1399	+	genotype_c_vs_wt.res	59.6712	-0.0996899	0.975707	NS	CK_Loss
8940	chr11	75136769	75137784	1016	+	genotype_c_vs_wt.res	250.76	0.0125983	0.992383	NS	CK_Loss
8964	chr11	75395397	75396333	937	+	genotype_c_vs_wt.res	85.2986	-0.282632	0.697157	NS	CK_Loss
8969	chr11	75428748	75429682	935	+	genotype_c_vs_wt.res	135.564	-0.377373	0.109201	NS	CK_Loss
9010	chr11	75976512	75978538	2027	+	genotype_c_vs_wt.res	606.184	-0.212162	0.448427	NS	CK_Loss
9018	chr11	76153079	76154455	1377	+	genotype_c_vs_wt.res	153.079	-0.316231	0.548113	NS	CK_Loss
9249	chr11	79610400	79612848	2449	+	genotype_c_vs_wt.res	243.171	-0.198925	0.605084	NS	CK_Loss
9255	chr11	79658259	79658695	437	+	genotype_c_vs_wt.res	110.81	-0.866064	1.26e-06	DN	CK_Loss
9257	chr11	79671225	79672523	1299	+	genotype_c_vs_wt.res	141.739	-0.799768	5.74e-05	DN	CK_Loss
9263	chr11	79755882	79757390	1509	+	genotype_c_vs_wt.res	141.767	-0.980569	4.98e-07	DN	CK_Loss
9266	chr11	79793165	79794218	1054	+	genotype_c_vs_wt.res	194.464	-0.650883	0.000356201	DN	CK_Loss
9329	chr11	81836053	81837040	988	+	genotype_c_vs_wt.res	82.8323	-0.78042	0.078127	NS	CK_Loss
9535	chr11	86793627	86795491	1865	+	genotype_c_vs_wt.res	148.038	-0.404276	0.274556	NS	CK_Loss
9659	chr11	88613614	88615201	1588	+	genotype_c_vs_wt.res	689.006	-0.438764	0.000112304	NS	CK_Loss
9680	chr11	88989398	88990143	746	+	genotype_c_vs_wt.res	114.403	-0.628858	0.0535492	NS	CK_Loss
9700	chr11	90029288	90031067	1780	+	genotype_c_vs_wt.res	196.955	-0.869244	4.73e-05	DN	CK_Loss
9701	chr11	90241922	90242289	368	+	genotype_c_vs_wt.res	29.2749	-0.603053	0.554448	NS	CK_Loss
9805	chr11	95350752	95351611	860	+	genotype_c_vs_wt.res	217.304	-0.0700285	0.970061	NS	CK_Loss
9947	chr11	97481368	97482557	1190	+	genotype_c_vs_wt.res	90.097	-0.0638773	0.981784	NS	CK_Loss
10073	chr11	98900622	98901036	415	+	genotype_c_vs_wt.res	30.9395	-0.411652	0.770335	NS	CK_Loss
10116	chr11	99369292	99370423	1132	+	genotype_c_vs_wt.res	67.9075	-0.518013	0.392365	NS	CK_Loss
10412	chr11	104066690	104067782	1093	+	genotype_c_vs_wt.res	29.4173	-0.328918	0.869212	NS	CK_Loss
10490	chr11	106122051	106123232	1182	+	genotype_c_vs_wt.res	158.718	-0.0957234	0.937642	NS	CK_Loss
10491	chr11	106124642	106127262	2621	+	genotype_c_vs_wt.res	226.016	-0.0832644	0.952791	NS	CK_Loss
10570	chr11	107053807	107054952	1146	+	genotype_c_vs_wt.res	62.1831	-0.190751	0.914363	NS	CK_Loss
10571	chr11	107081116	107083509	2394	+	genotype_c_vs_wt.res	293.889	-0.0979016	0.955387	NS	CK_Loss
10935	chr11	115931385	115931629	245	+	genotype_c_vs_wt.res	123.736	-0.471427	0.034675	NS	CK_Loss
11080	chr11	117771921	117772791	871	+	genotype_c_vs_wt.res	55.678	-0.258881	0.866512	NS	CK_Loss
11213	chr11	119384577	119385379	803	+	genotype_c_vs_wt.res	190.732	-0.0294639	0.98694	NS	CK_Loss
11214	chr11	119386268	119386584	317	+	genotype_c_vs_wt.res	97.7286	-0.129887	0.918255	NS	CK_Loss
11279	chr11	120404969	120407303	2335	+	genotype_c_vs_wt.res	92.0096	-0.204038	0.87878	NS	CK_Loss
11343	chr11	121231112	121231621	510	+	genotype_c_vs_wt.res	171.13	-0.138439	0.921957	NS	CK_Loss
11414	chr12	3852529	3852990	462	+	genotype_c_vs_wt.res	62.019	-0.138469	0.939307	NS	CK_Loss
11416	chr12	3861416	3862668	1253	+	genotype_c_vs_wt.res	217.314	0.0508439	0.978577	NS	CK_Loss
11464	chr12	4640454	4641902	1449	+	genotype_c_vs_wt.res	72.336	-0.0912622	0.969523	NS	CK_Loss
11579	chr12	15720078	15720640	563	+	genotype_c_vs_wt.res	35.6058	-0.281324	0.877627	NS	CK_Loss
11615	chr12	16554573	16556047	1475	+	genotype_c_vs_wt.res	94.8248	-0.668023	0.115475	NS	CK_Loss
11660	chr12	17387297	17388428	1132	+	genotype_c_vs_wt.res	64.023	-0.229033	0.865458	NS	CK_Loss
11663	chr12	17453717	17455616	1900	+	genotype_c_vs_wt.res	90.8987	-0.53374	0.090035	NS	CK_Loss
11665	chr12	17484530	17484913	384	+	genotype_c_vs_wt.res	29.7502	-0.393278	0.956949	NS	CK_Loss
11668	chr12	17530098	17531393	1296	+	genotype_c_vs_wt.res	65.3715	-0.336198	0.64885	NS	CK_Loss
11674	chr12	17657302	17658370	1069	+	genotype_c_vs_wt.res	92.5916	-0.359773	0.448427	NS	CK_Loss
11680	chr12	19288052	19289304	1253	+	genotype_c_vs_wt.res	47.5505	-1.6695	7.4e-06	DN	CK_Loss
11681	chr12	19387618	19388231	614	+	genotype_c_vs_wt.res	29.415	-1.71697	0.0013787	DN	CK_Loss
11683	chr12	20614529	20615447	919	+	genotype_c_vs_wt.res	84.5917	-0.93911	0.180694	NS	CK_Loss
11684	chr12	20815160	20816241	1082	+	genotype_c_vs_wt.res	74.0673	-1.89547	0.0401915	NS	CK_Loss
11716	chr12	23009831	23010715	885	+	genotype_c_vs_wt.res	30.3942	-1.80268	0.00255279	DN	CK_Loss
11726	chr12	24630295	24630809	515	+	genotype_c_vs_wt.res	69.7135	-0.270055	0.794266	NS	CK_Loss
11740	chr12	25035967	25038274	2308	+	genotype_c_vs_wt.res	303.098	0.0598985	0.987536	NS	CK_Loss
11742	chr12	25046187	25047542	1356	+	genotype_c_vs_wt.res	203.286	-0.0700051	0.978104	NS	CK_Loss
11743	chr12	25054323	25055298	976	+	genotype_c_vs_wt.res	103.494	-0.0259928	0.992383	NS	CK_Loss
11767	chr12	25314180	25314576	397	+	genotype_c_vs_wt.res	70.165	0.00770652	0.997287	NS	CK_Loss
11769	chr12	25319811	25320377	567	+	genotype_c_vs_wt.res	47.3039	-0.335339	0.773507	NS	CK_Loss
11804	chr12	28726384	28727702	1319	+	genotype_c_vs_wt.res	70.8932	-0.0108946	0.995682	NS	CK_Loss
11819	chr12	30555225	30558287	3063	+	genotype_c_vs_wt.res	319.651	-0.30785	0.232903	NS	CK_Loss
11845	chr12	31851024	31851913	890	+	genotype_c_vs_wt.res	57.1471	-0.185604	0.947452	NS	CK_Loss
11938	chr12	33220289	33220964	676	+	genotype_c_vs_wt.res	55.9755	0.0163041	0.995534	NS	CK_Loss
12071	chr12	41196465	41197404	940	+	genotype_c_vs_wt.res	41.6447	-0.238868	0.947477	NS	CK_Loss
12073	chr12	41209024	41210329	1306	+	genotype_c_vs_wt.res	216.838	-0.266138	0.749928	NS	CK_Loss
12074	chr12	41221600	41222332	733	+	genotype_c_vs_wt.res	52.5195	-0.293511	0.798567	NS	CK_Loss
12147	chr12	54397088	54398443	1356	+	genotype_c_vs_wt.res	32.5034	-0.581114	0.522671	NS	CK_Loss
12149	chr12	54479634	54480296	663	+	genotype_c_vs_wt.res	48.6858	-0.437491	0.739502	NS	CK_Loss
12177	chr12	55026673	55027817	1145	+	genotype_c_vs_wt.res	98.3433	0.0164944	0.9931	NS	CK_Loss
12205	chr12	55641856	55642683	828	+	genotype_c_vs_wt.res	26.8964	-0.199076	0.953358	NS	CK_Loss
12207	chr12	55680520	55683961	3442	+	genotype_c_vs_wt.res	79.4396	-0.187978	0.931749	NS	CK_Loss
12208	chr12	55720346	55721659	1314	+	genotype_c_vs_wt.res	86.0875	-0.214747	0.87439	NS	CK_Loss
12215	chr12	55846463	55848652	2190	+	genotype_c_vs_wt.res	643.433	-0.342201	0.751138	NS	CK_Loss
12706	chr12	80815132	80816863	1732	+	genotype_c_vs_wt.res	170.553	-0.0482547	0.980613	NS	CK_Loss
12708	chr12	80838913	80840320	1408	+	genotype_c_vs_wt.res	67.9544	-0.024299	0.992383	NS	CK_Loss
12786	chr12	83723070	83723555	486	+	genotype_c_vs_wt.res	29.8649	-0.332979	0.852217	NS	CK_Loss
12944	chr12	85958334	85959027	694	+	genotype_c_vs_wt.res	189.69	-0.379273	0.223657	NS	CK_Loss
12953	chr12	86045969	86048026	2058	+	genotype_c_vs_wt.res	137.21	-0.445486	0.285051	NS	CK_Loss
13026	chr12	88408080	88408800	721	+	genotype_c_vs_wt.res	23.4553	-1.18716	0.032566	NS	CK_Loss
13038	chr12	91330263	91332651	2389	+	genotype_c_vs_wt.res	75.0581	-0.571015	0.27296	NS	CK_Loss
13119	chr12	99312100	99312976	877	+	genotype_c_vs_wt.res	53.5203	-0.711387	0.183437	NS	CK_Loss
13166	chr12	99955992	99956806	815	+	genotype_c_vs_wt.res	97.8213	0.0128654	0.995534	NS	CK_Loss
13172	chr12	100004885	100005953	1069	+	genotype_c_vs_wt.res	82.1529	-0.298764	0.577335	NS	CK_Loss
13188	chr12	100205191	100205474	284	+	genotype_c_vs_wt.res	110.88	-0.238067	0.813923	NS	CK_Loss
13199	chr12	100378505	100378777	273	+	genotype_c_vs_wt.res	55.2274	-0.215414	0.944093	NS	CK_Loss
13206	chr12	100470706	100472242	1537	+	genotype_c_vs_wt.res	106.037	0.122886	0.949888	NS	CK_Loss
13219	chr12	100653851	100655248	1398	+	genotype_c_vs_wt.res	79.446	-0.295214	0.631262	NS	CK_Loss
13283	chr12	102424816	102426773	1958	+	genotype_c_vs_wt.res	105.647	-0.153999	0.903551	NS	CK_Loss
13295	chr12	102527761	102529481	1721	+	genotype_c_vs_wt.res	117.439	-0.0776622	0.968707	NS	CK_Loss
13419	chr12	108139768	108140639	872	+	genotype_c_vs_wt.res	42.9378	-0.111751	0.978104	NS	CK_Loss
13422	chr12	108170235	108171718	1484	+	genotype_c_vs_wt.res	67.1864	0.0576259	0.98445	NS	CK_Loss
13466	chr12	109100137	109101102	966	+	genotype_c_vs_wt.res	87.9754	-0.0219843	0.992166	NS	CK_Loss
13656	chr12	112959519	112959837	319	+	genotype_c_vs_wt.res	27.4277	-0.391819	0.853179	NS	CK_Loss
13665	chr12	113091755	113092820	1066	+	genotype_c_vs_wt.res	55.481	-0.237827	0.8806	NS	CK_Loss
13680	chr12	113231744	113232608	865	+	genotype_c_vs_wt.res	253.665	-0.387403	0.382452	NS	CK_Loss
13686	chr12	113253356	113255551	2196	+	genotype_c_vs_wt.res	290.297	-0.274066	0.871443	NS	CK_Loss
13708	chr12	113425466	113425726	261	+	genotype_c_vs_wt.res	77.0967	-0.49645	0.386442	NS	CK_Loss
13755	chr12	117541256	117541890	635	+	genotype_c_vs_wt.res	33.305	-0.518784	0.534479	NS	CK_Loss
13762	chr12	117578894	117579710	817	+	genotype_c_vs_wt.res	70.8541	-0.313144	0.696212	NS	CK_Loss
13767	chr12	117707984	117709010	1027	+	genotype_c_vs_wt.res	41.1004	-0.169771	0.946814	NS	CK_Loss
13869	chr13	8838341	8839712	1372	+	genotype_c_vs_wt.res	404.158	-0.0141171	0.992383	NS	CK_Loss
13902	chr13	12027230	12028451	1222	+	genotype_c_vs_wt.res	53.7209	-0.488378	0.303221	NS	CK_Loss
13904	chr13	12062507	12064217	1711	+	genotype_c_vs_wt.res	43.0652	-0.618778	0.338795	NS	CK_Loss
13958	chr13	13537190	13538026	837	+	genotype_c_vs_wt.res	80.8948	-0.454878	0.174267	NS	CK_Loss
13963	chr13	13609426	13610853	1428	+	genotype_c_vs_wt.res	51.2215	-0.199499	0.931749	NS	CK_Loss
14067	chr13	20589829	20590545	717	+	genotype_c_vs_wt.res	24.3829	-0.372517	0.853179	NS	CK_Loss
14203	chr13	24230152	24231542	1391	+	genotype_c_vs_wt.res	207.084	-0.568775	0.476771	NS	CK_Loss
14463	chr13	35176305	35177549	1245	+	genotype_c_vs_wt.res	30.4236	-0.420452	0.710114	NS	CK_Loss
14467	chr13	35223473	35224228	756	+	genotype_c_vs_wt.res	31.7839	-0.266875	0.91532	NS	CK_Loss
14745	chr13	43937543	43939637	2095	+	genotype_c_vs_wt.res	93.5769	0.0955271	0.965463	NS	CK_Loss
14842	chr13	45861344	45862560	1217	+	genotype_c_vs_wt.res	134.078	-0.457539	0.0405691	NS	CK_Loss
14856	chr13	46021154	46021998	845	+	genotype_c_vs_wt.res	37.7103	-1.00727	0.00973873	DN	CK_Loss
15127	chr13	54415078	54415359	282	+	genotype_c_vs_wt.res	48.1858	-0.456348	0.528992	NS	CK_Loss
15245	chr13	56613345	56613958	614	+	genotype_c_vs_wt.res	39.607	-0.399294	0.644097	NS	CK_Loss
15313	chr13	59798310	59798946	637	+	genotype_c_vs_wt.res	34.9138	-0.248684	0.895318	NS	CK_Loss
15337	chr13	62879712	62880917	1206	+	genotype_c_vs_wt.res	115.031	-0.0401513	0.986491	NS	CK_Loss
15580	chr13	80932856	80933553	698	+	genotype_c_vs_wt.res	38.003	-0.576291	0.377426	NS	CK_Loss
15649	chr13	85359041	85359788	748	+	genotype_c_vs_wt.res	51.0283	-0.587981	0.166198	NS	CK_Loss
15768	chr13	94400172	94401508	1337	+	genotype_c_vs_wt.res	117.273	-0.0544303	0.98077	NS	CK_Loss
15817	chr13	96664332	96665045	714	+	genotype_c_vs_wt.res	56.2143	-0.212756	0.895778	NS	CK_Loss
15820	chr13	97129253	97130012	760	+	genotype_c_vs_wt.res	19.7226	-0.564035	0.650497	NS	CK_Loss
15929	chr13	101202767	101204269	1503	+	genotype_c_vs_wt.res	240.052	-0.0922307	0.934986	NS	CK_Loss
15933	chr13	101641242	101642543	1302	+	genotype_c_vs_wt.res	96.7543	-0.224009	0.895147	NS	CK_Loss
15987	chr13	103748011	103748676	666	+	genotype_c_vs_wt.res	76.2698	-0.34732	0.71396	NS	CK_Loss
16009	chr13	104390856	104391604	749	+	genotype_c_vs_wt.res	45.0375	-0.182718	0.937642	NS	CK_Loss
16087	chr13	109772286	109773928	1643	+	genotype_c_vs_wt.res	367.544	-0.215918	0.62023	NS	CK_Loss
16467	chr14	16427080	16428085	1006	+	genotype_c_vs_wt.res	74.4394	-0.131991	0.956297	NS	CK_Loss
16624	chr14	25413323	25414598	1276	+	genotype_c_vs_wt.res	126.101	-0.101076	0.953946	NS	CK_Loss
16631	chr14	25499305	25501056	1752	+	genotype_c_vs_wt.res	175.767	-0.00210518	0.998496	NS	CK_Loss
16886	chr14	32446720	32448185	1466	+	genotype_c_vs_wt.res	108.088	-0.255281	0.817062	NS	CK_Loss
17230	chr14	54674162	54674962	801	+	genotype_c_vs_wt.res	17.5524	-0.367961	0.902816	NS	CK_Loss
17308	chr14	55867981	55869128	1148	+	genotype_c_vs_wt.res	227.924	-0.240543	0.521401	NS	CK_Loss
17337	chr14	56830598	56831010	413	+	genotype_c_vs_wt.res	83.4147	-0.607078	0.055408	NS	CK_Loss
17429	chr14	60425477	60426028	552	+	genotype_c_vs_wt.res	55.4913	-0.222633	0.909419	NS	CK_Loss
17445	chr14	60702896	60703895	1000	+	genotype_c_vs_wt.res	31.624	-0.401009	0.813923	NS	CK_Loss
17447	chr14	60709024	60709662	639	+	genotype_c_vs_wt.res	32.4982	-0.279068	0.884541	NS	CK_Loss
17579	chr14	63908125	63910607	2483	+	genotype_c_vs_wt.res	210.046	-0.435976	0.347359	NS	CK_Loss
17637	chr14	65014133	65015526	1394	+	genotype_c_vs_wt.res	97.315	-0.332449	0.611977	NS	CK_Loss
17661	chr14	65554570	65555521	952	+	genotype_c_vs_wt.res	41.2235	-0.117023	0.969462	NS	CK_Loss
17690	chr14	66197976	66198262	287	+	genotype_c_vs_wt.res	102.403	-0.296022	0.831333	NS	CK_Loss
17742	chr14	68900122	68901168	1047	+	genotype_c_vs_wt.res	45.7776	-0.139419	0.962587	NS	CK_Loss
17845	chr14	72578235	72579065	831	+	genotype_c_vs_wt.res	128.31	-0.580701	0.0786965	NS	CK_Loss
17940	chr14	75044653	75045589	937	+	genotype_c_vs_wt.res	100.796	-0.121531	0.946391	NS	CK_Loss
18390	chr14	122015712	122016578	867	+	genotype_c_vs_wt.res	238.636	-0.231465	0.693444	NS	CK_Loss
18429	chr14	122699938	122701073	1136	+	genotype_c_vs_wt.res	83.6862	-0.181789	0.929558	NS	CK_Loss
18648	chr15	12873147	12874034	888	+	genotype_c_vs_wt.res	34.1576	-0.697404	0.51034	NS	CK_Loss
18663	chr15	25376982	25379089	2108	+	genotype_c_vs_wt.res	68.9313	-0.205291	0.88628	NS	CK_Loss
18666	chr15	25401679	25404186	2508	+	genotype_c_vs_wt.res	95.9215	-0.161822	0.912711	NS	CK_Loss
18793	chr15	33874228	33875200	973	+	genotype_c_vs_wt.res	33.6939	-0.0108237	0.997287	NS	CK_Loss
18844	chr15	35926880	35929118	2239	+	genotype_c_vs_wt.res	82.5523	0.112166	0.953358	NS	CK_Loss
18913	chr15	37940144	37942176	2033	+	genotype_c_vs_wt.res	98.5544	-0.120679	0.950249	NS	CK_Loss
18969	chr15	41612137	41612606	470	+	genotype_c_vs_wt.res	30.6932	-0.172214	0.961174	NS	CK_Loss
19108	chr15	58553622	58554701	1080	+	genotype_c_vs_wt.res	104.517	-0.248747	0.734127	NS	CK_Loss
19123	chr15	58927461	58928189	729	+	genotype_c_vs_wt.res	107.816	-0.127109	0.932637	NS	CK_Loss
19182	chr15	59703282	59704780	1499	+	genotype_c_vs_wt.res	33.8228	-0.6833	0.266104	NS	CK_Loss
19243	chr15	62456991	62458296	1306	+	genotype_c_vs_wt.res	149.828	-0.34727	0.467341	NS	CK_Loss
19343	chr15	66978348	66979100	753	+	genotype_c_vs_wt.res	33.9831	-0.583708	0.350309	NS	CK_Loss
19353	chr15	67095107	67096059	953	+	genotype_c_vs_wt.res	67.8337	-0.304335	0.741066	NS	CK_Loss
19566	chr15	76189895	76190442	548	+	genotype_c_vs_wt.res	53.259	-0.361543	0.675693	NS	CK_Loss
19603	chr15	76590012	76590972	961	+	genotype_c_vs_wt.res	117.164	-0.338597	0.409491	NS	CK_Loss
19688	chr15	78322661	78323235	575	+	genotype_c_vs_wt.res	109.187	-0.443196	0.194098	NS	CK_Loss
19751	chr15	78999049	79000954	1906	+	genotype_c_vs_wt.res	215.297	-0.021252	0.9916	NS	CK_Loss
20048	chr15	82998366	82999402	1037	+	genotype_c_vs_wt.res	95.8964	-0.076836	0.972183	NS	CK_Loss
20049	chr15	83002903	83003541	639	+	genotype_c_vs_wt.res	50.0114	-0.325745	0.723979	NS	CK_Loss
20063	chr15	83155522	83156270	749	+	genotype_c_vs_wt.res	57.2407	-0.0186192	0.992875	NS	CK_Loss
20108	chr15	83736282	83737255	974	+	genotype_c_vs_wt.res	28.244	-0.28346	0.902713	NS	CK_Loss
20270	chr15	86342764	86343499	736	+	genotype_c_vs_wt.res	30.6308	0.0770359	0.983258	NS	CK_Loss
20276	chr15	86432527	86434233	1707	+	genotype_c_vs_wt.res	131.081	-0.342681	0.619027	NS	CK_Loss
20362	chr15	93287080	93289099	2020	+	genotype_c_vs_wt.res	55.1352	-0.105741	0.967823	NS	CK_Loss
20695	chr15	100661676	100661958	283	+	genotype_c_vs_wt.res	45.5996	-0.127709	0.965463	NS	CK_Loss
20718	chr15	100904975	100906919	1945	+	genotype_c_vs_wt.res	203.821	-0.0494007	0.981784	NS	CK_Loss
20732	chr15	101138614	101139410	797	+	genotype_c_vs_wt.res	68.45	-0.382373	0.570139	NS	CK_Loss
20735	chr15	101152348	101153051	704	+	genotype_c_vs_wt.res	34.3844	-0.514776	0.619027	NS	CK_Loss
20785	chr15	102090326	102091954	1629	+	genotype_c_vs_wt.res	46.2295	-0.352621	0.776568	NS	CK_Loss
20993	chr16	5083141	5084124	984	+	genotype_c_vs_wt.res	38.1219	-0.39964	0.742331	NS	CK_Loss
21058	chr16	10383863	10384975	1113	+	genotype_c_vs_wt.res	180.114	-0.716921	0.00534517	DN	CK_Loss
21117	chr16	10967079	10968065	987	+	genotype_c_vs_wt.res	69.5	-0.124012	0.961701	NS	CK_Loss
21118	chr16	10969166	10970325	1160	+	genotype_c_vs_wt.res	55.2144	-0.0446195	0.989296	NS	CK_Loss
21133	chr16	11103776	11105533	1758	+	genotype_c_vs_wt.res	108.367	-0.204716	0.805183	NS	CK_Loss
21161	chr16	11455632	11456845	1214	+	genotype_c_vs_wt.res	172.324	-0.453409	0.109201	NS	CK_Loss
21214	chr16	13611547	13612244	698	+	genotype_c_vs_wt.res	40.07	-0.575755	0.262891	NS	CK_Loss
21404	chr16	18883785	18885033	1249	+	genotype_c_vs_wt.res	155.067	-0.265635	0.57267	NS	CK_Loss
21430	chr16	19260291	19260991	701	+	genotype_c_vs_wt.res	98.122	-0.377834	0.542446	NS	CK_Loss
21441	chr16	19960413	19962492	2080	+	genotype_c_vs_wt.res	93.7077	0.0600484	0.979265	NS	CK_Loss
21493	chr16	21353489	21353890	402	+	genotype_c_vs_wt.res	40.2081	-0.636301	0.282928	NS	CK_Loss
21495	chr16	21364473	21365627	1155	+	genotype_c_vs_wt.res	132.768	-0.384249	0.193097	NS	CK_Loss
21496	chr16	21373269	21374049	781	+	genotype_c_vs_wt.res	97.8697	-0.20416	0.903964	NS	CK_Loss
21497	chr16	21381847	21383095	1249	+	genotype_c_vs_wt.res	242.431	-0.20648	0.63356	NS	CK_Loss
21673	chr16	24169718	24170226	509	+	genotype_c_vs_wt.res	165.662	-0.358232	0.565337	NS	CK_Loss
21709	chr16	24511314	24511686	373	+	genotype_c_vs_wt.res	28.0481	-0.106039	0.980613	NS	CK_Loss
21753	chr16	27326347	27326902	556	+	genotype_c_vs_wt.res	35.8941	-0.600706	0.284257	NS	CK_Loss
21778	chr16	29849570	29849833	264	+	genotype_c_vs_wt.res	116.416	-0.129748	0.921054	NS	CK_Loss
21782	chr16	29977232	29978298	1067	+	genotype_c_vs_wt.res	63.9231	-0.539551	0.179554	NS	CK_Loss
22320	chr16	45256946	45257771	826	+	genotype_c_vs_wt.res	73.6275	-0.0641761	0.980613	NS	CK_Loss
22329	chr16	45547822	45548673	852	+	genotype_c_vs_wt.res	44.7686	-0.411508	0.629081	NS	CK_Loss
22335	chr16	45619847	45621720	1874	+	genotype_c_vs_wt.res	348.253	-0.345274	0.732378	NS	CK_Loss
22432	chr16	52468427	52468915	489	+	genotype_c_vs_wt.res	57.3546	-0.337225	0.699273	NS	CK_Loss
22546	chr16	59459029	59460013	985	+	genotype_c_vs_wt.res	75.631	0.0207042	0.992383	NS	CK_Loss
22640	chr16	78563439	78564503	1065	+	genotype_c_vs_wt.res	123.22	-0.206376	0.798109	NS	CK_Loss
22697	chr16	90258166	90260242	2077	+	genotype_c_vs_wt.res	230.558	-0.0401436	0.979402	NS	CK_Loss
22722	chr16	91030698	91031182	485	+	genotype_c_vs_wt.res	21.9457	-0.470758	0.755517	NS	CK_Loss
23042	chr17	4761190	4762207	1018	+	genotype_c_vs_wt.res	35.6249	0.221567	0.931749	NS	CK_Loss
23242	chr17	9008570	9010508	1939	+	genotype_c_vs_wt.res	119.261	-0.130556	0.948868	NS	CK_Loss
23291	chr17	12757300	12758335	1036	+	genotype_c_vs_wt.res	74.7562	0.0953957	0.966964	NS	CK_Loss
23302	chr17	12950141	12952680	2540	+	genotype_c_vs_wt.res	278.952	-0.43468	0.00352621	NS	CK_Loss
23354	chr17	16891090	16892267	1178	+	genotype_c_vs_wt.res	54.7808	-0.0784354	0.977353	NS	CK_Loss
23408	chr17	21471715	21472519	805	+	genotype_c_vs_wt.res	103.296	-0.0603241	0.984067	NS	CK_Loss
23521	chr17	24586371	24586910	540	+	genotype_c_vs_wt.res	58.3174	-0.131704	0.957403	NS	CK_Loss
23552	chr17	24942438	24944264	1827	+	genotype_c_vs_wt.res	253.006	-0.213117	0.590364	NS	CK_Loss
23655	chr17	26518052	26518677	626	+	genotype_c_vs_wt.res	26.3951	-0.217103	0.953358	NS	CK_Loss
23810	chr17	28504783	28506289	1507	+	genotype_c_vs_wt.res	113.795	-0.0940131	0.960396	NS	CK_Loss
23926	chr17	29678888	29679649	762	+	genotype_c_vs_wt.res	131.65	-0.180177	0.87439	NS	CK_Loss
24018	chr17	31424346	31425340	995	+	genotype_c_vs_wt.res	96.8457	-0.160564	0.895778	NS	CK_Loss
24415	chr17	36992380	36994736	2357	+	genotype_c_vs_wt.res	113.686	-0.494402	0.0661881	NS	CK_Loss
24609	chr17	47056616	47057676	1061	+	genotype_c_vs_wt.res	148.902	-0.269176	0.677357	NS	CK_Loss
24640	chr17	47376648	47377582	935	+	genotype_c_vs_wt.res	66.7888	-0.270378	0.78308	NS	CK_Loss
24949	chr17	57292084	57293334	1251	+	genotype_c_vs_wt.res	227.479	-0.175376	0.866963	NS	CK_Loss
25198	chr17	73821684	73823725	2042	+	genotype_c_vs_wt.res	90.3024	-0.111523	0.962321	NS	CK_Loss
25364	chr17	83088367	83088958	592	+	genotype_c_vs_wt.res	37.6251	-0.211375	0.927274	NS	CK_Loss
25422	chr17	83914782	83915604	823	+	genotype_c_vs_wt.res	29.1437	-0.210773	0.935807	NS	CK_Loss
25423	chr17	83918096	83919077	982	+	genotype_c_vs_wt.res	84.1226	-0.2991	0.677247	NS	CK_Loss
25580	chr17	87298858	87300443	1586	+	genotype_c_vs_wt.res	86.9951	-0.18797	0.871232	NS	CK_Loss
25879	chr18	20995394	20995914	521	+	genotype_c_vs_wt.res	68.6049	-0.109795	0.966053	NS	CK_Loss
25902	chr18	23881764	23882683	920	+	genotype_c_vs_wt.res	135.71	-0.0742191	0.96388	NS	CK_Loss
25931	chr18	24183007	24183558	552	+	genotype_c_vs_wt.res	73.0849	-0.238085	0.844231	NS	CK_Loss
26030	chr18	32384843	32386523	1681	+	genotype_c_vs_wt.res	133.976	-0.177397	0.851794	NS	CK_Loss
26268	chr18	38921924	38923356	1433	+	genotype_c_vs_wt.res	37.2231	-0.635195	0.188759	NS	CK_Loss
26414	chr18	50182673	50183200	528	+	genotype_c_vs_wt.res	39.1292	-0.178641	0.953358	NS	CK_Loss
26519	chr18	56941537	56942816	1280	+	genotype_c_vs_wt.res	109.41	-0.257403	0.759885	NS	CK_Loss
26541	chr18	57884018	57884994	977	+	genotype_c_vs_wt.res	81.8237	0.201245	0.855479	NS	CK_Loss
26610	chr18	61320956	61322207	1252	+	genotype_c_vs_wt.res	117.874	0.0206666	0.992383	NS	CK_Loss
26729	chr18	65690957	65692064	1108	+	genotype_c_vs_wt.res	41.8057	-0.0717793	0.982344	NS	CK_Loss
27310	chr19	3730763	3731731	969	+	genotype_c_vs_wt.res	210.326	-0.211516	0.640597	NS	CK_Loss
27311	chr19	3733696	3734410	715	+	genotype_c_vs_wt.res	113.884	0.0166802	0.992383	NS	CK_Loss
27435	chr19	5200599	5200981	383	+	genotype_c_vs_wt.res	48.2756	-0.185126	0.929558	NS	CK_Loss
27439	chr19	5253013	5254291	1279	+	genotype_c_vs_wt.res	57.2482	-0.302897	0.832824	NS	CK_Loss
27525	chr19	6297275	6298067	793	+	genotype_c_vs_wt.res	43.0893	-0.371851	0.682749	NS	CK_Loss
27607	chr19	7286425	7288070	1646	+	genotype_c_vs_wt.res	32.7481	0.0222208	0.994923	NS	CK_Loss
27616	chr19	7438072	7438934	863	+	genotype_c_vs_wt.res	77.7889	-0.00692073	0.997287	NS	CK_Loss
27696	chr19	9707595	9709013	1419	+	genotype_c_vs_wt.res	119.137	-0.0978836	0.959409	NS	CK_Loss
27708	chr19	9954352	9955284	933	+	genotype_c_vs_wt.res	72.405	-0.209523	0.866512	NS	CK_Loss
27742	chr19	10351836	10352683	848	+	genotype_c_vs_wt.res	89.4682	-0.356004	0.619027	NS	CK_Loss
27816	chr19	11478868	11479964	1097	+	genotype_c_vs_wt.res	56.4646	-0.363415	0.651895	NS	CK_Loss
27865	chr19	12584677	12585717	1041	+	genotype_c_vs_wt.res	48.5037	0.0528308	0.987536	NS	CK_Loss
27990	chr19	17339333	17341073	1741	+	genotype_c_vs_wt.res	78.0581	-0.142691	0.938122	NS	CK_Loss
28247	chr19	32138184	32139304	1121	+	genotype_c_vs_wt.res	110.36	0.0627726	0.980066	NS	CK_Loss
28377	chr19	34601301	34602331	1031	+	genotype_c_vs_wt.res	110.993	-0.149604	0.921957	NS	CK_Loss
28473	chr19	37534941	37535493	553	+	genotype_c_vs_wt.res	45.5485	-0.369941	0.667404	NS	CK_Loss
28589	chr19	41393569	41393896	328	+	genotype_c_vs_wt.res	126.906	-0.0461734	0.986778	NS	CK_Loss
28838	chr19	46471144	46471398	255	+	genotype_c_vs_wt.res	62.5366	-0.176795	0.910628	NS	CK_Loss
28872	chr19	46952246	46953237	992	+	genotype_c_vs_wt.res	33.2369	0.0309283	0.992383	NS	CK_Loss
28913	chr19	47412935	47413530	596	+	genotype_c_vs_wt.res	74.5263	-0.0635305	0.986073	NS	CK_Loss
28974	chr19	53211778	53213201	1424	+	genotype_c_vs_wt.res	122.632	-0.168606	0.838086	NS	CK_Loss
29095	chr19	57014882	57015142	261	+	genotype_c_vs_wt.res	36.4284	-0.862314	0.0261482	NS	CK_Loss
29184	chr19	59579318	59580201	884	+	genotype_c_vs_wt.res	29.7816	-0.198677	0.959409	NS	CK_Loss
29207	chr19	60675946	60676782	837	+	genotype_c_vs_wt.res	140.834	0.0264137	0.992166	NS	CK_Loss
29485	chr2	11801139	11802430	1292	+	genotype_c_vs_wt.res	70.8907	-0.149443	0.929558	NS	CK_Loss
29486	chr2	11808374	11809379	1006	+	genotype_c_vs_wt.res	50.5019	-0.378275	0.726719	NS	CK_Loss
29521	chr2	13756952	13757980	1029	+	genotype_c_vs_wt.res	51.0819	-0.0535558	0.988216	NS	CK_Loss
29680	chr2	22957220	22958314	1095	+	genotype_c_vs_wt.res	119.082	-0.197427	0.847459	NS	CK_Loss
29783	chr2	25697432	25697937	506	+	genotype_c_vs_wt.res	21.4095	-0.182804	0.961701	NS	CK_Loss
29791	chr2	25951653	25952384	732	+	genotype_c_vs_wt.res	58.34	0.184901	0.900208	NS	CK_Loss
29848	chr2	27025603	27026005	403	+	genotype_c_vs_wt.res	163.741	-0.337875	0.236369	NS	CK_Loss
29896	chr2	27740011	27740734	724	+	genotype_c_vs_wt.res	57.3553	-0.336402	0.709898	NS	CK_Loss
29957	chr2	29382861	29383744	884	+	genotype_c_vs_wt.res	70.3017	-0.121914	0.947928	NS	CK_Loss
29961	chr2	29416590	29416920	331	+	genotype_c_vs_wt.res	112.086	0.0614025	0.981294	NS	CK_Loss
29990	chr2	29698156	29699281	1126	+	genotype_c_vs_wt.res	256.93	-0.121173	0.902465	NS	CK_Loss
29991	chr2	29705737	29708072	2336	+	genotype_c_vs_wt.res	322.369	-0.161827	0.892785	NS	CK_Loss
30161	chr2	32022878	32023860	983	+	genotype_c_vs_wt.res	102.016	-0.119164	0.964997	NS	CK_Loss
30179	chr2	32244514	32245441	928	+	genotype_c_vs_wt.res	42.1443	-0.143533	0.962958	NS	CK_Loss
30337	chr2	35153814	35154811	998	+	genotype_c_vs_wt.res	28.5229	-0.486231	0.778363	NS	CK_Loss
30425	chr2	37840198	37843005	2808	+	genotype_c_vs_wt.res	138.714	0.268791	0.600757	NS	CK_Loss
30439	chr2	38207708	38208168	461	+	genotype_c_vs_wt.res	50.3399	-0.120724	0.962321	NS	CK_Loss
30440	chr2	38211210	38212038	829	+	genotype_c_vs_wt.res	92.8174	-0.22427	0.811016	NS	CK_Loss
30481	chr2	38944176	38945956	1781	+	genotype_c_vs_wt.res	86.7297	-0.179839	0.911575	NS	CK_Loss
30502	chr2	43583484	43584195	712	+	genotype_c_vs_wt.res	31.0084	-0.26075	0.910741	NS	CK_Loss
30556	chr2	46312528	46314041	1514	+	genotype_c_vs_wt.res	52.0435	-0.497177	0.30772	NS	CK_Loss
30682	chr2	59925179	59926000	822	+	genotype_c_vs_wt.res	44.8702	-0.538199	0.472051	NS	CK_Loss
30687	chr2	59962750	59963413	664	+	genotype_c_vs_wt.res	70.2318	-0.27672	0.83474	NS	CK_Loss
30720	chr2	60362267	60363594	1328	+	genotype_c_vs_wt.res	67.3563	-0.194182	0.912066	NS	CK_Loss
30721	chr2	60366034	60366687	654	+	genotype_c_vs_wt.res	41.4694	-0.224421	0.909961	NS	CK_Loss
30941	chr2	72136596	72137466	871	+	genotype_c_vs_wt.res	88.4028	-0.264171	0.810286	NS	CK_Loss
30968	chr2	72837881	72838739	859	+	genotype_c_vs_wt.res	67.7317	-0.368466	0.735643	NS	CK_Loss
31017	chr2	73552953	73555050	2098	+	genotype_c_vs_wt.res	239.583	-0.264334	0.401984	NS	CK_Loss
31089	chr2	76429033	76429912	880	+	genotype_c_vs_wt.res	46.3187	-0.297579	0.815248	NS	CK_Loss
31104	chr2	79022837	79023257	421	+	genotype_c_vs_wt.res	117.728	0.0198403	0.992566	NS	CK_Loss
31132	chr2	80325472	80325923	452	+	genotype_c_vs_wt.res	28.5337	-0.19158	0.951464	NS	CK_Loss
31339	chr2	92669271	92670452	1182	+	genotype_c_vs_wt.res	129.792	-0.194912	0.925756	NS	CK_Loss
31362	chr2	93141385	93142917	1533	+	genotype_c_vs_wt.res	78.1543	-0.250655	0.748954	NS	CK_Loss
31416	chr2	94360444	94361115	672	+	genotype_c_vs_wt.res	94.5253	-0.270552	0.732378	NS	CK_Loss
31454	chr2	102364698	102365511	814	+	genotype_c_vs_wt.res	26.2767	0.000629	0.99976	NS	CK_Loss
31530	chr2	103637571	103639451	1881	+	genotype_c_vs_wt.res	73.7984	-0.117176	0.955387	NS	CK_Loss
31564	chr2	104086534	104087804	1271	+	genotype_c_vs_wt.res	277.075	-0.0750656	0.968221	NS	CK_Loss
31567	chr2	104115960	104116762	803	+	genotype_c_vs_wt.res	48.9898	-0.00338794	0.99856	NS	CK_Loss
31695	chr2	117260953	117261728	776	+	genotype_c_vs_wt.res	76.7789	-0.228325	0.82291	NS	CK_Loss
31740	chr2	118518323	118520469	2147	+	genotype_c_vs_wt.res	397.964	-0.167091	0.719159	NS	CK_Loss
31880	chr2	120598447	120600111	1665	+	genotype_c_vs_wt.res	108.358	-0.0392339	0.987253	NS	CK_Loss
31954	chr2	122572158	122573882	1725	+	genotype_c_vs_wt.res	628.149	-0.245121	0.255653	NS	CK_Loss
32111	chr2	128381651	128382232	582	+	genotype_c_vs_wt.res	109.785	-0.156418	0.87878	NS	CK_Loss
32174	chr2	129530050	129530807	758	+	genotype_c_vs_wt.res	39.291	-0.277006	0.871637	NS	CK_Loss
32272	chr2	132048166	132048971	806	+	genotype_c_vs_wt.res	213.313	-0.119497	0.93099	NS	CK_Loss
32274	chr2	132053804	132054873	1070	+	genotype_c_vs_wt.res	242.109	-0.110338	0.921957	NS	CK_Loss
32276	chr2	132059362	132060080	719	+	genotype_c_vs_wt.res	131.617	-0.145271	0.910741	NS	CK_Loss
32345	chr2	139840793	139842617	1825	+	genotype_c_vs_wt.res	245.736	-0.213796	0.44748	NS	CK_Loss
32449	chr2	147068291	147069434	1144	+	genotype_c_vs_wt.res	24.1504	-0.385833	0.810119	NS	CK_Loss
32622	chr2	153354190	153354814	625	+	genotype_c_vs_wt.res	50.3212	0.12196	0.967307	NS	CK_Loss
32634	chr2	153516739	153517354	616	+	genotype_c_vs_wt.res	31.2832	-0.625922	0.304394	NS	CK_Loss
32750	chr2	155679494	155680733	1240	+	genotype_c_vs_wt.res	156.016	-0.0803229	0.961701	NS	CK_Loss
32788	chr2	156256920	156258998	2079	+	genotype_c_vs_wt.res	94.383	-0.372474	0.260372	NS	CK_Loss
32911	chr2	158837992	158839113	1122	+	genotype_c_vs_wt.res	64.6927	-0.126139	0.953674	NS	CK_Loss
32946	chr2	160691726	160694607	2882	+	genotype_c_vs_wt.res	143.726	-0.267528	0.759035	NS	CK_Loss
32955	chr2	160764024	160764619	596	+	genotype_c_vs_wt.res	25.2504	-0.371522	0.852695	NS	CK_Loss
32964	chr2	162107878	162109025	1148	+	genotype_c_vs_wt.res	150.217	-0.147476	0.897197	NS	CK_Loss
33160	chr2	165924645	165924922	278	+	genotype_c_vs_wt.res	69.675	-0.22002	0.877744	NS	CK_Loss
33266	chr2	167125507	167126318	812	+	genotype_c_vs_wt.res	237.761	-0.215148	0.609747	NS	CK_Loss
33299	chr2	167440941	167441940	1000	+	genotype_c_vs_wt.res	131.7	-0.107796	0.953946	NS	CK_Loss
33302	chr2	167467016	167468915	1900	+	genotype_c_vs_wt.res	154.559	-0.0363161	0.986557	NS	CK_Loss
33307	chr2	167510323	167511142	820	+	genotype_c_vs_wt.res	54.3446	-0.12686	0.952985	NS	CK_Loss
33571	chr2	174516209	174518307	2099	+	genotype_c_vs_wt.res	391.692	-0.564791	4.38e-07	NS	CK_Loss
33665	chr2	180563157	180563992	836	+	genotype_c_vs_wt.res	65.1027	-0.044654	0.988472	NS	CK_Loss
33700	chr2	181207015	181207626	612	+	genotype_c_vs_wt.res	68.1625	-0.360492	0.561788	NS	CK_Loss
33714	chr2	181381055	181382439	1385	+	genotype_c_vs_wt.res	64.5311	-0.268862	0.834126	NS	CK_Loss
33883	chr3	16057389	16059194	1806	+	genotype_c_vs_wt.res	106.927	-0.112484	0.959469	NS	CK_Loss
34060	chr3	34048159	34048977	819	+	genotype_c_vs_wt.res	34.5998	0.288397	0.861139	NS	CK_Loss
34065	chr3	35495981	35496718	738	+	genotype_c_vs_wt.res	25.3553	-0.766038	0.343771	NS	CK_Loss
34070	chr3	35748576	35749034	459	+	genotype_c_vs_wt.res	79.8874	-0.448896	0.262456	NS	CK_Loss
34186	chr3	44485886	44488052	2167	+	genotype_c_vs_wt.res	297.296	-0.0464109	0.978104	NS	CK_Loss
34291	chr3	52679676	52680603	928	+	genotype_c_vs_wt.res	89.3822	-0.364177	0.690694	NS	CK_Loss
34854	chr3	87846484	87848158	1675	+	genotype_c_vs_wt.res	203.846	-0.518882	0.00304559	NS	CK_Loss
35004	chr3	89699778	89701265	1488	+	genotype_c_vs_wt.res	72.2647	-0.369113	0.592748	NS	CK_Loss
35024	chr3	89880198	89880732	535	+	genotype_c_vs_wt.res	74.8581	-0.45559	0.528125	NS	CK_Loss
35047	chr3	90111677	90112287	611	+	genotype_c_vs_wt.res	65.0085	-0.107029	0.966921	NS	CK_Loss
35239	chr3	96151752	96152513	762	+	genotype_c_vs_wt.res	62.653	-0.131426	0.947477	NS	CK_Loss
35310	chr3	96787443	96789133	1691	+	genotype_c_vs_wt.res	84.4954	-0.0385903	0.99152	NS	CK_Loss
35435	chr3	101261094	101262340	1247	+	genotype_c_vs_wt.res	51.4977	-0.182677	0.924357	NS	CK_Loss
35438	chr3	101274601	101275510	910	+	genotype_c_vs_wt.res	144.538	-0.28807	0.782917	NS	CK_Loss
35449	chr3	101597433	101598471	1039	+	genotype_c_vs_wt.res	96.8891	-0.360766	0.542286	NS	CK_Loss
35699	chr3	108878575	108878889	315	+	genotype_c_vs_wt.res	76.5487	0.076153	0.979265	NS	CK_Loss
35808	chr3	121872697	121873196	500	+	genotype_c_vs_wt.res	21.8801	-1.00763	0.0586735	NS	CK_Loss
36118	chr3	136341517	136342307	791	+	genotype_c_vs_wt.res	106.498	-0.501614	0.166094	NS	CK_Loss
36251	chr3	143685474	143686673	1200	+	genotype_c_vs_wt.res	80.512	-0.333593	0.643528	NS	CK_Loss
36397	chr3	152233536	152234745	1210	+	genotype_c_vs_wt.res	67.1845	-0.236256	0.89964	NS	CK_Loss
36398	chr3	152237120	152237849	730	+	genotype_c_vs_wt.res	55.7759	0.0240744	0.992383	NS	CK_Loss
36428	chr3	152928633	152930668	2036	+	genotype_c_vs_wt.res	309.75	-0.209876	0.677913	NS	CK_Loss
36586	chr4	8547436	8547917	482	+	genotype_c_vs_wt.res	51.538	-0.153255	0.959409	NS	CK_Loss
37243	chr4	46328425	46329909	1485	+	genotype_c_vs_wt.res	250.332	-0.0577888	0.975812	NS	CK_Loss
37298	chr4	47271429	47273017	1589	+	genotype_c_vs_wt.res	272.304	-0.12251	0.932886	NS	CK_Loss
37307	chr4	47346469	47347452	984	+	genotype_c_vs_wt.res	402.93	0.0717371	0.970568	NS	CK_Loss
37309	chr4	47358806	47360338	1533	+	genotype_c_vs_wt.res	60.7801	-0.215173	0.892785	NS	CK_Loss
37347	chr4	48326242	48328542	2301	+	genotype_c_vs_wt.res	142.322	-0.379117	0.400294	NS	CK_Loss
37365	chr4	50368979	50370735	1757	+	genotype_c_vs_wt.res	139.464	-0.276217	0.721184	NS	CK_Loss
37422	chr4	55431132	55433071	1940	+	genotype_c_vs_wt.res	203.903	-0.502409	0.0066655	NS	CK_Loss
37424	chr4	55450983	55451279	297	+	genotype_c_vs_wt.res	21.5436	-0.545499	0.640066	NS	CK_Loss
37450	chr4	56925921	56927370	1450	+	genotype_c_vs_wt.res	65.6893	0.0476321	0.987536	NS	CK_Loss
37456	chr4	56993240	56994691	1452	+	genotype_c_vs_wt.res	48.6796	-0.224773	0.892785	NS	CK_Loss
37692	chr4	70353385	70354326	942	+	genotype_c_vs_wt.res	229.072	-0.103413	0.947477	NS	CK_Loss
37713	chr4	74312712	74313095	384	+	genotype_c_vs_wt.res	31.5218	-0.00328195	0.998808	NS	CK_Loss
37757	chr4	83729858	83730721	864	+	genotype_c_vs_wt.res	63.8106	-0.392137	0.576548	NS	CK_Loss
37777	chr4	87081328	87082448	1121	+	genotype_c_vs_wt.res	53.7086	0.0267971	0.993128	NS	CK_Loss
37842	chr4	89508034	89508771	738	+	genotype_c_vs_wt.res	50.2535	-0.340745	0.700471	NS	CK_Loss
37867	chr4	95187482	95188412	931	+	genotype_c_vs_wt.res	67.9021	-0.0665726	0.983957	NS	CK_Loss
37975	chr4	103102534	103104162	1629	+	genotype_c_vs_wt.res	108.205	-0.221542	0.845113	NS	CK_Loss
38118	chr4	108598320	108598971	652	+	genotype_c_vs_wt.res	46.6515	-0.144725	0.956297	NS	CK_Loss
38198	chr4	114424391	114426676	2286	+	genotype_c_vs_wt.res	140.009	-0.311655	0.596574	NS	CK_Loss
38339	chr4	117920988	117921815	828	+	genotype_c_vs_wt.res	52.7195	-0.54064	0.166198	NS	CK_Loss
38347	chr4	118151875	118152719	845	+	genotype_c_vs_wt.res	86.5616	-0.375299	0.446005	NS	CK_Loss
38512	chr4	122892003	122892709	707	+	genotype_c_vs_wt.res	44.1987	-0.409001	0.691357	NS	CK_Loss
38573	chr4	123574169	123574622	454	+	genotype_c_vs_wt.res	80.5489	-0.108152	0.96771	NS	CK_Loss
38631	chr4	125265627	125266734	1108	+	genotype_c_vs_wt.res	165.791	-0.374851	0.338618	NS	CK_Loss
38632	chr4	125478156	125478669	514	+	genotype_c_vs_wt.res	25.6477	0.0108397	0.997287	NS	CK_Loss
38656	chr4	126211309	126212304	996	+	genotype_c_vs_wt.res	29.6115	-0.374955	0.794266	NS	CK_Loss
38698	chr4	126850023	126850928	906	+	genotype_c_vs_wt.res	53.4301	-0.486589	0.382452	NS	CK_Loss
38749	chr4	128865389	128866790	1402	+	genotype_c_vs_wt.res	162.315	-0.524632	0.116988	NS	CK_Loss
39026	chr4	133050414	133051365	952	+	genotype_c_vs_wt.res	96.9687	-0.228564	0.795856	NS	CK_Loss
39188	chr4	134751698	134752284	587	+	genotype_c_vs_wt.res	44.2158	-0.335704	0.801575	NS	CK_Loss
39254	chr4	135511512	135513034	1523	+	genotype_c_vs_wt.res	394.549	-0.1846	0.808896	NS	CK_Loss
39261	chr4	135623129	135623654	526	+	genotype_c_vs_wt.res	70.1195	-0.506383	0.396783	NS	CK_Loss
39342	chr4	136408429	136408854	426	+	genotype_c_vs_wt.res	32.9333	-0.899544	0.152659	NS	CK_Loss
39521	chr4	139813129	139814250	1122	+	genotype_c_vs_wt.res	350.185	-0.133454	0.879834	NS	CK_Loss
39522	chr4	139818298	139821883	3586	+	genotype_c_vs_wt.res	226.448	-0.195327	0.64849	NS	CK_Loss
39527	chr4	140003073	140004953	1881	+	genotype_c_vs_wt.res	547.966	-0.426498	0.466775	NS	CK_Loss
39632	chr4	141645905	141647007	1103	+	genotype_c_vs_wt.res	38.1649	-0.169487	0.947841	NS	CK_Loss
39662	chr4	142066688	142067125	438	+	genotype_c_vs_wt.res	27.4016	0.036188	0.992166	NS	CK_Loss
39663	chr4	142074431	142074637	207	+	genotype_c_vs_wt.res	75.9582	-0.271882	0.732221	NS	CK_Loss
39701	chr4	144959291	144960850	1560	+	genotype_c_vs_wt.res	31.8426	-0.8012	0.0880947	NS	CK_Loss
39708	chr4	145037053	145038226	1174	+	genotype_c_vs_wt.res	45.5518	-0.104821	0.975994	NS	CK_Loss
39711	chr4	145135091	145136112	1022	+	genotype_c_vs_wt.res	29.1627	-0.695444	0.388411	NS	CK_Loss
39733	chr4	145319200	145319689	490	+	genotype_c_vs_wt.res	72.0333	-0.0973569	0.969462	NS	CK_Loss
39829	chr4	149392779	149394263	1485	+	genotype_c_vs_wt.res	72.989	0.117559	0.971388	NS	CK_Loss
39937	chr4	150508576	150509582	1007	+	genotype_c_vs_wt.res	317.482	-0.0960808	0.897412	NS	CK_Loss
40021	chr4	152201245	152203235	1991	+	genotype_c_vs_wt.res	189.118	-0.331059	0.179558	NS	CK_Loss
40024	chr4	152238693	152239421	729	+	genotype_c_vs_wt.res	27.8741	-0.516414	0.58344	NS	CK_Loss
40118	chr4	155448646	155450409	1764	+	genotype_c_vs_wt.res	288.005	-0.134936	0.863879	NS	CK_Loss
40307	chr5	16973211	16974527	1317	+	genotype_c_vs_wt.res	42.2523	0.121049	0.970918	NS	CK_Loss
40390	chr5	21616935	21618342	1408	+	genotype_c_vs_wt.res	74.3729	-0.502809	0.344247	NS	CK_Loss
40682	chr5	32930313	32931246	934	+	genotype_c_vs_wt.res	66.266	-0.0473786	0.989296	NS	CK_Loss
40711	chr5	33520927	33521788	862	+	genotype_c_vs_wt.res	30.0839	-0.0493639	0.990517	NS	CK_Loss
40750	chr5	34161668	34163653	1986	+	genotype_c_vs_wt.res	81.3268	-0.0684893	0.979265	NS	CK_Loss
40819	chr5	36083658	36084666	1009	+	genotype_c_vs_wt.res	86.324	-0.169489	0.905533	NS	CK_Loss
40900	chr5	37117989	37119498	1510	+	genotype_c_vs_wt.res	205.811	-0.174911	0.748077	NS	CK_Loss
40901	chr5	37121099	37121825	727	+	genotype_c_vs_wt.res	252.326	-0.429713	0.0176705	NS	CK_Loss
41003	chr5	45679619	45680566	948	+	genotype_c_vs_wt.res	79.3568	-0.248015	0.77958	NS	CK_Loss
41052	chr5	53572136	53573662	1527	+	genotype_c_vs_wt.res	226.925	-0.1951	0.771673	NS	CK_Loss
41086	chr5	63811898	63812656	759	+	genotype_c_vs_wt.res	69.0563	-0.555866	0.191327	NS	CK_Loss
41096	chr5	64024556	64024860	305	+	genotype_c_vs_wt.res	17.6994	-2.02996	0.00439944	DN	CK_Loss
41097	chr5	64029339	64031039	1701	+	genotype_c_vs_wt.res	156.687	-3.56204	0.00137979	DN	CK_Loss
41098	chr5	64037989	64038750	762	+	genotype_c_vs_wt.res	56.9795	-5.98019	0.000399811	DN	CK_Loss
41100	chr5	64044862	64045597	736	+	genotype_c_vs_wt.res	83.0222	-1.90896	0.00103643	DN	CK_Loss
41496	chr5	86740809	86741913	1105	+	genotype_c_vs_wt.res	130.912	-0.110157	0.953358	NS	CK_Loss
41543	chr5	90621841	90622381	541	+	genotype_c_vs_wt.res	37.4642	-0.112554	0.975642	NS	CK_Loss
41577	chr5	92188436	92190046	1611	+	genotype_c_vs_wt.res	135.762	-0.172659	0.892503	NS	CK_Loss
41687	chr5	97946383	97947657	1275	+	genotype_c_vs_wt.res	34.1947	-0.268348	0.872081	NS	CK_Loss
41723	chr5	99573243	99573862	620	+	genotype_c_vs_wt.res	20.6878	-0.799514	0.555479	NS	CK_Loss
41956	chr5	107541665	107543045	1381	+	genotype_c_vs_wt.res	59.0064	0.0810395	0.976723	NS	CK_Loss
42025	chr5	108405215	108406573	1359	+	genotype_c_vs_wt.res	46.3028	-0.366601	0.641117	NS	CK_Loss
42081	chr5	110512010	110513259	1250	+	genotype_c_vs_wt.res	57.7232	-0.377852	0.813789	NS	CK_Loss
42142	chr5	113114146	113114630	485	+	genotype_c_vs_wt.res	28.9949	-0.953041	0.0150086	NS	CK_Loss
42145	chr5	113164595	113165456	862	+	genotype_c_vs_wt.res	293.936	-0.85728	1.27e-12	DN	CK_Loss
42149	chr5	113180086	113181811	1726	+	genotype_c_vs_wt.res	156.468	-0.777696	2.85e-07	DN	CK_Loss
42170	chr5	113872123	113873226	1104	+	genotype_c_vs_wt.res	391.052	-0.0587296	0.959469	NS	CK_Loss
42186	chr5	114114767	114115559	793	+	genotype_c_vs_wt.res	78.2876	-0.334106	0.698567	NS	CK_Loss
42245	chr5	114945008	114945922	915	+	genotype_c_vs_wt.res	119.283	-0.141241	0.939179	NS	CK_Loss
42282	chr5	115289873	115290715	843	+	genotype_c_vs_wt.res	191.64	0.171001	0.963009	NS	CK_Loss
42286	chr5	115333328	115334197	870	+	genotype_c_vs_wt.res	47.099	-0.280697	0.854707	NS	CK_Loss
42364	chr5	117901066	117902584	1519	+	genotype_c_vs_wt.res	87.2527	-0.386111	0.727548	NS	CK_Loss
42365	chr5	117915597	117917121	1525	+	genotype_c_vs_wt.res	100.807	-0.587856	0.115475	NS	CK_Loss
42366	chr5	117921878	117922643	766	+	genotype_c_vs_wt.res	59.6272	-0.469471	0.609533	NS	CK_Loss
42522	chr5	121424506	121425607	1102	+	genotype_c_vs_wt.res	64.8787	-0.0839302	0.977336	NS	CK_Loss
42759	chr5	124119967	124120532	566	+	genotype_c_vs_wt.res	68.0343	-0.0296956	0.9916	NS	CK_Loss
42995	chr5	134568092	134568455	364	+	genotype_c_vs_wt.res	43.786	0.0798425	0.98565	NS	CK_Loss
43059	chr5	135529327	135530321	995	+	genotype_c_vs_wt.res	71.9123	-0.269764	0.805987	NS	CK_Loss
43060	chr5	135532973	135533431	459	+	genotype_c_vs_wt.res	117.89	-0.287237	0.685395	NS	CK_Loss
43129	chr5	136209642	136210901	1260	+	genotype_c_vs_wt.res	160.283	-0.0887332	0.968489	NS	CK_Loss
43137	chr5	136362400	136363339	940	+	genotype_c_vs_wt.res	69.3091	-0.321092	0.754739	NS	CK_Loss
43230	chr5	137706850	137707697	848	+	genotype_c_vs_wt.res	64.9456	-0.227287	0.888478	NS	CK_Loss
43231	chr5	137718022	137718509	488	+	genotype_c_vs_wt.res	38.56	-0.798238	0.101033	NS	CK_Loss
43281	chr5	139290569	139291098	530	+	genotype_c_vs_wt.res	79.5704	0.102734	0.966643	NS	CK_Loss
43296	chr5	139368066	139368299	234	+	genotype_c_vs_wt.res	72.9274	-0.00827937	0.996715	NS	CK_Loss
43400	chr5	140764797	140765586	790	+	genotype_c_vs_wt.res	62.5999	-0.330062	0.629847	NS	CK_Loss
43403	chr5	140798803	140799500	698	+	genotype_c_vs_wt.res	36.8557	0.084901	0.980613	NS	CK_Loss
43404	chr5	140800409	140801314	906	+	genotype_c_vs_wt.res	68.1471	0.131193	0.960112	NS	CK_Loss
43405	chr5	140810895	140812931	2037	+	genotype_c_vs_wt.res	162.729	-0.113159	0.951237	NS	CK_Loss
43460	chr5	142594190	142595131	942	+	genotype_c_vs_wt.res	60.8238	0.0739416	0.982344	NS	CK_Loss
43574	chr5	144684059	144685740	1682	+	genotype_c_vs_wt.res	45.1227	-0.696116	0.188759	NS	CK_Loss
43612	chr5	146657149	146657572	424	+	genotype_c_vs_wt.res	79.4791	-0.279702	0.757251	NS	CK_Loss
43628	chr5	146871033	146871713	681	+	genotype_c_vs_wt.res	47.3717	-0.324477	0.734898	NS	CK_Loss
43677	chr5	147492759	147494289	1531	+	genotype_c_vs_wt.res	78.9093	-0.0706999	0.980613	NS	CK_Loss
43726	chr5	148738994	148740458	1465	+	genotype_c_vs_wt.res	318.397	-0.306573	0.335172	NS	CK_Loss
43728	chr5	148790354	148790644	291	+	genotype_c_vs_wt.res	49.1811	-0.307966	0.771673	NS	CK_Loss
43788	chr5	149830768	149832017	1250	+	genotype_c_vs_wt.res	92.1725	-0.506175	0.0599175	NS	CK_Loss
44033	chr6	22725221	22726753	1533	+	genotype_c_vs_wt.res	137.845	-0.200689	0.80248	NS	CK_Loss
44110	chr6	29633557	29636055	2499	+	genotype_c_vs_wt.res	300.77	-0.186214	0.721581	NS	CK_Loss
44234	chr6	34227039	34228053	1015	+	genotype_c_vs_wt.res	97.5635	0.0785136	0.969406	NS	CK_Loss
44365	chr6	39230549	39231118	570	+	genotype_c_vs_wt.res	88.7974	-0.441041	0.218388	NS	CK_Loss
44416	chr6	40613294	40614151	858	+	genotype_c_vs_wt.res	51.0627	0.534859	0.193063	NS	CK_Loss
44422	chr6	42280506	42282144	1639	+	genotype_c_vs_wt.res	56.5133	-0.275194	0.810086	NS	CK_Loss
44436	chr6	43642322	43642613	292	+	genotype_c_vs_wt.res	26.3383	-0.101204	0.979265	NS	CK_Loss
44517	chr6	48732479	48733828	1350	+	genotype_c_vs_wt.res	725.717	-0.298552	0.179747	NS	CK_Loss
44573	chr6	50374579	50375882	1304	+	genotype_c_vs_wt.res	88.2008	-0.150284	0.911575	NS	CK_Loss
44703	chr6	53709536	53710228	693	+	genotype_c_vs_wt.res	26.5181	-0.276131	0.90757	NS	CK_Loss
44812	chr6	65593939	65594571	633	+	genotype_c_vs_wt.res	59.8503	-0.281483	0.76216	NS	CK_Loss
45009	chr6	71980043	71982364	2322	+	genotype_c_vs_wt.res	58.7574	-0.38518	0.64849	NS	CK_Loss
45196	chr6	85276833	85279378	2546	+	genotype_c_vs_wt.res	82.7727	0.0355021	0.99152	NS	CK_Loss
45199	chr6	85302854	85305442	2589	+	genotype_c_vs_wt.res	296.547	-0.0940299	0.961701	NS	CK_Loss
45281	chr6	86887931	86888283	353	+	genotype_c_vs_wt.res	18.4581	-0.0532467	0.9916	NS	CK_Loss
45285	chr6	86985377	86986453	1077	+	genotype_c_vs_wt.res	69.8106	-0.309481	0.732126	NS	CK_Loss
45406	chr6	88962855	88964565	1711	+	genotype_c_vs_wt.res	148.661	-0.742558	0.00669727	DN	CK_Loss
45452	chr6	90746041	90746593	553	+	genotype_c_vs_wt.res	92.8006	-0.147506	0.928244	NS	CK_Loss
45521	chr6	94622944	94623457	514	+	genotype_c_vs_wt.res	52.2904	-0.895396	0.034015	NS	CK_Loss
45526	chr6	94760423	94761817	1395	+	genotype_c_vs_wt.res	92.1246	-0.529326	0.132645	NS	CK_Loss
45671	chr6	100125557	100126999	1443	+	genotype_c_vs_wt.res	89.2207	-0.299131	0.835445	NS	CK_Loss
45681	chr6	100341427	100342723	1297	+	genotype_c_vs_wt.res	67.5828	-0.172638	0.908383	NS	CK_Loss
45685	chr6	100369919	100371198	1280	+	genotype_c_vs_wt.res	219.776	-0.297369	0.423245	NS	CK_Loss
45689	chr6	100389987	100391036	1050	+	genotype_c_vs_wt.res	58.0936	-0.366687	0.619027	NS	CK_Loss
45814	chr6	108910466	108911263	798	+	genotype_c_vs_wt.res	40.6777	-0.808957	0.113859	NS	CK_Loss
45815	chr6	108930369	108931332	964	+	genotype_c_vs_wt.res	39.482	-1.2147	0.00521867	DN	CK_Loss
45816	chr6	109000773	109002302	1530	+	genotype_c_vs_wt.res	21.717	-1.19636	0.0126375	NS	CK_Loss
45966	chr6	115829518	115832313	2796	+	genotype_c_vs_wt.res	140.12	-0.906788	8.83e-05	DN	CK_Loss
45998	chr6	116634617	116636118	1502	+	genotype_c_vs_wt.res	110.866	-0.167059	0.911916	NS	CK_Loss
46344	chr6	126436363	126438878	2516	+	genotype_c_vs_wt.res	176.762	-0.35515	0.426645	NS	CK_Loss
46384	chr6	127574826	127576060	1235	+	genotype_c_vs_wt.res	45.1958	-1.17166	0.00184612	DN	CK_Loss
46385	chr6	127581868	127583297	1430	+	genotype_c_vs_wt.res	224.917	-0.582866	0.00596186	DN	CK_Loss
46386	chr6	127614449	127615207	759	+	genotype_c_vs_wt.res	110.772	-1.05703	0.00122537	DN	CK_Loss
46400	chr6	128429929	128430273	345	+	genotype_c_vs_wt.res	29.7566	-1.28163	0.0848801	NS	CK_Loss
46408	chr6	128643753	128644726	974	+	genotype_c_vs_wt.res	70.4702	-1.26046	0.000498577	DN	CK_Loss
46417	chr6	128782498	128784474	1977	+	genotype_c_vs_wt.res	143.964	-0.698259	0.0035478	DN	CK_Loss
46437	chr6	128964403	128965131	729	+	genotype_c_vs_wt.res	36.7027	-0.695665	0.366797	NS	CK_Loss
46443	chr6	129013269	129015102	1834	+	genotype_c_vs_wt.res	253.106	-0.353015	0.055721	NS	CK_Loss
46452	chr6	129153528	129154260	733	+	genotype_c_vs_wt.res	52.0685	-1.32184	0.00240791	DN	CK_Loss
46468	chr6	129314711	129316726	2016	+	genotype_c_vs_wt.res	58.4781	-0.252073	0.839366	NS	CK_Loss
46476	chr6	129374887	129375704	818	+	genotype_c_vs_wt.res	62.7458	-0.985824	0.0228995	NS	CK_Loss
46554	chr6	134700528	134701455	928	+	genotype_c_vs_wt.res	77.6061	-0.143232	0.928612	NS	CK_Loss
46629	chr6	136854352	136856592	2241	+	genotype_c_vs_wt.res	490.522	-0.332305	0.0504685	NS	CK_Loss
46637	chr6	136949069	136949620	552	+	genotype_c_vs_wt.res	102.44	-0.281937	0.867053	NS	CK_Loss
46640	chr6	136966959	136967801	843	+	genotype_c_vs_wt.res	287.992	-0.0292629	0.989347	NS	CK_Loss
46689	chr6	143071819	143072625	807	+	genotype_c_vs_wt.res	44.3908	-0.329635	0.723509	NS	CK_Loss
46808	chr6	146005022	146006903	1882	+	genotype_c_vs_wt.res	123.098	-0.150754	0.876273	NS	CK_Loss
46845	chr6	146537579	146539065	1487	+	genotype_c_vs_wt.res	96.6247	-0.243951	0.810286	NS	CK_Loss
46918	chr6	149063360	149063747	388	+	genotype_c_vs_wt.res	32.5908	-0.222019	0.946241	NS	CK_Loss
47168	chr7	16193563	16194280	718	+	genotype_c_vs_wt.res	76.271	-0.675799	0.0443277	NS	CK_Loss
47170	chr7	16207170	16207991	822	+	genotype_c_vs_wt.res	45.413	-0.475761	0.437497	NS	CK_Loss
47211	chr7	16630858	16631576	719	+	genotype_c_vs_wt.res	230.433	-0.247315	0.732221	NS	CK_Loss
47214	chr7	16643129	16643721	593	+	genotype_c_vs_wt.res	35.5465	-0.186572	0.933022	NS	CK_Loss
47259	chr7	18884043	18885270	1228	+	genotype_c_vs_wt.res	75.2497	-0.235492	0.808975	NS	CK_Loss
47355	chr7	19813677	19813990	314	+	genotype_c_vs_wt.res	128.842	-0.181151	0.810808	NS	CK_Loss
47392	chr7	24386960	24387435	476	+	genotype_c_vs_wt.res	108.086	-0.0495142	0.980616	NS	CK_Loss
47429	chr7	24845589	24846972	1384	+	genotype_c_vs_wt.res	183.175	-0.491813	0.0918733	NS	CK_Loss
47430	chr7	24850365	24851260	896	+	genotype_c_vs_wt.res	37.4596	-0.914636	0.00669727	DN	CK_Loss
47431	chr7	24852541	24853324	784	+	genotype_c_vs_wt.res	61.4398	-0.692377	0.122743	NS	CK_Loss
47465	chr7	25209452	25209788	337	+	genotype_c_vs_wt.res	121.692	-0.390312	0.245773	NS	CK_Loss
47570	chr7	27609667	27610103	437	+	genotype_c_vs_wt.res	29.9794	-0.292634	0.876921	NS	CK_Loss
47571	chr7	27619703	27621515	1813	+	genotype_c_vs_wt.res	64.3357	-0.356469	0.67601	NS	CK_Loss
47622	chr7	28430647	28431364	718	+	genotype_c_vs_wt.res	50.8252	-0.146361	0.952494	NS	CK_Loss
47832	chr7	31089645	31090148	504	+	genotype_c_vs_wt.res	29.6315	-0.528475	0.611234	NS	CK_Loss
48113	chr7	45427584	45428563	980	+	genotype_c_vs_wt.res	99.7127	0.119035	0.966053	NS	CK_Loss
48182	chr7	46401623	46402441	819	+	genotype_c_vs_wt.res	165.267	-0.262312	0.757666	NS	CK_Loss
48190	chr7	46546468	46547779	1312	+	genotype_c_vs_wt.res	47.5995	-0.0452459	0.989806	NS	CK_Loss
48209	chr7	46774243	46775074	832	+	genotype_c_vs_wt.res	58.8994	-0.0156782	0.994853	NS	CK_Loss
48232	chr7	47108153	47109043	891	+	genotype_c_vs_wt.res	183.409	-0.44292	0.363826	NS	CK_Loss
48255	chr7	49190672	49192902	2231	+	genotype_c_vs_wt.res	130.83	-0.272639	0.757493	NS	CK_Loss
48330	chr7	60122245	60123535	1291	+	genotype_c_vs_wt.res	304.303	-0.0825567	0.929164	NS	CK_Loss
48353	chr7	64005349	64006395	1047	+	genotype_c_vs_wt.res	177.147	-0.214058	0.549484	NS	CK_Loss
48725	chr7	80753668	80754627	960	+	genotype_c_vs_wt.res	74.9664	-0.218911	0.832824	NS	CK_Loss
48794	chr7	82753836	82754898	1063	+	genotype_c_vs_wt.res	149.283	-0.0196326	0.992383	NS	CK_Loss
48848	chr7	84596049	84597531	1483	+	genotype_c_vs_wt.res	602.632	-0.381597	0.0039171	NS	CK_Loss
48850	chr7	84611643	84612784	1142	+	genotype_c_vs_wt.res	47.3935	-0.185158	0.934986	NS	CK_Loss
48898	chr7	89957169	89958019	851	+	genotype_c_vs_wt.res	17.8695	0.0396511	0.992383	NS	CK_Loss
48985	chr7	97429500	97430497	998	+	genotype_c_vs_wt.res	75.3511	-0.380966	0.628107	NS	CK_Loss
49071	chr7	99254998	99255618	621	+	genotype_c_vs_wt.res	23.4916	-0.26919	0.927274	NS	CK_Loss
49250	chr7	102238641	102239299	659	+	genotype_c_vs_wt.res	55.4807	-0.104579	0.96771	NS	CK_Loss
49272	chr7	103761925	103762577	653	+	genotype_c_vs_wt.res	59.4421	-1.07116	0.000225565	DN	CK_Loss
49273	chr7	103792770	103793390	621	+	genotype_c_vs_wt.res	54.1436	-0.830571	0.0310497	NS	CK_Loss
49275	chr7	103812095	103814072	1978	+	genotype_c_vs_wt.res	253.82	-1.11739	2.92e-05	DN	CK_Loss
49276	chr7	103815114	103815340	227	+	genotype_c_vs_wt.res	23.4257	-1.22488	0.0072232	DN	CK_Loss
49277	chr7	103819074	103820085	1012	+	genotype_c_vs_wt.res	36.1998	-0.846525	0.271249	NS	CK_Loss
49278	chr7	103821919	103822291	373	+	genotype_c_vs_wt.res	17.6301	-0.880818	0.265164	NS	CK_Loss
49279	chr7	103842881	103844227	1347	+	genotype_c_vs_wt.res	56.4171	-1.00577	0.000794995	DN	CK_Loss
49280	chr7	103860751	103862116	1366	+	genotype_c_vs_wt.res	50.6253	-1.04476	0.00749238	DN	CK_Loss
49284	chr7	104199752	104200590	839	+	genotype_c_vs_wt.res	79.5929	-0.530902	0.158779	NS	CK_Loss
49285	chr7	104218084	104219476	1393	+	genotype_c_vs_wt.res	26.0687	-0.576996	0.636127	NS	CK_Loss
49287	chr7	104240726	104241430	705	+	genotype_c_vs_wt.res	171.247	-0.435104	0.0185849	NS	CK_Loss
49289	chr7	104287546	104288704	1159	+	genotype_c_vs_wt.res	339.279	-1.10728	1.46e-11	DN	CK_Loss
49290	chr7	104290663	104292259	1597	+	genotype_c_vs_wt.res	665.651	-1.19401	1.92e-08	DN	CK_Loss
49291	chr7	104296382	104297581	1200	+	genotype_c_vs_wt.res	410.307	-1.04273	3.43e-12	DN	CK_Loss
49292	chr7	104299877	104300237	361	+	genotype_c_vs_wt.res	82.5305	-1.16088	4.98e-05	DN	CK_Loss
49293	chr7	104302960	104303486	527	+	genotype_c_vs_wt.res	27.2894	-0.952955	0.0920801	NS	CK_Loss
49294	chr7	104314404	104316125	1722	+	genotype_c_vs_wt.res	508.501	-0.993433	0.000204216	DN	CK_Loss
49302	chr7	104501870	104502366	497	+	genotype_c_vs_wt.res	27.3308	-1.54074	0.0039161	DN	CK_Loss
49303	chr7	104507296	104508334	1039	+	genotype_c_vs_wt.res	108.622	-0.989956	0.079462	NS	CK_Loss
49330	chr7	106215186	106216351	1166	+	genotype_c_vs_wt.res	39.0493	0.048592	0.990736	NS	CK_Loss
49336	chr7	106643866	106645600	1735	+	genotype_c_vs_wt.res	87.6145	-1.199	6.89e-05	DN	CK_Loss
49337	chr7	106651541	106653297	1757	+	genotype_c_vs_wt.res	121.771	-1.00924	1.94e-06	DN	CK_Loss
49343	chr7	107609544	107610059	516	+	genotype_c_vs_wt.res	33.877	-0.951797	0.163246	NS	CK_Loss
49418	chr7	110266972	110268908	1937	+	genotype_c_vs_wt.res	278.903	-0.0828941	0.953358	NS	CK_Loss
49440	chr7	110679970	110680292	323	+	genotype_c_vs_wt.res	27.5848	-0.222899	0.93099	NS	CK_Loss
49465	chr7	111997061	111998063	1003	+	genotype_c_vs_wt.res	68.503	-0.845168	0.0171262	NS	CK_Loss
49466	chr7	111999318	112000480	1163	+	genotype_c_vs_wt.res	57.1115	-0.829918	0.0318884	NS	CK_Loss
49471	chr7	112094576	112095631	1056	+	genotype_c_vs_wt.res	64.3165	-0.243407	0.85576	NS	CK_Loss
49472	chr7	112130110	112132039	1930	+	genotype_c_vs_wt.res	181.863	-0.474487	0.101033	NS	CK_Loss
49474	chr7	112140227	112140966	740	+	genotype_c_vs_wt.res	52.8667	-0.270819	0.825004	NS	CK_Loss
49478	chr7	112161382	112162717	1336	+	genotype_c_vs_wt.res	308.477	-0.347517	0.28062	NS	CK_Loss
49512	chr7	113472603	113474267	1665	+	genotype_c_vs_wt.res	48.9513	-0.40777	0.611406	NS	CK_Loss
49545	chr7	114188048	114189471	1424	+	genotype_c_vs_wt.res	140.877	-0.505624	0.0684697	NS	CK_Loss
49623	chr7	117452465	117453595	1131	+	genotype_c_vs_wt.res	63.7217	0.151785	0.953358	NS	CK_Loss
49625	chr7	117462399	117462972	574	+	genotype_c_vs_wt.res	38.4722	-0.167741	0.948244	NS	CK_Loss
49626	chr7	117463867	117464196	330	+	genotype_c_vs_wt.res	29.5181	-0.528235	0.719249	NS	CK_Loss
49627	chr7	117465745	117466644	900	+	genotype_c_vs_wt.res	174.47	-0.408911	0.283482	NS	CK_Loss
49639	chr7	117593731	117595356	1626	+	genotype_c_vs_wt.res	300.35	-0.473255	0.543782	NS	CK_Loss
49641	chr7	117612825	117614530	1706	+	genotype_c_vs_wt.res	639.663	-0.324011	0.727647	NS	CK_Loss
49821	chr7	125422804	125423596	793	+	genotype_c_vs_wt.res	67.5927	-0.312478	0.69927	NS	CK_Loss
49858	chr7	126026295	126028428	2134	+	genotype_c_vs_wt.res	142.746	0.129319	0.948925	NS	CK_Loss
49868	chr7	126193730	126194730	1001	+	genotype_c_vs_wt.res	42.0607	0.0532258	0.988512	NS	CK_Loss
49917	chr7	126673906	126674592	687	+	genotype_c_vs_wt.res	21.4888	0.054384	0.991437	NS	CK_Loss
49939	chr7	126940957	126942243	1287	+	genotype_c_vs_wt.res	124.406	-0.0574739	0.97279	NS	CK_Loss
49962	chr7	127180728	127181988	1261	+	genotype_c_vs_wt.res	92.173	0.112488	0.962958	NS	CK_Loss
50040	chr7	128158209	128159322	1114	+	genotype_c_vs_wt.res	104.616	-0.309161	0.571244	NS	CK_Loss
50184	chr7	132767914	132768524	611	+	genotype_c_vs_wt.res	32.5849	-0.212768	0.938168	NS	CK_Loss
50356	chr7	141371879	141372749	871	+	genotype_c_vs_wt.res	138.699	-0.163157	0.87878	NS	CK_Loss
50414	chr7	142499502	142500879	1378	+	genotype_c_vs_wt.res	182.657	-0.266713	0.783289	NS	CK_Loss
50604	chr8	11167949	11169326	1378	+	genotype_c_vs_wt.res	147.49	-0.560807	0.0467126	NS	CK_Loss
50674	chr8	13276621	13277931	1311	+	genotype_c_vs_wt.res	81.4754	-0.279291	0.796954	NS	CK_Loss
50975	chr8	31133416	31133872	457	+	genotype_c_vs_wt.res	72.2261	-0.150286	0.934986	NS	CK_Loss
51130	chr8	40340707	40341974	1268	+	genotype_c_vs_wt.res	58.2732	-0.14879	0.940558	NS	CK_Loss
51142	chr8	41302846	41304152	1307	+	genotype_c_vs_wt.res	56.202	-0.358344	0.726244	NS	CK_Loss
51143	chr8	41306293	41307030	738	+	genotype_c_vs_wt.res	49.0877	0.16263	0.944957	NS	CK_Loss
51145	chr8	41320541	41322560	2020	+	genotype_c_vs_wt.res	106.158	-0.0732617	0.982344	NS	CK_Loss
51248	chr8	47051873	47053036	1164	+	genotype_c_vs_wt.res	63.7451	0.0269485	0.992383	NS	CK_Loss
51286	chr8	57301458	57301953	496	+	genotype_c_vs_wt.res	19.8236	-0.0231711	0.995216	NS	CK_Loss
51429	chr8	69947727	69948952	1226	+	genotype_c_vs_wt.res	58.9275	-0.0917691	0.97591	NS	CK_Loss
51554	chr8	71307289	71307866	578	+	genotype_c_vs_wt.res	29.1335	-0.663946	0.287379	NS	CK_Loss
51555	chr8	71309405	71311027	1623	+	genotype_c_vs_wt.res	114.134	-0.190918	0.804855	NS	CK_Loss
51627	chr8	72032786	72033963	1178	+	genotype_c_vs_wt.res	174.319	-1.03074	0.0324834	NS	CK_Loss
51628	chr8	72042444	72042949	506	+	genotype_c_vs_wt.res	24.7221	-1.52103	0.000984807	DN	CK_Loss
51629	chr8	72044357	72045371	1015	+	genotype_c_vs_wt.res	25.2288	-1.38198	0.00190351	DN	CK_Loss
51630	chr8	72066496	72068150	1655	+	genotype_c_vs_wt.res	176.616	-1.18404	2.89e-08	DN	CK_Loss
51761	chr8	79490947	79492043	1097	+	genotype_c_vs_wt.res	112.734	0.0642991	0.979265	NS	CK_Loss
51909	chr8	84219370	84220702	1333	+	genotype_c_vs_wt.res	203.01	-0.283312	0.593494	NS	CK_Loss
51944	chr8	84825367	84826287	921	+	genotype_c_vs_wt.res	115.716	-0.142141	0.922732	NS	CK_Loss
52027	chr8	87631358	87632229	872	+	genotype_c_vs_wt.res	143.073	-0.320187	0.615234	NS	CK_Loss
52074	chr8	88567525	88568074	550	+	genotype_c_vs_wt.res	87.8513	-0.248469	0.796954	NS	CK_Loss
52091	chr8	88675820	88676397	578	+	genotype_c_vs_wt.res	36.0772	-0.0382263	0.9916	NS	CK_Loss
52093	chr8	88682482	88683375	894	+	genotype_c_vs_wt.res	28.0696	-0.556193	0.593494	NS	CK_Loss
52139	chr8	91412996	91413932	937	+	genotype_c_vs_wt.res	17.465	-0.144547	0.975423	NS	CK_Loss
52169	chr8	94224141	94225903	1763	+	genotype_c_vs_wt.res	377.258	-0.218053	0.516341	NS	CK_Loss
52181	chr8	94370508	94371598	1091	+	genotype_c_vs_wt.res	104.77	-0.291619	0.644486	NS	CK_Loss
52243	chr8	95380974	95381331	358	+	genotype_c_vs_wt.res	26.2794	-0.630612	0.421579	NS	CK_Loss
52248	chr8	95468036	95469446	1411	+	genotype_c_vs_wt.res	88.9565	-0.119657	0.948791	NS	CK_Loss
52492	chr8	109729308	109730326	1019	+	genotype_c_vs_wt.res	67.0027	0.0795845	0.975816	NS	CK_Loss
52587	chr8	111774009	111775260	1252	+	genotype_c_vs_wt.res	56.3845	-0.278867	0.78308	NS	CK_Loss
52588	chr8	111776406	111776914	509	+	genotype_c_vs_wt.res	21.73	0.0333276	0.993128	NS	CK_Loss
52603	chr8	111950801	111951748	948	+	genotype_c_vs_wt.res	297.967	-0.328223	0.138286	NS	CK_Loss
52624	chr8	114638436	114639117	682	+	genotype_c_vs_wt.res	76.9843	-0.138633	0.94372	NS	CK_Loss
52821	chr8	120348763	120349984	1222	+	genotype_c_vs_wt.res	302.348	-0.10346	0.885107	NS	CK_Loss
52998	chr8	122762999	122763800	802	+	genotype_c_vs_wt.res	117.665	-0.346681	0.714429	NS	CK_Loss
53130	chr8	125096730	125097654	925	+	genotype_c_vs_wt.res	30.8821	0.238594	0.923321	NS	CK_Loss
53145	chr8	125523025	125523609	585	+	genotype_c_vs_wt.res	76.2334	-0.108872	0.9556	NS	CK_Loss
53284	chr9	5879827	5881061	1235	+	genotype_c_vs_wt.res	36.9477	-0.0748486	0.986557	NS	CK_Loss
53328	chr9	11505662	11506220	559	+	genotype_c_vs_wt.res	18.0689	-0.272324	0.938003	NS	CK_Loss
53358	chr9	13676368	13677567	1200	+	genotype_c_vs_wt.res	115.396	-0.18581	0.871637	NS	CK_Loss
53418	chr9	14893361	14894880	1520	+	genotype_c_vs_wt.res	118.41	-0.226181	0.825004	NS	CK_Loss
53570	chr9	21565977	21568748	2772	+	genotype_c_vs_wt.res	175.931	-0.0941919	0.947477	NS	CK_Loss
53609	chr9	22022288	22023115	828	+	genotype_c_vs_wt.res	33.1877	-0.570686	0.572958	NS	CK_Loss
53717	chr9	31418371	31419307	937	+	genotype_c_vs_wt.res	118.137	-0.245929	0.612915	NS	CK_Loss
53796	chr9	34986310	34987606	1297	+	genotype_c_vs_wt.res	36.6425	0.145191	0.960396	NS	CK_Loss
53798	chr9	35016664	35017308	645	+	genotype_c_vs_wt.res	74.6642	-0.0684015	0.978104	NS	CK_Loss
53820	chr9	35483415	35485615	2201	+	genotype_c_vs_wt.res	217.888	-0.277206	0.373007	NS	CK_Loss
53843	chr9	37362880	37365023	2144	+	genotype_c_vs_wt.res	73.4071	0.354805	0.568187	NS	CK_Loss
53978	chr9	43755355	43756122	768	+	genotype_c_vs_wt.res	37.0925	-0.513484	0.465334	NS	CK_Loss
53983	chr9	43975137	43975880	744	+	genotype_c_vs_wt.res	100.493	-0.58128	0.0145513	NS	CK_Loss
54000	chr9	44169106	44170714	1609	+	genotype_c_vs_wt.res	70.1861	0.161587	0.915599	NS	CK_Loss
54266	chr9	51506921	51508591	1671	+	genotype_c_vs_wt.res	60.5661	-0.215396	0.907201	NS	CK_Loss
54345	chr9	55104942	55106161	1220	+	genotype_c_vs_wt.res	142.576	-0.250512	0.714653	NS	CK_Loss
54426	chr9	57278148	57278739	592	+	genotype_c_vs_wt.res	100.434	0.0558187	0.983151	NS	CK_Loss
54559	chr9	60208167	60208727	561	+	genotype_c_vs_wt.res	18.1354	-0.969181	0.215833	NS	CK_Loss
54598	chr9	61196940	61197539	600	+	genotype_c_vs_wt.res	162.833	-0.208676	0.858696	NS	CK_Loss
54698	chr9	63093963	63094697	735	+	genotype_c_vs_wt.res	125.391	-0.266795	0.558455	NS	CK_Loss
54724	chr9	63732723	63733008	286	+	genotype_c_vs_wt.res	41.1953	0.0500214	0.990782	NS	CK_Loss
54872	chr9	66503544	66504503	960	+	genotype_c_vs_wt.res	52.6519	-0.250099	0.835177	NS	CK_Loss
54903	chr9	66877987	66879790	1804	+	genotype_c_vs_wt.res	132.559	-0.0959282	0.97034	NS	CK_Loss
55002	chr9	70452965	70454038	1074	+	genotype_c_vs_wt.res	55.1788	-0.154792	0.939179	NS	CK_Loss
55320	chr9	83007985	83012031	4047	+	genotype_c_vs_wt.res	608.946	-0.420577	0.0473818	NS	CK_Loss
55458	chr9	89928326	89930120	1795	+	genotype_c_vs_wt.res	130.775	-0.39357	0.374231	NS	CK_Loss
55593	chr9	98370147	98371818	1672	+	genotype_c_vs_wt.res	35.85	0.00636174	0.998077	NS	CK_Loss
55594	chr9	98374591	98376102	1512	+	genotype_c_vs_wt.res	28.722	-0.227237	0.948244	NS	CK_Loss
55825	chr9	107260693	107261515	823	+	genotype_c_vs_wt.res	52.1816	-0.409752	0.545433	NS	CK_Loss
56004	chr9	110559666	110560944	1279	+	genotype_c_vs_wt.res	52.5188	-0.266319	0.834379	NS	CK_Loss
56091	chr9	114625559	114626994	1436	+	genotype_c_vs_wt.res	86.7564	0.0777674	0.974594	NS	CK_Loss
56194	chr9	116243207	116244810	1604	+	genotype_c_vs_wt.res	58.1952	-0.145995	0.946346	NS	CK_Loss
56463	chr9	124253565	124254553	989	+	genotype_c_vs_wt.res	141.92	-0.181829	0.87439	NS	CK_Loss
56483	chrX	7453226	7454339	1114	+	genotype_c_vs_wt.res	62.5493	-0.352507	0.708037	NS	CK_Loss
56694	chrX	20176513	20177717	1205	+	genotype_c_vs_wt.res	124.716	-0.195725	0.953202	NS	CK_Loss
56788	chrX	37091566	37091988	423	+	genotype_c_vs_wt.res	40.9106	-0.426753	0.666139	NS	CK_Loss
56960	chrX	56481571	56482261	691	+	genotype_c_vs_wt.res	47.991	0.301813	0.798567	NS	CK_Loss
56972	chrX	57186429	57188363	1935	+	genotype_c_vs_wt.res	54.2312	0.045914	0.989296	NS	CK_Loss
56976	chrX	57221115	57222700	1586	+	genotype_c_vs_wt.res	126.219	-0.224041	0.739502	NS	CK_Loss
56977	chrX	57227338	57229322	1985	+	genotype_c_vs_wt.res	188.233	-0.115664	0.93099	NS	CK_Loss
57330	chrX	103745617	103746730	1114	+	genotype_c_vs_wt.res	46.5053	-0.503739	0.545433	NS	CK_Loss
57381	chrX	106661777	106662806	1030	+	genotype_c_vs_wt.res	77.5287	-0.0695384	0.977353	NS	CK_Loss
57529	chrX	140539114	140539376	263	+	genotype_c_vs_wt.res	48.4377	-0.291022	0.800043	NS	CK_Loss
57594	chrX	152065380	152066524	1145	+	genotype_c_vs_wt.res	90.9175	-0.00337445	0.998432	NS	CK_Loss
57626	chrX	153887040	153888394	1355	+	genotype_c_vs_wt.res	74.3676	-0.152325	0.934615	NS	CK_Loss
57730	chrX	163929086	163930046	961	+	genotype_c_vs_wt.res	45.6643	-0.245135	0.895147	NS	CK_Loss
57788	chrX	167175100	167175618	519	+	genotype_c_vs_wt.res	51.8284	-0.254171	0.861211	NS	CK_Loss
57803	chrX	167318393	167319056	664	+	genotype_c_vs_wt.res	17.7645	-0.242224	0.947167	NS	CK_Loss
57900	chr1	9582085	9583448	1364	+	genotype_k_vs_wt.res	56.6363	-0.222717	0.55911	NS	CK_Loss
58081	chr1	23855114	23856696	1583	+	genotype_k_vs_wt.res	75.9234	-0.643342	0.00694556	DN	CK_Loss
58103	chr1	30792745	30793732	988	+	genotype_k_vs_wt.res	31.741	-0.567835	0.154987	NS	CK_Loss
58309	chr1	38267917	38269029	1113	+	genotype_k_vs_wt.res	294.184	-0.337825	0.00364166	NS	CK_Loss
58310	chr1	38271451	38272408	958	+	genotype_k_vs_wt.res	48.432	-0.805239	0.023193	NS	CK_Loss
58758	chr1	63001755	63003178	1424	+	genotype_k_vs_wt.res	100.136	-0.669136	0.0166265	NS	CK_Loss
58868	chr1	73940545	73941299	755	+	genotype_k_vs_wt.res	64.5989	-0.478854	0.0468878	NS	CK_Loss
58958	chr1	75532754	75534363	1610	+	genotype_k_vs_wt.res	134.985	-0.613268	0.00217004	DN	CK_Loss
58977	chr1	78672333	78675158	2826	+	genotype_k_vs_wt.res	79.6858	-0.367785	0.142085	NS	CK_Loss
58984	chr1	79646109	79646625	517	+	genotype_k_vs_wt.res	43.2403	-0.614461	0.115961	NS	CK_Loss
59017	chr1	80576832	80577365	534	+	genotype_k_vs_wt.res	33.0189	0.0254331	0.97148	NS	CK_Loss
59059	chr1	85073027	85073873	847	+	genotype_k_vs_wt.res	28.011	-0.110977	0.874132	NS	CK_Loss
59118	chr1	85826579	85828375	1797	+	genotype_k_vs_wt.res	281.664	-0.500734	0.117987	NS	CK_Loss
59216	chr1	87494871	87497127	2257	+	genotype_k_vs_wt.res	161.143	-0.594117	0.000445742	DN	CK_Loss
59233	chr1	87840636	87841114	479	+	genotype_k_vs_wt.res	25.0143	-0.667873	0.137422	NS	CK_Loss
59253	chr1	88235349	88236964	1616	+	genotype_k_vs_wt.res	172.617	-0.727937	4.39e-05	DN	CK_Loss
59254	chr1	88246637	88248055	1419	+	genotype_k_vs_wt.res	225.157	-0.899615	0.000864179	DN	CK_Loss
59255	chr1	88252544	88253867	1324	+	genotype_k_vs_wt.res	2783.95	-0.511324	8.6e-12	NS	CK_Loss
59256	chr1	88259306	88262226	2921	+	genotype_k_vs_wt.res	2732.77	-0.638909	4.15e-10	DN	CK_Loss
59258	chr1	88283408	88285152	1745	+	genotype_k_vs_wt.res	826.263	-0.703773	4.91e-13	DN	CK_Loss
59260	chr1	88289962	88290561	600	+	genotype_k_vs_wt.res	116.674	-0.497653	0.00488201	NS	CK_Loss
59263	chr1	88627633	88628262	630	+	genotype_k_vs_wt.res	26.1347	-0.872332	0.0660813	NS	CK_Loss
59265	chr1	88705287	88706234	948	+	genotype_k_vs_wt.res	126.796	-0.166586	0.56039	NS	CK_Loss
59281	chr1	91085844	91087452	1609	+	genotype_k_vs_wt.res	194.722	-0.574254	0.193454	NS	CK_Loss
59331	chr1	92253077	92256237	3161	+	genotype_k_vs_wt.res	505.893	-0.172538	0.676488	NS	CK_Loss
59746	chr1	131671011	131672984	1974	+	genotype_k_vs_wt.res	414.936	-0.367411	0.0261995	NS	CK_Loss
59749	chr1	131700364	131700904	541	+	genotype_k_vs_wt.res	151.029	-0.220786	0.513858	NS	CK_Loss
59833	chr1	133347710	133348775	1066	+	genotype_k_vs_wt.res	61.6778	0.0193614	0.975699	NS	CK_Loss
59889	chr1	134679303	134680159	857	+	genotype_k_vs_wt.res	301.208	-0.176429	0.664048	NS	CK_Loss
59915	chr1	135094732	135095716	985	+	genotype_k_vs_wt.res	312.153	-0.363028	0.297218	NS	CK_Loss
59919	chr1	135121365	135122102	738	+	genotype_k_vs_wt.res	28.101	-1.3461	3.29e-05	DN	CK_Loss
60051	chr1	138884910	138886546	1637	+	genotype_k_vs_wt.res	117.111	-0.588344	0.00316353	DN	CK_Loss
60074	chr1	139403233	139405407	2175	+	genotype_k_vs_wt.res	83.0323	-0.378697	0.121266	NS	CK_Loss
60240	chr1	154829713	154830569	857	+	genotype_k_vs_wt.res	66.9446	-0.710344	0.00347643	DN	CK_Loss
60374	chr1	157066707	157067804	1098	+	genotype_k_vs_wt.res	64.9812	-1.90481	0.0266855	NS	CK_Loss
60475	chr1	161511809	161512985	1177	+	genotype_k_vs_wt.res	71.0661	-0.494772	0.0561195	NS	CK_Loss
60654	chr1	170276984	170277731	748	+	genotype_k_vs_wt.res	54.4275	-0.920484	0.0063264	DN	CK_Loss
60771	chr1	171827610	171828032	423	+	genotype_k_vs_wt.res	62.6355	-0.915468	0.000856313	DN	CK_Loss
60815	chr1	172433386	172434423	1038	+	genotype_k_vs_wt.res	97.3332	-0.678102	0.00212812	DN	CK_Loss
60835	chr1	173349629	173350580	952	+	genotype_k_vs_wt.res	75.2192	-0.343526	0.279467	NS	CK_Loss
60986	chr1	179785642	179786073	432	+	genotype_k_vs_wt.res	94.4142	-0.874869	2.18e-05	DN	CK_Loss
61031	chr1	180497132	180498084	953	+	genotype_k_vs_wt.res	109.803	-0.638024	0.00121463	DN	CK_Loss
61036	chr1	180517601	180517899	299	+	genotype_k_vs_wt.res	31.3529	-0.854488	0.0330557	NS	CK_Loss
61105	chr1	181259940	181260459	520	+	genotype_k_vs_wt.res	195.426	-0.364982	0.0845221	NS	CK_Loss
61198	chr1	184117728	184119189	1462	+	genotype_k_vs_wt.res	74.9087	-0.753507	0.0273259	NS	CK_Loss
61211	chr1	184562477	184563461	985	+	genotype_k_vs_wt.res	76.0214	-0.604412	0.00832729	DN	CK_Loss
61306	chr1	191231971	191233391	1421	+	genotype_k_vs_wt.res	193.981	-0.224937	0.164686	NS	CK_Loss
61307	chr1	191234589	191235314	726	+	genotype_k_vs_wt.res	110.771	-0.457721	0.0433817	NS	CK_Loss
61308	chr1	191243154	191244705	1552	+	genotype_k_vs_wt.res	98.9991	-0.396992	0.135614	NS	CK_Loss
61393	chr1	192764483	192764912	430	+	genotype_k_vs_wt.res	59.2285	-0.677434	0.0215402	NS	CK_Loss
61407	chr1	193242537	193243907	1371	+	genotype_k_vs_wt.res	116.482	-0.464269	0.0245598	NS	CK_Loss
61478	chr10	5524053	5525563	1511	+	genotype_k_vs_wt.res	227.821	-0.496126	0.00512552	NS	CK_Loss
61789	chr10	21851132	21852291	1160	+	genotype_k_vs_wt.res	45.9616	-0.607385	0.0992632	NS	CK_Loss
61792	chr10	21946641	21948312	1672	+	genotype_k_vs_wt.res	111.168	-0.598872	0.000193119	DN	CK_Loss
61913	chr10	33712674	33713784	1111	+	genotype_k_vs_wt.res	50.3293	-0.964354	0.00230208	DN	CK_Loss
61914	chr10	33715235	33717585	2351	+	genotype_k_vs_wt.res	170.811	-0.602189	8.58e-05	DN	CK_Loss
61957	chr10	39311312	39312025	714	+	genotype_k_vs_wt.res	61.5685	-0.768421	0.0156835	NS	CK_Loss
62014	chr10	40479961	40481479	1519	+	genotype_k_vs_wt.res	179.89	-0.430706	0.0297482	NS	CK_Loss
62029	chr10	41366755	41368439	1685	+	genotype_k_vs_wt.res	70.9159	-0.374179	0.229396	NS	CK_Loss
62059	chr10	41826384	41827013	630	+	genotype_k_vs_wt.res	58.1478	-0.465172	0.077473	NS	CK_Loss
62184	chr10	44330557	44331628	1072	+	genotype_k_vs_wt.res	46.1678	-0.615641	0.130121	NS	CK_Loss
62186	chr10	44347145	44348378	1234	+	genotype_k_vs_wt.res	56.1771	-0.386417	0.204381	NS	CK_Loss
62363	chr10	59705735	59706230	496	+	genotype_k_vs_wt.res	157.901	-0.287312	0.293182	NS	CK_Loss
62455	chr10	60933946	60934591	646	+	genotype_k_vs_wt.res	50.2923	-0.530856	0.0518056	NS	CK_Loss
62505	chr10	62239034	62240515	1482	+	genotype_k_vs_wt.res	171.411	-0.246184	0.274804	NS	CK_Loss
62670	chr10	68142362	68143052	691	+	genotype_k_vs_wt.res	43.2922	-0.464576	0.218745	NS	CK_Loss
62805	chr10	75824287	75825331	1045	+	genotype_k_vs_wt.res	90.4999	-0.445607	0.155783	NS	CK_Loss
63146	chr10	81221280	81221866	587	+	genotype_k_vs_wt.res	93.0976	-0.35334	0.120133	NS	CK_Loss
63195	chr10	81538567	81539009	443	+	genotype_k_vs_wt.res	60.6799	-0.663168	0.0077012	DN	CK_Loss
63217	chr10	82167562	82169148	1587	+	genotype_k_vs_wt.res	76.118	-0.497917	0.0245963	NS	CK_Loss
63298	chr10	84552008	84552445	438	+	genotype_k_vs_wt.res	34.9195	-0.493012	0.166716	NS	CK_Loss
63451	chr10	93343302	93343911	610	+	genotype_k_vs_wt.res	78.4781	-0.00726635	0.989168	NS	CK_Loss
63535	chr10	94910955	94911667	713	+	genotype_k_vs_wt.res	79.1181	-0.680657	0.00207678	DN	CK_Loss
63571	chr10	95508216	95509621	1406	+	genotype_k_vs_wt.res	131.305	-0.387045	0.0860907	NS	CK_Loss
63602	chr10	96273796	96274431	636	+	genotype_k_vs_wt.res	65.3281	-0.548375	0.0356149	NS	CK_Loss
63741	chr10	110890564	110891806	1243	+	genotype_k_vs_wt.res	105.213	-0.313132	0.207414	NS	CK_Loss
64070	chr10	123146120	123148079	1960	+	genotype_k_vs_wt.res	85.022	-0.46757	0.0320558	NS	CK_Loss
64089	chr10	126930122	126930931	810	+	genotype_k_vs_wt.res	35.5305	-1.15731	0.00160449	DN	CK_Loss
64134	chr10	127481190	127482596	1407	+	genotype_k_vs_wt.res	101.728	-0.998643	1.21e-05	DN	CK_Loss
64135	chr10	127484946	127486722	1777	+	genotype_k_vs_wt.res	189.553	-0.454931	0.0234145	NS	CK_Loss
64199	chr10	128420377	128421179	803	+	genotype_k_vs_wt.res	47.04	-0.587103	0.13578	NS	CK_Loss
64200	chr10	128423960	128425253	1294	+	genotype_k_vs_wt.res	95.5493	-0.319713	0.239932	NS	CK_Loss
64271	chr11	3165446	3167603	2158	+	genotype_k_vs_wt.res	517.721	-0.564375	0.000570319	NS	CK_Loss
64353	chr11	4806272	4806535	264	+	genotype_k_vs_wt.res	33.3521	-0.523557	0.235515	NS	CK_Loss
64369	chr11	5012033	5013382	1350	+	genotype_k_vs_wt.res	64.2004	-0.661224	0.0126471	NS	CK_Loss
64444	chr11	6000032	6001223	1192	+	genotype_k_vs_wt.res	330.598	-0.644275	0.0554269	NS	CK_Loss
64484	chr11	6575638	6576912	1275	+	genotype_k_vs_wt.res	427.633	-0.584046	0.177135	NS	CK_Loss
64590	chr11	17732572	17733680	1109	+	genotype_k_vs_wt.res	46.3175	-0.926145	0.156443	NS	CK_Loss
64761	chr11	24022998	24023411	414	+	genotype_k_vs_wt.res	111.984	-0.390574	0.130559	NS	CK_Loss
64805	chr11	26437813	26438503	691	+	genotype_k_vs_wt.res	34.256	0.00522285	0.993856	NS	CK_Loss
64806	chr11	26452047	26453566	1520	+	genotype_k_vs_wt.res	204.131	-0.287959	0.235334	NS	CK_Loss
64825	chr11	29647248	29648571	1324	+	genotype_k_vs_wt.res	284.084	-0.285016	0.0722853	NS	CK_Loss
64839	chr11	29808357	29809483	1127	+	genotype_k_vs_wt.res	38.8406	-0.547044	0.152838	NS	CK_Loss
64844	chr11	29871392	29871819	428	+	genotype_k_vs_wt.res	27.7737	-0.262026	0.615068	NS	CK_Loss
64845	chr11	29878643	29879878	1236	+	genotype_k_vs_wt.res	44.7471	-0.205294	0.692343	NS	CK_Loss
64846	chr11	29883030	29883403	374	+	genotype_k_vs_wt.res	29.8647	-0.492879	0.238051	NS	CK_Loss
64868	chr11	31076631	31078112	1482	+	genotype_k_vs_wt.res	48.0906	-0.210405	0.690931	NS	CK_Loss
64874	chr11	31732414	31734472	2059	+	genotype_k_vs_wt.res	229.428	-0.228147	0.4	NS	CK_Loss
64875	chr11	31759868	31760322	455	+	genotype_k_vs_wt.res	22.9453	-0.868661	0.0284954	NS	CK_Loss
64876	chr11	31779074	31779751	678	+	genotype_k_vs_wt.res	42.0664	-1.04194	0.00768751	DN	CK_Loss
64877	chr11	31795972	31798037	2066	+	genotype_k_vs_wt.res	90.3387	-0.649194	0.00503827	DN	CK_Loss
64878	chr11	31799588	31800180	593	+	genotype_k_vs_wt.res	27.4456	-0.422365	0.350833	NS	CK_Loss
64879	chr11	31807770	31808480	711	+	genotype_k_vs_wt.res	51.8886	-0.0957885	0.867696	NS	CK_Loss
64880	chr11	31812194	31812921	728	+	genotype_k_vs_wt.res	124.242	-0.316095	0.21428	NS	CK_Loss
64881	chr11	31814396	31816010	1615	+	genotype_k_vs_wt.res	416.091	-0.186833	0.400858	NS	CK_Loss
64882	chr11	31820086	31822492	2407	+	genotype_k_vs_wt.res	108.449	-0.217468	0.537453	NS	CK_Loss
64883	chr11	31824505	31826048	1544	+	genotype_k_vs_wt.res	76.7024	-0.11356	0.799673	NS	CK_Loss
64884	chr11	31831871	31832375	505	+	genotype_k_vs_wt.res	27.1003	-0.334966	0.480699	NS	CK_Loss
64894	chr11	32216748	32217505	758	+	genotype_k_vs_wt.res	191.138	-0.0843242	0.742617	NS	CK_Loss
64897	chr11	32237145	32238872	1728	+	genotype_k_vs_wt.res	652.095	-0.247926	0.130557	NS	CK_Loss
64898	chr11	32243446	32245327	1882	+	genotype_k_vs_wt.res	340.272	-0.561036	5.95e-06	NS	CK_Loss
64931	chr11	32649746	32650866	1121	+	genotype_k_vs_wt.res	102.704	-0.542677	0.0551318	NS	CK_Loss
64954	chr11	33766908	33768062	1155	+	genotype_k_vs_wt.res	360.132	-0.495472	0.00360389	NS	CK_Loss
64981	chr11	34383300	34385578	2279	+	genotype_k_vs_wt.res	83.6589	-0.651066	0.00914478	DN	CK_Loss
65014	chr11	37677481	37679090	1610	+	genotype_k_vs_wt.res	148.127	-0.767897	0.000367511	DN	CK_Loss
65020	chr11	42967956	42968733	778	+	genotype_k_vs_wt.res	82.6912	-0.414784	0.102548	NS	CK_Loss
65021	chr11	42977941	42978775	835	+	genotype_k_vs_wt.res	51.2426	-0.0811636	0.890226	NS	CK_Loss
65023	chr11	43174031	43175241	1211	+	genotype_k_vs_wt.res	212.002	-0.245994	0.295164	NS	CK_Loss
65024	chr11	43191130	43193159	2030	+	genotype_k_vs_wt.res	55.3036	-0.30385	0.413364	NS	CK_Loss
65025	chr11	43196716	43197188	473	+	genotype_k_vs_wt.res	48.7845	-0.653787	0.0993141	NS	CK_Loss
65026	chr11	43198554	43199958	1405	+	genotype_k_vs_wt.res	190.905	-0.297869	0.168231	NS	CK_Loss
65061	chr11	44496088	44496946	859	+	genotype_k_vs_wt.res	308.143	-0.154682	0.408215	NS	CK_Loss
65062	chr11	44498102	44499217	1116	+	genotype_k_vs_wt.res	255.548	-0.151739	0.643965	NS	CK_Loss
65185	chr11	46682712	46684105	1394	+	genotype_k_vs_wt.res	70.0436	-0.375016	0.153464	NS	CK_Loss
65236	chr11	49241372	49241814	443	+	genotype_k_vs_wt.res	207.096	-0.588499	0.000160722	DN	CK_Loss
65418	chr11	53588383	53588818	436	+	genotype_k_vs_wt.res	45.9143	-0.506664	0.0925264	NS	CK_Loss
65422	chr11	53616922	53617770	849	+	genotype_k_vs_wt.res	82.4874	-0.463947	0.0282928	NS	CK_Loss
65438	chr11	53785521	53786046	526	+	genotype_k_vs_wt.res	40.2168	-0.446613	0.214588	NS	CK_Loss
65459	chr11	54155615	54156394	780	+	genotype_k_vs_wt.res	116.169	-0.620091	0.0208817	NS	CK_Loss
65464	chr11	54213782	54215237	1456	+	genotype_k_vs_wt.res	47.3583	-0.479894	0.150831	NS	CK_Loss
65474	chr11	54625967	54627315	1349	+	genotype_k_vs_wt.res	128.375	-0.48777	0.00592282	NS	CK_Loss
65517	chr11	55072369	55072887	519	+	genotype_k_vs_wt.res	86.0824	-0.677393	0.00104999	DN	CK_Loss
65708	chr11	60974964	60977134	2171	+	genotype_k_vs_wt.res	121.059	-0.802955	1.42e-05	DN	CK_Loss
65760	chr11	61708658	61709420	763	+	genotype_k_vs_wt.res	65.3908	-0.861633	0.000108229	DN	CK_Loss
65774	chr11	62004975	62007115	2141	+	genotype_k_vs_wt.res	145.242	-0.512694	0.00604953	NS	CK_Loss
65851	chr11	67143347	67145260	1914	+	genotype_k_vs_wt.res	94.1398	-0.923149	0.00329475	DN	CK_Loss
65872	chr11	68118611	68119981	1371	+	genotype_k_vs_wt.res	89.7063	-0.462867	0.13144	NS	CK_Loss
66016	chr11	70586098	70589005	2908	+	genotype_k_vs_wt.res	160.811	-0.753928	0.034721	NS	CK_Loss
66032	chr11	70720232	70721223	992	+	genotype_k_vs_wt.res	96.0455	-0.238949	0.424898	NS	CK_Loss
66055	chr11	71230481	71231089	609	+	genotype_k_vs_wt.res	32.1848	-1.06907	0.0268541	NS	CK_Loss
66148	chr11	74532029	74533716	1688	+	genotype_k_vs_wt.res	85.4403	-0.655818	0.210469	NS	CK_Loss
66174	chr11	75067123	75068521	1399	+	genotype_k_vs_wt.res	59.6712	-0.55896	0.0951332	NS	CK_Loss
66178	chr11	75136769	75137784	1016	+	genotype_k_vs_wt.res	250.76	-0.677437	2.3e-07	DN	CK_Loss
66199	chr11	75395397	75396333	937	+	genotype_k_vs_wt.res	85.2986	-0.526091	0.0174527	NS	CK_Loss
66204	chr11	75428748	75429682	935	+	genotype_k_vs_wt.res	135.564	-0.427653	0.0085953	NS	CK_Loss
66244	chr11	75976512	75978538	2027	+	genotype_k_vs_wt.res	606.184	-0.660894	8.83e-10	DN	CK_Loss
66252	chr11	76153079	76154455	1377	+	genotype_k_vs_wt.res	153.079	-0.391586	0.0755835	NS	CK_Loss
66478	chr11	79610400	79612848	2449	+	genotype_k_vs_wt.res	243.171	-0.454671	0.000429954	NS	CK_Loss
66484	chr11	79658259	79658695	437	+	genotype_k_vs_wt.res	110.81	-0.913763	1.36e-07	DN	CK_Loss
66486	chr11	79671225	79672523	1299	+	genotype_k_vs_wt.res	141.739	-0.739966	9.64e-05	DN	CK_Loss
66492	chr11	79755882	79757390	1509	+	genotype_k_vs_wt.res	141.767	-0.451084	0.0410048	NS	CK_Loss
66494	chr11	79793165	79794218	1054	+	genotype_k_vs_wt.res	194.464	-0.461817	0.0101067	NS	CK_Loss
66552	chr11	81836053	81837040	988	+	genotype_k_vs_wt.res	82.8323	-0.502698	0.167595	NS	CK_Loss
66748	chr11	86793627	86795491	1865	+	genotype_k_vs_wt.res	148.038	-0.464533	0.0292522	NS	CK_Loss
66865	chr11	88613614	88615201	1588	+	genotype_k_vs_wt.res	689.006	-0.402196	0.000184707	NS	CK_Loss
66883	chr11	88989398	88990143	746	+	genotype_k_vs_wt.res	114.403	-0.810954	0.000540996	DN	CK_Loss
66903	chr11	90029288	90031067	1780	+	genotype_k_vs_wt.res	196.955	-0.711991	0.000608619	DN	CK_Loss
66904	chr11	90241922	90242289	368	+	genotype_k_vs_wt.res	29.2749	-0.859557	0.0387354	NS	CK_Loss
66998	chr11	95350752	95351611	860	+	genotype_k_vs_wt.res	217.304	-0.417047	0.0263757	NS	CK_Loss
67132	chr11	97481368	97482557	1190	+	genotype_k_vs_wt.res	90.097	-0.56268	0.0232044	NS	CK_Loss
67253	chr11	98900622	98901036	415	+	genotype_k_vs_wt.res	30.9395	-0.212457	0.6946	NS	CK_Loss
67294	chr11	99369292	99370423	1132	+	genotype_k_vs_wt.res	67.9075	-0.676936	0.0246907	NS	CK_Loss
67576	chr11	104066690	104067782	1093	+	genotype_k_vs_wt.res	29.4173	-1.18401	0.00169037	DN	CK_Loss
67649	chr11	106122051	106123232	1182	+	genotype_k_vs_wt.res	158.718	-0.455622	0.00290937	NS	CK_Loss
67650	chr11	106124642	106127262	2621	+	genotype_k_vs_wt.res	226.016	-0.404594	0.00937897	NS	CK_Loss
67724	chr11	107053807	107054952	1146	+	genotype_k_vs_wt.res	62.1831	-0.126884	0.768168	NS	CK_Loss
67725	chr11	107081116	107083509	2394	+	genotype_k_vs_wt.res	293.889	-0.638195	0.000433838	DN	CK_Loss
68066	chr11	115931385	115931629	245	+	genotype_k_vs_wt.res	123.736	-0.293882	0.135005	NS	CK_Loss
68207	chr11	117771921	117772791	871	+	genotype_k_vs_wt.res	55.678	-0.156614	0.729963	NS	CK_Loss
68328	chr11	119384577	119385379	803	+	genotype_k_vs_wt.res	190.732	-0.490548	0.000488536	NS	CK_Loss
68329	chr11	119386268	119386584	317	+	genotype_k_vs_wt.res	97.7286	-0.674038	0.000145945	DN	CK_Loss
68391	chr11	120404969	120407303	2335	+	genotype_k_vs_wt.res	92.0096	-0.799699	0.000473387	DN	CK_Loss
68454	chr11	121231112	121231621	510	+	genotype_k_vs_wt.res	171.13	-0.353577	0.106065	NS	CK_Loss
68522	chr12	3852529	3852990	462	+	genotype_k_vs_wt.res	62.019	-0.481692	0.0547469	NS	CK_Loss
68524	chr12	3861416	3862668	1253	+	genotype_k_vs_wt.res	217.314	-0.633464	4.25e-05	DN	CK_Loss
68566	chr12	4640454	4641902	1449	+	genotype_k_vs_wt.res	72.336	-0.69967	0.00331494	DN	CK_Loss
68672	chr12	15720078	15720640	563	+	genotype_k_vs_wt.res	35.6058	-1.00139	0.00267092	DN	CK_Loss
68704	chr12	16554573	16556047	1475	+	genotype_k_vs_wt.res	94.8248	-0.147469	0.750547	NS	CK_Loss
68745	chr12	17387297	17388428	1132	+	genotype_k_vs_wt.res	64.023	-0.382618	0.196221	NS	CK_Loss
68748	chr12	17453717	17455616	1900	+	genotype_k_vs_wt.res	90.8987	-0.655617	0.00261156	DN	CK_Loss
68750	chr12	17484530	17484913	384	+	genotype_k_vs_wt.res	29.7502	-0.33029	0.80378	NS	CK_Loss
68753	chr12	17530098	17531393	1296	+	genotype_k_vs_wt.res	65.3715	-0.258045	0.415409	NS	CK_Loss
68759	chr12	17657302	17658370	1069	+	genotype_k_vs_wt.res	92.5916	-0.527669	0.0150128	NS	CK_Loss
68765	chr12	19288052	19289304	1253	+	genotype_k_vs_wt.res	47.5505	-0.815372	0.0397141	NS	CK_Loss
68766	chr12	19387618	19388231	614	+	genotype_k_vs_wt.res	29.415	-1.0273	0.0461816	NS	CK_Loss
68768	chr12	20614529	20615447	919	+	genotype_k_vs_wt.res	84.5917	-1.01792	0.0238303	NS	CK_Loss
68769	chr12	20815160	20816241	1082	+	genotype_k_vs_wt.res	74.0673	-1.00197	0.237624	NS	CK_Loss
68798	chr12	23009831	23010715	885	+	genotype_k_vs_wt.res	30.3942	-1.07869	0.061043	NS	CK_Loss
68808	chr12	24630295	24630809	515	+	genotype_k_vs_wt.res	69.7135	-0.411545	0.137434	NS	CK_Loss
68820	chr12	25035967	25038274	2308	+	genotype_k_vs_wt.res	303.098	-0.25704	0.56066	NS	CK_Loss
68822	chr12	25046187	25047542	1356	+	genotype_k_vs_wt.res	203.286	-0.407829	0.0965134	NS	CK_Loss
68823	chr12	25054323	25055298	976	+	genotype_k_vs_wt.res	103.494	-0.647447	0.0531954	NS	CK_Loss
68847	chr12	25314180	25314576	397	+	genotype_k_vs_wt.res	70.165	-0.375748	0.180153	NS	CK_Loss
68849	chr12	25319811	25320377	567	+	genotype_k_vs_wt.res	47.3039	-0.700041	0.0205776	NS	CK_Loss
68881	chr12	28726384	28727702	1319	+	genotype_k_vs_wt.res	70.8932	-0.262542	0.371926	NS	CK_Loss
68894	chr12	30555225	30558287	3063	+	genotype_k_vs_wt.res	319.651	-0.321706	0.0417822	NS	CK_Loss
68918	chr12	31851024	31851913	890	+	genotype_k_vs_wt.res	57.1471	-0.408053	0.31408	NS	CK_Loss
69008	chr12	33220289	33220964	676	+	genotype_k_vs_wt.res	55.9755	-0.432059	0.269759	NS	CK_Loss
69129	chr12	41196465	41197404	940	+	genotype_k_vs_wt.res	41.6447	-0.542751	0.294985	NS	CK_Loss
69131	chr12	41209024	41210329	1306	+	genotype_k_vs_wt.res	216.838	-0.501549	0.0272263	NS	CK_Loss
69132	chr12	41221600	41222332	733	+	genotype_k_vs_wt.res	52.5195	-0.734317	0.00768632	DN	CK_Loss
69195	chr12	54397088	54398443	1356	+	genotype_k_vs_wt.res	32.5034	-0.83923	0.0291461	NS	CK_Loss
69197	chr12	54479634	54480296	663	+	genotype_k_vs_wt.res	48.6858	-0.652944	0.0961003	NS	CK_Loss
69224	chr12	55026673	55027817	1145	+	genotype_k_vs_wt.res	98.3433	-0.415876	0.0859148	NS	CK_Loss
69250	chr12	55641856	55642683	828	+	genotype_k_vs_wt.res	26.8964	-1.31543	0.000925092	DN	CK_Loss
69252	chr12	55680520	55683961	3442	+	genotype_k_vs_wt.res	79.4396	-0.47851	0.142875	NS	CK_Loss
69253	chr12	55720346	55721659	1314	+	genotype_k_vs_wt.res	86.0875	-0.27618	0.376651	NS	CK_Loss
69259	chr12	55846463	55848652	2190	+	genotype_k_vs_wt.res	643.433	-1.02071	8.11e-05	DN	CK_Loss
69714	chr12	80815132	80816863	1732	+	genotype_k_vs_wt.res	170.553	-0.724314	3.94e-06	DN	CK_Loss
69716	chr12	80838913	80840320	1408	+	genotype_k_vs_wt.res	67.9544	-0.649044	0.0109591	NS	CK_Loss
69790	chr12	83723070	83723555	486	+	genotype_k_vs_wt.res	29.8649	-1.09693	0.00249024	DN	CK_Loss
69936	chr12	85958334	85959027	694	+	genotype_k_vs_wt.res	189.69	-0.391568	0.0433126	NS	CK_Loss
69945	chr12	86045969	86048026	2058	+	genotype_k_vs_wt.res	137.21	-0.643574	0.00417549	DN	CK_Loss
70008	chr12	88408080	88408800	721	+	genotype_k_vs_wt.res	23.4553	-0.627973	0.205553	NS	CK_Loss
70020	chr12	91330263	91332651	2389	+	genotype_k_vs_wt.res	75.0581	-0.388468	0.264012	NS	CK_Loss
70096	chr12	99312100	99312976	877	+	genotype_k_vs_wt.res	53.5203	-1.15016	0.000351124	DN	CK_Loss
70139	chr12	99955992	99956806	815	+	genotype_k_vs_wt.res	97.8213	-0.542148	0.0410612	NS	CK_Loss
70145	chr12	100004885	100005953	1069	+	genotype_k_vs_wt.res	82.1529	-0.637875	0.00103816	DN	CK_Loss
70161	chr12	100205191	100205474	284	+	genotype_k_vs_wt.res	110.88	-0.28423	0.310231	NS	CK_Loss
70172	chr12	100378505	100378777	273	+	genotype_k_vs_wt.res	55.2274	-0.420952	0.368762	NS	CK_Loss
70179	chr12	100470706	100472242	1537	+	genotype_k_vs_wt.res	106.037	-0.50725	0.0308335	NS	CK_Loss
70192	chr12	100653851	100655248	1398	+	genotype_k_vs_wt.res	79.446	-0.539667	0.0111626	NS	CK_Loss
70253	chr12	102424816	102426773	1958	+	genotype_k_vs_wt.res	105.647	-0.597469	0.00238858	DN	CK_Loss
70264	chr12	102527761	102529481	1721	+	genotype_k_vs_wt.res	117.439	-0.426561	0.038941	NS	CK_Loss
70378	chr12	108139768	108140639	872	+	genotype_k_vs_wt.res	42.9378	-1.14697	0.00152004	DN	CK_Loss
70380	chr12	108170235	108171718	1484	+	genotype_k_vs_wt.res	67.1864	-0.69619	0.00887666	DN	CK_Loss
70419	chr12	109100137	109101102	966	+	genotype_k_vs_wt.res	87.9754	-0.232373	0.394942	NS	CK_Loss
70602	chr12	112959519	112959837	319	+	genotype_k_vs_wt.res	27.4277	-0.910395	0.0414573	NS	CK_Loss
70611	chr12	113091755	113092820	1066	+	genotype_k_vs_wt.res	55.481	-0.620287	0.0372433	NS	CK_Loss
70626	chr12	113231744	113232608	865	+	genotype_k_vs_wt.res	253.665	-0.37304	0.118646	NS	CK_Loss
70632	chr12	113253356	113255551	2196	+	genotype_k_vs_wt.res	290.297	-0.345571	0.375771	NS	CK_Loss
70653	chr12	113425466	113425726	261	+	genotype_k_vs_wt.res	77.0967	-0.312444	0.374333	NS	CK_Loss
70695	chr12	117541256	117541890	635	+	genotype_k_vs_wt.res	33.305	-0.334571	0.437117	NS	CK_Loss
70702	chr12	117578894	117579710	817	+	genotype_k_vs_wt.res	70.8541	-0.432979	0.100446	NS	CK_Loss
70707	chr12	117707984	117709010	1027	+	genotype_k_vs_wt.res	41.1004	-0.716032	0.0227668	NS	CK_Loss
70802	chr13	8838341	8839712	1372	+	genotype_k_vs_wt.res	404.158	-0.496697	0.0012435	NS	CK_Loss
70834	chr13	12027230	12028451	1222	+	genotype_k_vs_wt.res	53.7209	-1.0247	3.11e-05	DN	CK_Loss
70836	chr13	12062507	12064217	1711	+	genotype_k_vs_wt.res	43.0652	-0.549505	0.141413	NS	CK_Loss
70886	chr13	13537190	13538026	837	+	genotype_k_vs_wt.res	80.8948	-0.371298	0.11217	NS	CK_Loss
70891	chr13	13609426	13610853	1428	+	genotype_k_vs_wt.res	51.2215	-0.768875	0.0156765	NS	CK_Loss
70988	chr13	20589829	20590545	717	+	genotype_k_vs_wt.res	24.3829	-0.378871	0.474837	NS	CK_Loss
71120	chr13	24230152	24231542	1391	+	genotype_k_vs_wt.res	207.084	-0.88343	0.00955517	DN	CK_Loss
71365	chr13	35176305	35177549	1245	+	genotype_k_vs_wt.res	30.4236	-1.23473	0.000184707	DN	CK_Loss
71369	chr13	35223473	35224228	756	+	genotype_k_vs_wt.res	31.7839	-0.607604	0.160351	NS	CK_Loss
71633	chr13	43937543	43939637	2095	+	genotype_k_vs_wt.res	93.5769	-0.673612	0.00295485	DN	CK_Loss
71725	chr13	45861344	45862560	1217	+	genotype_k_vs_wt.res	134.078	-0.52903	0.00160245	NS	CK_Loss
71738	chr13	46021154	46021998	845	+	genotype_k_vs_wt.res	37.7103	-0.761059	0.0269225	NS	CK_Loss
71992	chr13	54415078	54415359	282	+	genotype_k_vs_wt.res	48.1858	-1.0312	0.000243362	DN	CK_Loss
72104	chr13	56613345	56613958	614	+	genotype_k_vs_wt.res	39.607	-0.791523	0.0074002	DN	CK_Loss
72167	chr13	59798310	59798946	637	+	genotype_k_vs_wt.res	34.9138	-0.699199	0.0368569	NS	CK_Loss
72190	chr13	62879712	62880917	1206	+	genotype_k_vs_wt.res	115.031	-0.602592	0.00124875	DN	CK_Loss
72416	chr13	80932856	80933553	698	+	genotype_k_vs_wt.res	38.003	-0.416441	0.277075	NS	CK_Loss
72480	chr13	85359041	85359788	748	+	genotype_k_vs_wt.res	51.0283	-0.858197	0.00121463	DN	CK_Loss
72589	chr13	94400172	94401508	1337	+	genotype_k_vs_wt.res	117.273	-0.595047	0.0020207	DN	CK_Loss
72632	chr13	96664332	96665045	714	+	genotype_k_vs_wt.res	56.2143	-0.371446	0.245222	NS	CK_Loss
72730	chr13	101202767	101204269	1503	+	genotype_k_vs_wt.res	240.052	-0.599222	8.96e-06	DN	CK_Loss
72734	chr13	101641242	101642543	1302	+	genotype_k_vs_wt.res	96.7543	-0.343222	0.317136	NS	CK_Loss
72785	chr13	103748011	103748676	666	+	genotype_k_vs_wt.res	76.2698	-0.285412	0.420152	NS	CK_Loss
72806	chr13	104390856	104391604	749	+	genotype_k_vs_wt.res	45.0375	-0.599219	0.0662467	NS	CK_Loss
72881	chr13	109772286	109773928	1643	+	genotype_k_vs_wt.res	367.544	-0.321533	0.0408502	NS	CK_Loss
73235	chr14	16427080	16428085	1006	+	genotype_k_vs_wt.res	74.4394	-0.374819	0.235451	NS	CK_Loss
73380	chr14	25413323	25414598	1276	+	genotype_k_vs_wt.res	126.101	-0.659198	0.000524257	DN	CK_Loss
73387	chr14	25499305	25501056	1752	+	genotype_k_vs_wt.res	175.767	-0.475578	0.000708916	NS	CK_Loss
73632	chr14	32446720	32448185	1466	+	genotype_k_vs_wt.res	108.088	-0.665713	0.00637979	DN	CK_Loss
74024	chr14	55867981	55869128	1148	+	genotype_k_vs_wt.res	227.924	-0.472408	0.00107148	NS	CK_Loss
74050	chr14	56830598	56831010	413	+	genotype_k_vs_wt.res	83.4147	-0.478127	0.0595519	NS	CK_Loss
74135	chr14	60425477	60426028	552	+	genotype_k_vs_wt.res	55.4913	-0.203643	0.64906	NS	CK_Loss
74151	chr14	60702896	60703895	1000	+	genotype_k_vs_wt.res	31.624	-1.27501	0.000954188	DN	CK_Loss
74153	chr14	60709024	60709662	639	+	genotype_k_vs_wt.res	32.4982	-0.553986	0.152028	NS	CK_Loss
74271	chr14	63908125	63910607	2483	+	genotype_k_vs_wt.res	210.046	-0.883271	4.93e-05	DN	CK_Loss
74326	chr14	65014133	65015526	1394	+	genotype_k_vs_wt.res	97.315	-0.451403	0.0677649	NS	CK_Loss
74348	chr14	65554570	65555521	952	+	genotype_k_vs_wt.res	41.2235	-0.466196	0.18846	NS	CK_Loss
74375	chr14	66197976	66198262	287	+	genotype_k_vs_wt.res	102.403	-0.49824	0.127538	NS	CK_Loss
74422	chr14	68900122	68901168	1047	+	genotype_k_vs_wt.res	45.7776	-0.8389	0.00696148	DN	CK_Loss
74516	chr14	72578235	72579065	831	+	genotype_k_vs_wt.res	128.31	-0.697326	0.00266172	DN	CK_Loss
74602	chr14	75044653	75045589	937	+	genotype_k_vs_wt.res	100.796	-0.220483	0.425524	NS	CK_Loss
75016	chr14	122015712	122016578	867	+	genotype_k_vs_wt.res	238.636	-0.560157	0.000754777	NS	CK_Loss
75054	chr14	122699938	122701073	1136	+	genotype_k_vs_wt.res	83.6862	-0.0938123	0.844383	NS	CK_Loss
75255	chr15	12873147	12874034	888	+	genotype_k_vs_wt.res	34.1576	-0.789348	0.0978012	NS	CK_Loss
75268	chr15	25376982	25379089	2108	+	genotype_k_vs_wt.res	68.9313	-0.554303	0.0340504	NS	CK_Loss
75271	chr15	25401679	25404186	2508	+	genotype_k_vs_wt.res	95.9215	-0.733372	0.000704992	DN	CK_Loss
75393	chr15	33874228	33875200	973	+	genotype_k_vs_wt.res	33.6939	-1.12541	0.00196998	DN	CK_Loss
75437	chr15	35926880	35929118	2239	+	genotype_k_vs_wt.res	82.5523	-0.487794	0.0362336	NS	CK_Loss
75500	chr15	37940144	37942176	2033	+	genotype_k_vs_wt.res	98.5544	-0.228218	0.428491	NS	CK_Loss
75553	chr15	41612137	41612606	470	+	genotype_k_vs_wt.res	30.6932	-0.90378	0.017519	NS	CK_Loss
75680	chr15	58553622	58554701	1080	+	genotype_k_vs_wt.res	104.517	-0.307923	0.186708	NS	CK_Loss
75695	chr15	58927461	58928189	729	+	genotype_k_vs_wt.res	107.816	-0.257287	0.282212	NS	CK_Loss
75751	chr15	59703282	59704780	1499	+	genotype_k_vs_wt.res	33.8228	-0.876045	0.0130758	NS	CK_Loss
75808	chr15	62456991	62458296	1306	+	genotype_k_vs_wt.res	149.828	-0.401819	0.0743908	NS	CK_Loss
75898	chr15	66978348	66979100	753	+	genotype_k_vs_wt.res	33.9831	-1.02096	0.00127399	DN	CK_Loss
75906	chr15	67095107	67096059	953	+	genotype_k_vs_wt.res	67.8337	-0.493125	0.0677105	NS	CK_Loss
76104	chr15	76189895	76190442	548	+	genotype_k_vs_wt.res	53.259	-0.353618	0.279068	NS	CK_Loss
76140	chr15	76590012	76590972	961	+	genotype_k_vs_wt.res	117.164	-0.309554	0.159965	NS	CK_Loss
76220	chr15	78322661	78323235	575	+	genotype_k_vs_wt.res	109.187	-0.08208	0.817632	NS	CK_Loss
76280	chr15	78999049	79000954	1906	+	genotype_k_vs_wt.res	215.297	-0.603105	3.99e-05	DN	CK_Loss
76570	chr15	82998366	82999402	1037	+	genotype_k_vs_wt.res	95.8964	-0.500023	0.0286486	NS	CK_Loss
76571	chr15	83002903	83003541	639	+	genotype_k_vs_wt.res	50.0114	-0.631501	0.019345	NS	CK_Loss
76584	chr15	83155522	83156270	749	+	genotype_k_vs_wt.res	57.2407	-0.3932	0.164436	NS	CK_Loss
76626	chr15	83736282	83737255	974	+	genotype_k_vs_wt.res	28.244	-1.00104	0.009015	DN	CK_Loss
76781	chr15	86342764	86343499	736	+	genotype_k_vs_wt.res	30.6308	-0.735869	0.0455302	NS	CK_Loss
76787	chr15	86432527	86434233	1707	+	genotype_k_vs_wt.res	131.081	-0.431726	0.0995977	NS	CK_Loss
76868	chr15	93287080	93289099	2020	+	genotype_k_vs_wt.res	55.1352	-0.517541	0.0731637	NS	CK_Loss
77189	chr15	100661676	100661958	283	+	genotype_k_vs_wt.res	45.5996	-0.833655	0.00720205	DN	CK_Loss
77210	chr15	100904975	100906919	1945	+	genotype_k_vs_wt.res	203.821	-0.514375	0.00444914	NS	CK_Loss
77224	chr15	101138614	101139410	797	+	genotype_k_vs_wt.res	68.45	-0.561261	0.034221	NS	CK_Loss
77227	chr15	101152348	101153051	704	+	genotype_k_vs_wt.res	34.3844	-0.974173	0.00801799	DN	CK_Loss
77276	chr15	102090326	102091954	1629	+	genotype_k_vs_wt.res	46.2295	-0.606322	0.0707167	NS	CK_Loss
77475	chr16	5083141	5084124	984	+	genotype_k_vs_wt.res	38.1219	-0.871344	0.0100777	NS	CK_Loss
77535	chr16	10383863	10384975	1113	+	genotype_k_vs_wt.res	180.114	-0.0196215	0.967493	NS	CK_Loss
77591	chr16	10967079	10968065	987	+	genotype_k_vs_wt.res	69.5	-0.646653	0.0175787	NS	CK_Loss
77592	chr16	10969166	10970325	1160	+	genotype_k_vs_wt.res	55.2144	-0.314687	0.346649	NS	CK_Loss
77606	chr16	11103776	11105533	1758	+	genotype_k_vs_wt.res	108.367	-0.391457	0.0551318	NS	CK_Loss
77633	chr16	11455632	11456845	1214	+	genotype_k_vs_wt.res	172.324	-0.614445	0.000982774	DN	CK_Loss
77683	chr16	13611547	13612244	698	+	genotype_k_vs_wt.res	40.07	-1.05973	0.000183327	DN	CK_Loss
77859	chr16	18883785	18885033	1249	+	genotype_k_vs_wt.res	155.067	-0.506685	0.00325429	NS	CK_Loss
77885	chr16	19260291	19260991	701	+	genotype_k_vs_wt.res	98.122	-0.318786	0.275325	NS	CK_Loss
77896	chr16	19960413	19962492	2080	+	genotype_k_vs_wt.res	93.7077	-0.492901	0.0213475	NS	CK_Loss
77947	chr16	21353489	21353890	402	+	genotype_k_vs_wt.res	40.2081	-1.15728	0.000265041	DN	CK_Loss
77949	chr16	21364473	21365627	1155	+	genotype_k_vs_wt.res	132.768	-0.792088	2.07e-06	DN	CK_Loss
77950	chr16	21373269	21374049	781	+	genotype_k_vs_wt.res	97.8697	-0.841191	0.000987953	DN	CK_Loss
77951	chr16	21381847	21383095	1249	+	genotype_k_vs_wt.res	242.431	-0.35237	0.0177371	NS	CK_Loss
78112	chr16	24169718	24170226	509	+	genotype_k_vs_wt.res	165.662	-0.398118	0.129495	NS	CK_Loss
78148	chr16	24511314	24511686	373	+	genotype_k_vs_wt.res	28.0481	-0.518704	0.26421	NS	CK_Loss
78187	chr16	27326347	27326902	556	+	genotype_k_vs_wt.res	35.8941	-0.518253	0.134108	NS	CK_Loss
78210	chr16	29849570	29849833	264	+	genotype_k_vs_wt.res	116.416	-0.632132	0.000406974	DN	CK_Loss
78213	chr16	29977232	29978298	1067	+	genotype_k_vs_wt.res	63.9231	-0.367593	0.210534	NS	CK_Loss
78705	chr16	45256946	45257771	826	+	genotype_k_vs_wt.res	73.6275	-0.174303	0.598856	NS	CK_Loss
78713	chr16	45547822	45548673	852	+	genotype_k_vs_wt.res	44.7686	-0.5148	0.112607	NS	CK_Loss
78719	chr16	45619847	45621720	1874	+	genotype_k_vs_wt.res	348.253	-0.302491	0.396105	NS	CK_Loss
78805	chr16	52468427	52468915	489	+	genotype_k_vs_wt.res	57.3546	-0.627584	0.0191429	NS	CK_Loss
78911	chr16	59459029	59460013	985	+	genotype_k_vs_wt.res	75.631	-0.681951	0.00133951	DN	CK_Loss
79001	chr16	78563439	78564503	1065	+	genotype_k_vs_wt.res	123.22	-0.554559	0.00281867	NS	CK_Loss
79052	chr16	90258166	90260242	2077	+	genotype_k_vs_wt.res	230.558	-0.522156	5.06e-05	NS	CK_Loss
79378	chr17	4761190	4762207	1018	+	genotype_k_vs_wt.res	35.6249	-0.61732	0.123039	NS	CK_Loss
79567	chr17	9008570	9010508	1939	+	genotype_k_vs_wt.res	119.261	-0.273165	0.354432	NS	CK_Loss
79614	chr17	12757300	12758335	1036	+	genotype_k_vs_wt.res	74.7562	-0.593317	0.0154352	NS	CK_Loss
79624	chr17	12950141	12952680	2540	+	genotype_k_vs_wt.res	278.952	-0.644754	1.13e-07	DN	CK_Loss
79675	chr17	16891090	16892267	1178	+	genotype_k_vs_wt.res	54.7808	-0.798884	0.00132833	DN	CK_Loss
79724	chr17	21471715	21472519	805	+	genotype_k_vs_wt.res	103.296	-0.0291748	0.956004	NS	CK_Loss
79829	chr17	24586371	24586910	540	+	genotype_k_vs_wt.res	58.3174	-0.527615	0.0714858	NS	CK_Loss
79859	chr17	24942438	24944264	1827	+	genotype_k_vs_wt.res	253.006	-0.511292	0.000133415	NS	CK_Loss
79959	chr17	26518052	26518677	626	+	genotype_k_vs_wt.res	26.3951	-0.980948	0.0296403	NS	CK_Loss
80102	chr17	28504783	28506289	1507	+	genotype_k_vs_wt.res	113.795	-0.392361	0.0605109	NS	CK_Loss
80212	chr17	29678888	29679649	762	+	genotype_k_vs_wt.res	131.65	-0.474796	0.0249666	NS	CK_Loss
80301	chr17	31424346	31425340	995	+	genotype_k_vs_wt.res	96.8457	-0.628829	0.00138916	DN	CK_Loss
80682	chr17	36992380	36994736	2357	+	genotype_k_vs_wt.res	113.686	-0.835486	5.23e-06	DN	CK_Loss
80861	chr17	47056616	47057676	1061	+	genotype_k_vs_wt.res	148.902	-0.790597	2.14e-05	DN	CK_Loss
80890	chr17	47376648	47377582	935	+	genotype_k_vs_wt.res	66.7888	-0.722518	0.0025065	DN	CK_Loss
81185	chr17	57292084	57293334	1251	+	genotype_k_vs_wt.res	227.479	-0.434687	0.0297282	NS	CK_Loss
81427	chr17	73821684	73823725	2042	+	genotype_k_vs_wt.res	90.3024	-0.51502	0.0420206	NS	CK_Loss
81579	chr17	83088367	83088958	592	+	genotype_k_vs_wt.res	37.6251	-0.586908	0.0931326	NS	CK_Loss
81633	chr17	83914782	83915604	823	+	genotype_k_vs_wt.res	29.1437	-1.14888	0.00102611	DN	CK_Loss
81634	chr17	83918096	83919077	982	+	genotype_k_vs_wt.res	84.1226	-0.649828	0.0032335	DN	CK_Loss
81782	chr17	87298858	87300443	1586	+	genotype_k_vs_wt.res	86.9951	-0.641944	0.00211382	DN	CK_Loss
82052	chr18	20995394	20995914	521	+	genotype_k_vs_wt.res	68.6049	-0.569305	0.0417345	NS	CK_Loss
82075	chr18	23881764	23882683	920	+	genotype_k_vs_wt.res	135.71	-0.488524	0.00330573	NS	CK_Loss
82101	chr18	24183007	24183558	552	+	genotype_k_vs_wt.res	73.0849	-0.67216	0.00656978	DN	CK_Loss
82190	chr18	32384843	32386523	1681	+	genotype_k_vs_wt.res	133.976	-0.295972	0.165258	NS	CK_Loss
82417	chr18	38921924	38923356	1433	+	genotype_k_vs_wt.res	37.2231	-0.551	0.0910663	NS	CK_Loss
82553	chr18	50182673	50183200	528	+	genotype_k_vs_wt.res	39.1292	-0.934052	0.00793938	DN	CK_Loss
82650	chr18	56941537	56942816	1280	+	genotype_k_vs_wt.res	109.41	-0.46313	0.04312	NS	CK_Loss
82670	chr18	57884018	57884994	977	+	genotype_k_vs_wt.res	81.8237	-0.775416	0.000339214	DN	CK_Loss
82738	chr18	61320956	61322207	1252	+	genotype_k_vs_wt.res	117.874	-0.5401	0.0125594	NS	CK_Loss
82852	chr18	65690957	65692064	1108	+	genotype_k_vs_wt.res	41.8057	-1.06752	0.000235549	DN	CK_Loss
83392	chr19	3730763	3731731	969	+	genotype_k_vs_wt.res	210.326	-0.740537	4.51e-08	DN	CK_Loss
83393	chr19	3733696	3734410	715	+	genotype_k_vs_wt.res	113.884	-0.429919	0.031761	NS	CK_Loss
83511	chr19	5200599	5200981	383	+	genotype_k_vs_wt.res	48.2756	-0.674465	0.0203698	NS	CK_Loss
83515	chr19	5253013	5254291	1279	+	genotype_k_vs_wt.res	57.2482	-0.965514	0.00104999	DN	CK_Loss
83599	chr19	6297275	6298067	793	+	genotype_k_vs_wt.res	43.0893	-0.718533	0.0129738	NS	CK_Loss
83679	chr19	7286425	7288070	1646	+	genotype_k_vs_wt.res	32.7481	-0.943191	0.021639	NS	CK_Loss
83687	chr19	7438072	7438934	863	+	genotype_k_vs_wt.res	77.7889	-0.693541	0.00166792	DN	CK_Loss
83760	chr19	9707595	9709013	1419	+	genotype_k_vs_wt.res	119.137	-0.727179	0.000145227	DN	CK_Loss
83772	chr19	9954352	9955284	933	+	genotype_k_vs_wt.res	72.405	-0.797175	0.000442847	DN	CK_Loss
83804	chr19	10351836	10352683	848	+	genotype_k_vs_wt.res	89.4682	-0.922182	9.22e-05	DN	CK_Loss
83875	chr19	11478868	11479964	1097	+	genotype_k_vs_wt.res	56.4646	-0.409193	0.181312	NS	CK_Loss
83923	chr19	12584677	12585717	1041	+	genotype_k_vs_wt.res	48.5037	-0.718074	0.0132898	NS	CK_Loss
84022	chr19	17339333	17341073	1741	+	genotype_k_vs_wt.res	78.0581	-0.429845	0.0987842	NS	CK_Loss
84263	chr19	32138184	32139304	1121	+	genotype_k_vs_wt.res	110.36	-0.676806	0.00181039	DN	CK_Loss
84381	chr19	34601301	34602331	1031	+	genotype_k_vs_wt.res	110.993	-0.648556	0.00208305	DN	CK_Loss
84469	chr19	37534941	37535493	553	+	genotype_k_vs_wt.res	45.5485	-0.199081	0.616059	NS	CK_Loss
84578	chr19	41393569	41393896	328	+	genotype_k_vs_wt.res	126.906	-0.631354	0.00520506	DN	CK_Loss
84811	chr19	46471144	46471398	255	+	genotype_k_vs_wt.res	62.5366	-0.238507	0.456965	NS	CK_Loss
84843	chr19	46952246	46953237	992	+	genotype_k_vs_wt.res	33.2369	-0.719482	0.070064	NS	CK_Loss
84879	chr19	47412935	47413530	596	+	genotype_k_vs_wt.res	74.5263	-0.612289	0.054988	NS	CK_Loss
84937	chr19	53211778	53213201	1424	+	genotype_k_vs_wt.res	122.632	-0.45239	0.00856502	NS	CK_Loss
85050	chr19	57014882	57015142	261	+	genotype_k_vs_wt.res	36.4284	-0.520979	0.127538	NS	CK_Loss
85133	chr19	59579318	59580201	884	+	genotype_k_vs_wt.res	29.7816	-1.59664	0.000148022	DN	CK_Loss
85154	chr19	60675946	60676782	837	+	genotype_k_vs_wt.res	140.834	-0.744173	0.00275497	DN	CK_Loss
85418	chr2	11801139	11802430	1292	+	genotype_k_vs_wt.res	70.8907	-0.535203	0.0224054	NS	CK_Loss
85419	chr2	11808374	11809379	1006	+	genotype_k_vs_wt.res	50.5019	-0.720526	0.0218649	NS	CK_Loss
85448	chr2	13756952	13757980	1029	+	genotype_k_vs_wt.res	51.0819	-0.627703	0.0442622	NS	CK_Loss
85594	chr2	22957220	22958314	1095	+	genotype_k_vs_wt.res	119.082	-0.337023	0.144593	NS	CK_Loss
85691	chr2	25951653	25952384	732	+	genotype_k_vs_wt.res	58.34	-0.794026	0.00121399	DN	CK_Loss
85745	chr2	27025603	27026005	403	+	genotype_k_vs_wt.res	163.741	-0.34109	0.0534489	NS	CK_Loss
85789	chr2	27740011	27740734	724	+	genotype_k_vs_wt.res	57.3553	-0.103234	0.814589	NS	CK_Loss
85848	chr2	29382861	29383744	884	+	genotype_k_vs_wt.res	70.3017	-0.643396	0.00326971	DN	CK_Loss
85852	chr2	29416590	29416920	331	+	genotype_k_vs_wt.res	112.086	-0.615688	0.00700244	DN	CK_Loss
85880	chr2	29698156	29699281	1126	+	genotype_k_vs_wt.res	256.93	-0.381209	0.0151353	NS	CK_Loss
85881	chr2	29705737	29708072	2336	+	genotype_k_vs_wt.res	322.369	-0.405898	0.0513507	NS	CK_Loss
86044	chr2	32022878	32023860	983	+	genotype_k_vs_wt.res	102.016	-0.828197	0.00217526	DN	CK_Loss
86062	chr2	32244514	32245441	928	+	genotype_k_vs_wt.res	42.1443	-0.901835	0.00463963	DN	CK_Loss
86206	chr2	35153814	35154811	998	+	genotype_k_vs_wt.res	28.5229	-0.398225	0.488211	NS	CK_Loss
86290	chr2	37840198	37843005	2808	+	genotype_k_vs_wt.res	138.714	-0.66331	0.000232095	DN	CK_Loss
86304	chr2	38207708	38208168	461	+	genotype_k_vs_wt.res	50.3399	-0.408636	0.178308	NS	CK_Loss
86305	chr2	38211210	38212038	829	+	genotype_k_vs_wt.res	92.8174	-0.503699	0.0226169	NS	CK_Loss
86341	chr2	38944176	38945956	1781	+	genotype_k_vs_wt.res	86.7297	-0.702467	0.00411439	DN	CK_Loss
86361	chr2	43583484	43584195	712	+	genotype_k_vs_wt.res	31.0084	-0.127297	0.836077	NS	CK_Loss
86411	chr2	46312528	46314041	1514	+	genotype_k_vs_wt.res	52.0435	-0.272321	0.418166	NS	CK_Loss
86525	chr2	59925179	59926000	822	+	genotype_k_vs_wt.res	44.8702	-0.558288	0.123797	NS	CK_Loss
86530	chr2	59962750	59963413	664	+	genotype_k_vs_wt.res	70.2318	-0.287117	0.430321	NS	CK_Loss
86561	chr2	60362267	60363594	1328	+	genotype_k_vs_wt.res	67.3563	-0.592933	0.0360023	NS	CK_Loss
86562	chr2	60366034	60366687	654	+	genotype_k_vs_wt.res	41.4694	-0.691451	0.0329417	NS	CK_Loss
86767	chr2	72136596	72137466	871	+	genotype_k_vs_wt.res	88.4028	-0.556478	0.0339583	NS	CK_Loss
86792	chr2	72837881	72838739	859	+	genotype_k_vs_wt.res	67.7317	-0.469682	0.169665	NS	CK_Loss
86837	chr2	73552953	73555050	2098	+	genotype_k_vs_wt.res	239.583	-0.384591	0.0102212	NS	CK_Loss
86903	chr2	76429033	76429912	880	+	genotype_k_vs_wt.res	46.3187	-0.854872	0.00308258	DN	CK_Loss
86918	chr2	79022837	79023257	421	+	genotype_k_vs_wt.res	117.728	-0.425985	0.130924	NS	CK_Loss
86943	chr2	80325472	80325923	452	+	genotype_k_vs_wt.res	28.5337	-1.21124	0.000913182	DN	CK_Loss
87140	chr2	92669271	92670452	1182	+	genotype_k_vs_wt.res	129.792	-0.532338	0.0847525	NS	CK_Loss
87160	chr2	93141385	93142917	1533	+	genotype_k_vs_wt.res	78.1543	-0.641471	0.00192247	DN	CK_Loss
87212	chr2	94360444	94361115	672	+	genotype_k_vs_wt.res	94.5253	-0.836797	5.19e-05	DN	CK_Loss
87247	chr2	102364698	102365511	814	+	genotype_k_vs_wt.res	26.2767	-0.79481	0.0531378	NS	CK_Loss
87320	chr2	103637571	103639451	1881	+	genotype_k_vs_wt.res	73.7984	-0.757072	0.000963679	DN	CK_Loss
87351	chr2	104086534	104087804	1271	+	genotype_k_vs_wt.res	277.075	-0.463101	0.0130285	NS	CK_Loss
87354	chr2	104115960	104116762	803	+	genotype_k_vs_wt.res	48.9898	-0.614645	0.0508933	NS	CK_Loss
87469	chr2	117260953	117261728	776	+	genotype_k_vs_wt.res	76.7789	-0.361172	0.156662	NS	CK_Loss
87510	chr2	118518323	118520469	2147	+	genotype_k_vs_wt.res	397.964	-0.484692	6.55e-05	NS	CK_Loss
87646	chr2	120598447	120600111	1665	+	genotype_k_vs_wt.res	108.358	-0.466577	0.0232044	NS	CK_Loss
87716	chr2	122572158	122573882	1725	+	genotype_k_vs_wt.res	628.149	-0.358579	0.00232135	NS	CK_Loss
87867	chr2	128381651	128382232	582	+	genotype_k_vs_wt.res	109.785	-0.288771	0.168589	NS	CK_Loss
87923	chr2	129530050	129530807	758	+	genotype_k_vs_wt.res	39.291	-0.473464	0.198505	NS	CK_Loss
88019	chr2	132048166	132048971	806	+	genotype_k_vs_wt.res	213.313	-0.355641	0.0687104	NS	CK_Loss
88021	chr2	132053804	132054873	1070	+	genotype_k_vs_wt.res	242.109	-0.561757	0.000145945	NS	CK_Loss
88023	chr2	132059362	132060080	719	+	genotype_k_vs_wt.res	131.617	-0.486258	0.0158966	NS	CK_Loss
88088	chr2	139840793	139842617	1825	+	genotype_k_vs_wt.res	245.736	-0.284123	0.030097	NS	CK_Loss
88184	chr2	147068291	147069434	1144	+	genotype_k_vs_wt.res	24.1504	-1.06627	0.00539209	DN	CK_Loss
88348	chr2	153354190	153354814	625	+	genotype_k_vs_wt.res	50.3212	-0.516035	0.137422	NS	CK_Loss
88358	chr2	153516739	153517354	616	+	genotype_k_vs_wt.res	31.2832	-0.778782	0.0225962	NS	CK_Loss
88463	chr2	155679494	155680733	1240	+	genotype_k_vs_wt.res	156.016	-0.544692	0.000883845	NS	CK_Loss
88501	chr2	156256920	156258998	2079	+	genotype_k_vs_wt.res	94.383	-0.534665	0.00391094	NS	CK_Loss
88621	chr2	158837992	158839113	1122	+	genotype_k_vs_wt.res	64.6927	-0.57084	0.0271974	NS	CK_Loss
88652	chr2	160691726	160694607	2882	+	genotype_k_vs_wt.res	143.726	-0.420411	0.0863101	NS	CK_Loss
88661	chr2	160764024	160764619	596	+	genotype_k_vs_wt.res	25.2504	-0.481061	0.326361	NS	CK_Loss
88669	chr2	162107878	162109025	1148	+	genotype_k_vs_wt.res	150.217	-0.439592	0.0205776	NS	CK_Loss
88848	chr2	165924645	165924922	278	+	genotype_k_vs_wt.res	69.675	-0.748098	0.0031871	DN	CK_Loss
88947	chr2	167125507	167126318	812	+	genotype_k_vs_wt.res	237.761	-0.540491	9.28e-05	NS	CK_Loss
88979	chr2	167440941	167441940	1000	+	genotype_k_vs_wt.res	131.7	-0.560691	0.00772697	NS	CK_Loss
88982	chr2	167467016	167468915	1900	+	genotype_k_vs_wt.res	154.559	-0.689222	2.16e-05	DN	CK_Loss
88987	chr2	167510323	167511142	820	+	genotype_k_vs_wt.res	54.3446	-0.711049	0.0035296	DN	CK_Loss
89240	chr2	174516209	174518307	2099	+	genotype_k_vs_wt.res	391.692	-0.299242	0.0161149	NS	CK_Loss
89328	chr2	180563157	180563992	836	+	genotype_k_vs_wt.res	65.1027	-0.322943	0.293651	NS	CK_Loss
89360	chr2	181207015	181207626	612	+	genotype_k_vs_wt.res	68.1625	-0.513196	0.0392078	NS	CK_Loss
89373	chr2	181381055	181382439	1385	+	genotype_k_vs_wt.res	64.5311	-0.318006	0.345029	NS	CK_Loss
89533	chr3	16057389	16059194	1806	+	genotype_k_vs_wt.res	106.927	-0.812924	0.000243133	DN	CK_Loss
89699	chr3	34048159	34048977	819	+	genotype_k_vs_wt.res	34.5998	-0.208908	0.678344	NS	CK_Loss
89702	chr3	35495981	35496718	738	+	genotype_k_vs_wt.res	25.3553	-0.617034	0.195136	NS	CK_Loss
89707	chr3	35748576	35749034	459	+	genotype_k_vs_wt.res	79.8874	-0.123326	0.727628	NS	CK_Loss
89811	chr3	44485886	44488052	2167	+	genotype_k_vs_wt.res	297.296	-0.765787	6.99e-09	DN	CK_Loss
89906	chr3	52679676	52680603	928	+	genotype_k_vs_wt.res	89.3822	-0.445793	0.153471	NS	CK_Loss
90426	chr3	87846484	87848158	1675	+	genotype_k_vs_wt.res	203.846	-0.0999621	0.685995	NS	CK_Loss
90573	chr3	89699778	89701265	1488	+	genotype_k_vs_wt.res	72.2647	-0.61245	0.0162626	NS	CK_Loss
90591	chr3	89880198	89880732	535	+	genotype_k_vs_wt.res	74.8581	-0.579904	0.0592199	NS	CK_Loss
90613	chr3	90111677	90112287	611	+	genotype_k_vs_wt.res	65.0085	-0.82308	0.00143824	DN	CK_Loss
90795	chr3	96151752	96152513	762	+	genotype_k_vs_wt.res	62.653	-0.59873	0.0133811	NS	CK_Loss
90861	chr3	96787443	96789133	1691	+	genotype_k_vs_wt.res	84.4954	-0.830057	0.0018542	DN	CK_Loss
90980	chr3	101261094	101262340	1247	+	genotype_k_vs_wt.res	51.4977	-0.671904	0.0157442	NS	CK_Loss
90982	chr3	101274601	101275510	910	+	genotype_k_vs_wt.res	144.538	-0.583453	0.0264089	NS	CK_Loss
90992	chr3	101597433	101598471	1039	+	genotype_k_vs_wt.res	96.8891	-0.408536	0.109893	NS	CK_Loss
91226	chr3	108878575	108878889	315	+	genotype_k_vs_wt.res	76.5487	-0.642904	0.0169139	NS	CK_Loss
91615	chr3	136341517	136342307	791	+	genotype_k_vs_wt.res	106.498	-0.399578	0.118646	NS	CK_Loss
91740	chr3	143685474	143686673	1200	+	genotype_k_vs_wt.res	80.512	-0.525213	0.0373998	NS	CK_Loss
91876	chr3	152233536	152234745	1210	+	genotype_k_vs_wt.res	67.1845	-0.60605	0.0602882	NS	CK_Loss
91877	chr3	152237120	152237849	730	+	genotype_k_vs_wt.res	55.7759	-0.502439	0.0684759	NS	CK_Loss
91902	chr3	152928633	152930668	2036	+	genotype_k_vs_wt.res	309.75	-0.308632	0.0649492	NS	CK_Loss
92048	chr4	8547436	8547917	482	+	genotype_k_vs_wt.res	51.538	-0.160702	0.750772	NS	CK_Loss
92658	chr4	46328425	46329909	1485	+	genotype_k_vs_wt.res	250.332	-0.512742	0.00240927	NS	CK_Loss
92712	chr4	47271429	47273017	1589	+	genotype_k_vs_wt.res	272.304	-0.391367	0.0484396	NS	CK_Loss
92720	chr4	47346469	47347452	984	+	genotype_k_vs_wt.res	402.93	-0.4917	0.0110726	NS	CK_Loss
92722	chr4	47358806	47360338	1533	+	genotype_k_vs_wt.res	60.7801	-0.517085	0.0740526	NS	CK_Loss
92759	chr4	48326242	48328542	2301	+	genotype_k_vs_wt.res	142.322	-0.361523	0.132317	NS	CK_Loss
92776	chr4	50368979	50370735	1757	+	genotype_k_vs_wt.res	139.464	-0.588187	0.00650727	DN	CK_Loss
92825	chr4	55431132	55433071	1940	+	genotype_k_vs_wt.res	203.903	-0.973552	8.6e-12	DN	CK_Loss
92851	chr4	56925921	56927370	1450	+	genotype_k_vs_wt.res	65.6893	-0.292146	0.372483	NS	CK_Loss
92857	chr4	56993240	56994691	1452	+	genotype_k_vs_wt.res	48.6796	-0.691557	0.0165604	NS	CK_Loss
93084	chr4	70353385	70354326	942	+	genotype_k_vs_wt.res	229.072	-0.477459	0.008022	NS	CK_Loss
93103	chr4	74312712	74313095	384	+	genotype_k_vs_wt.res	31.5218	-0.264433	0.588671	NS	CK_Loss
93144	chr4	83729858	83730721	864	+	genotype_k_vs_wt.res	63.8106	-0.459381	0.112913	NS	CK_Loss
93162	chr4	87081328	87082448	1121	+	genotype_k_vs_wt.res	53.7086	-1.09973	0.00249498	DN	CK_Loss
93224	chr4	89508034	89508771	738	+	genotype_k_vs_wt.res	50.2535	-0.936772	0.000286321	DN	CK_Loss
93248	chr4	95187482	95188412	931	+	genotype_k_vs_wt.res	67.9021	-0.309096	0.414047	NS	CK_Loss
93346	chr4	103102534	103104162	1629	+	genotype_k_vs_wt.res	108.205	-0.216655	0.483364	NS	CK_Loss
93479	chr4	108598320	108598971	652	+	genotype_k_vs_wt.res	46.6515	-0.673013	0.029448	NS	CK_Loss
93553	chr4	114424391	114426676	2286	+	genotype_k_vs_wt.res	140.009	-0.409448	0.0715055	NS	CK_Loss
93681	chr4	117920988	117921815	828	+	genotype_k_vs_wt.res	52.7195	-0.283166	0.361572	NS	CK_Loss
93688	chr4	118151875	118152719	845	+	genotype_k_vs_wt.res	86.5616	-0.657535	0.00249321	DN	CK_Loss
93841	chr4	122892003	122892709	707	+	genotype_k_vs_wt.res	44.1987	-0.621738	0.0638305	NS	CK_Loss
93899	chr4	123574169	123574622	454	+	genotype_k_vs_wt.res	80.5489	-0.334372	0.31172	NS	CK_Loss
93954	chr4	125265627	125266734	1108	+	genotype_k_vs_wt.res	165.791	-1.05541	3.54e-09	DN	CK_Loss
93955	chr4	125478156	125478669	514	+	genotype_k_vs_wt.res	25.6477	-1.69196	1.62e-05	DN	CK_Loss
93978	chr4	126211309	126212304	996	+	genotype_k_vs_wt.res	29.6115	-0.635968	0.0946939	NS	CK_Loss
94019	chr4	126850023	126850928	906	+	genotype_k_vs_wt.res	53.4301	-0.397362	0.209074	NS	CK_Loss
94068	chr4	128865389	128866790	1402	+	genotype_k_vs_wt.res	162.315	-0.378947	0.139783	NS	CK_Loss
94338	chr4	133050414	133051365	952	+	genotype_k_vs_wt.res	96.9687	-0.219642	0.418091	NS	CK_Loss
94496	chr4	134751698	134752284	587	+	genotype_k_vs_wt.res	44.2158	-0.306523	0.459286	NS	CK_Loss
94558	chr4	135511512	135513034	1523	+	genotype_k_vs_wt.res	394.549	-0.494976	0.00306803	NS	CK_Loss
94565	chr4	135623129	135623654	526	+	genotype_k_vs_wt.res	70.1195	-0.657543	0.0264059	NS	CK_Loss
94642	chr4	136408429	136408854	426	+	genotype_k_vs_wt.res	32.9333	-0.28685	0.623445	NS	CK_Loss
94806	chr4	139813129	139814250	1122	+	genotype_k_vs_wt.res	350.185	-0.56184	9.64e-05	NS	CK_Loss
94807	chr4	139818298	139821883	3586	+	genotype_k_vs_wt.res	226.448	-0.448031	0.000923264	NS	CK_Loss
94811	chr4	140003073	140004953	1881	+	genotype_k_vs_wt.res	547.966	-0.723309	0.00334693	DN	CK_Loss
94907	chr4	141645905	141647007	1103	+	genotype_k_vs_wt.res	38.1649	-0.798657	0.0116717	NS	CK_Loss
94936	chr4	142066688	142067125	438	+	genotype_k_vs_wt.res	27.4016	-0.147526	0.804065	NS	CK_Loss
94937	chr4	142074431	142074637	207	+	genotype_k_vs_wt.res	75.9582	-0.467297	0.0440065	NS	CK_Loss
94972	chr4	144959291	144960850	1560	+	genotype_k_vs_wt.res	31.8426	-0.874253	0.00948396	DN	CK_Loss
94978	chr4	145037053	145038226	1174	+	genotype_k_vs_wt.res	45.5518	-0.661937	0.0579059	NS	CK_Loss
94981	chr4	145135091	145136112	1022	+	genotype_k_vs_wt.res	29.1627	-0.375546	0.463546	NS	CK_Loss
95003	chr4	145319200	145319689	490	+	genotype_k_vs_wt.res	72.0333	-0.723025	0.00445615	DN	CK_Loss
95092	chr4	149392779	149394263	1485	+	genotype_k_vs_wt.res	72.989	-0.644162	0.0733461	NS	CK_Loss
95199	chr4	150508576	150509582	1007	+	genotype_k_vs_wt.res	317.482	-0.472199	2.18e-05	NS	CK_Loss
95279	chr4	152201245	152203235	1991	+	genotype_k_vs_wt.res	189.118	-0.332611	0.0403823	NS	CK_Loss
95282	chr4	152238693	152239421	729	+	genotype_k_vs_wt.res	27.8741	-1.07393	0.00240586	DN	CK_Loss
95372	chr4	155448646	155450409	1764	+	genotype_k_vs_wt.res	288.005	-0.498819	0.000339214	NS	CK_Loss
95543	chr5	16973211	16974527	1317	+	genotype_k_vs_wt.res	42.2523	-1.64392	1.36e-06	DN	CK_Loss
95619	chr5	21616935	21618342	1408	+	genotype_k_vs_wt.res	74.3729	-0.46447	0.124592	NS	CK_Loss
95890	chr5	32930313	32931246	934	+	genotype_k_vs_wt.res	66.266	-0.56416	0.066588	NS	CK_Loss
95915	chr5	33520927	33521788	862	+	genotype_k_vs_wt.res	30.0839	-0.791466	0.0258142	NS	CK_Loss
95952	chr5	34161668	34163653	1986	+	genotype_k_vs_wt.res	81.3268	-0.738608	0.00121463	DN	CK_Loss
96012	chr5	36083658	36084666	1009	+	genotype_k_vs_wt.res	86.324	-0.638718	0.0040673	DN	CK_Loss
96088	chr5	37117989	37119498	1510	+	genotype_k_vs_wt.res	205.811	-0.455707	0.00103463	NS	CK_Loss
96089	chr5	37121099	37121825	727	+	genotype_k_vs_wt.res	252.326	-0.521885	0.000229142	NS	CK_Loss
96181	chr5	45679619	45680566	948	+	genotype_k_vs_wt.res	79.3568	-0.539379	0.0159676	NS	CK_Loss
96229	chr5	53572136	53573662	1527	+	genotype_k_vs_wt.res	226.925	-0.605332	0.000109	DN	CK_Loss
96260	chr5	63811898	63812656	759	+	genotype_k_vs_wt.res	69.0563	-0.30912	0.344455	NS	CK_Loss
96270	chr5	64029339	64031039	1701	+	genotype_k_vs_wt.res	156.687	0.195275	0.924296	NS	CK_Loss
96271	chr5	64037989	64038750	762	+	genotype_k_vs_wt.res	56.9795	0.203827	0.944825	NS	CK_Loss
96273	chr5	64044862	64045597	736	+	genotype_k_vs_wt.res	83.0222	0.0896571	0.932836	NS	CK_Loss
96647	chr5	86740809	86741913	1105	+	genotype_k_vs_wt.res	130.912	-0.5601	0.00762086	NS	CK_Loss
96693	chr5	90621841	90622381	541	+	genotype_k_vs_wt.res	37.4642	-0.731288	0.0487171	NS	CK_Loss
96724	chr5	92188436	92190046	1611	+	genotype_k_vs_wt.res	135.762	-0.685029	0.000704992	DN	CK_Loss
96826	chr5	97946383	97947657	1275	+	genotype_k_vs_wt.res	34.1947	-0.592672	0.0799544	NS	CK_Loss
97074	chr5	107541665	107543045	1381	+	genotype_k_vs_wt.res	59.0064	-0.691739	0.00870064	DN	CK_Loss
97139	chr5	108405215	108406573	1359	+	genotype_k_vs_wt.res	46.3028	-0.752744	0.00476955	DN	CK_Loss
97192	chr5	110512010	110513259	1250	+	genotype_k_vs_wt.res	57.7232	-1.43313	2.74e-05	DN	CK_Loss
97247	chr5	113114146	113114630	485	+	genotype_k_vs_wt.res	28.9949	-0.482472	0.188344	NS	CK_Loss
97249	chr5	113164595	113165456	862	+	genotype_k_vs_wt.res	293.936	-0.206801	0.210196	NS	CK_Loss
97253	chr5	113180086	113181811	1726	+	genotype_k_vs_wt.res	156.468	-0.312813	0.077896	NS	CK_Loss
97272	chr5	113872123	113873226	1104	+	genotype_k_vs_wt.res	391.052	-0.570623	7.51e-08	NS	CK_Loss
97288	chr5	114114767	114115559	793	+	genotype_k_vs_wt.res	78.2876	-0.200368	0.58309	NS	CK_Loss
97346	chr5	114945008	114945922	915	+	genotype_k_vs_wt.res	119.283	-0.444561	0.0803884	NS	CK_Loss
97383	chr5	115289873	115290715	843	+	genotype_k_vs_wt.res	191.64	-0.441316	0.345136	NS	CK_Loss
97387	chr5	115333328	115334197	870	+	genotype_k_vs_wt.res	47.099	-0.743709	0.0168574	NS	CK_Loss
97461	chr5	117901066	117902584	1519	+	genotype_k_vs_wt.res	87.2527	-1.01841	0.000537122	DN	CK_Loss
97462	chr5	117915597	117917121	1525	+	genotype_k_vs_wt.res	100.807	-1.14059	9.67e-07	DN	CK_Loss
97463	chr5	117921878	117922643	766	+	genotype_k_vs_wt.res	59.6272	-0.907388	0.00472008	DN	CK_Loss
97612	chr5	121424506	121425607	1102	+	genotype_k_vs_wt.res	64.8787	-0.715251	0.00739851	DN	CK_Loss
97845	chr5	124119967	124120532	566	+	genotype_k_vs_wt.res	68.0343	-0.833033	0.000782308	DN	CK_Loss
98070	chr5	134568092	134568455	364	+	genotype_k_vs_wt.res	43.786	-0.855466	0.0317875	NS	CK_Loss
98128	chr5	135529327	135530321	995	+	genotype_k_vs_wt.res	71.9123	-0.346783	0.25155	NS	CK_Loss
98129	chr5	135532973	135533431	459	+	genotype_k_vs_wt.res	117.89	-0.319816	0.204934	NS	CK_Loss
98192	chr5	136209642	136210901	1260	+	genotype_k_vs_wt.res	160.283	-0.615492	0.00477441	DN	CK_Loss
98199	chr5	136362400	136363339	940	+	genotype_k_vs_wt.res	69.3091	-0.527628	0.0693062	NS	CK_Loss
98282	chr5	137706850	137707697	848	+	genotype_k_vs_wt.res	64.9456	-0.639717	0.0266151	NS	CK_Loss
98283	chr5	137718022	137718509	488	+	genotype_k_vs_wt.res	38.56	-0.652383	0.0725282	NS	CK_Loss
98332	chr5	139290569	139291098	530	+	genotype_k_vs_wt.res	79.5704	-0.737077	0.00324715	DN	CK_Loss
98347	chr5	139368066	139368299	234	+	genotype_k_vs_wt.res	72.9274	-0.687761	0.00214488	DN	CK_Loss
98442	chr5	140764797	140765586	790	+	genotype_k_vs_wt.res	62.5999	-0.669807	0.00417648	DN	CK_Loss
98445	chr5	140798803	140799500	698	+	genotype_k_vs_wt.res	36.8557	-1.08244	0.000548889	DN	CK_Loss
98446	chr5	140800409	140801314	906	+	genotype_k_vs_wt.res	68.1471	-0.753087	0.00676275	DN	CK_Loss
98447	chr5	140810895	140812931	2037	+	genotype_k_vs_wt.res	162.729	-0.646834	0.00112429	DN	CK_Loss
98498	chr5	142594190	142595131	942	+	genotype_k_vs_wt.res	60.8238	-0.296825	0.440184	NS	CK_Loss
98607	chr5	144684059	144685740	1682	+	genotype_k_vs_wt.res	45.1227	-0.452271	0.242976	NS	CK_Loss
98637	chr5	146657149	146657572	424	+	genotype_k_vs_wt.res	79.4791	-0.673023	0.00403319	DN	CK_Loss
98653	chr5	146871033	146871713	681	+	genotype_k_vs_wt.res	47.3717	-0.809176	0.00220322	DN	CK_Loss
98699	chr5	147492759	147494289	1531	+	genotype_k_vs_wt.res	78.9093	-0.534179	0.0433844	NS	CK_Loss
98742	chr5	148738994	148740458	1465	+	genotype_k_vs_wt.res	318.397	-0.296696	0.099345	NS	CK_Loss
98744	chr5	148790354	148790644	291	+	genotype_k_vs_wt.res	49.1811	-0.572885	0.0437122	NS	CK_Loss
98800	chr5	149830768	149832017	1250	+	genotype_k_vs_wt.res	92.1725	-0.617153	0.00158762	DN	CK_Loss
99020	chr6	22725221	22726753	1533	+	genotype_k_vs_wt.res	137.845	-0.839215	8.86e-07	DN	CK_Loss
99090	chr6	29633557	29636055	2499	+	genotype_k_vs_wt.res	300.77	-0.440487	0.00181039	NS	CK_Loss
99209	chr6	34227039	34228053	1015	+	genotype_k_vs_wt.res	97.5635	-0.654321	0.00100055	DN	CK_Loss
99326	chr6	39230549	39231118	570	+	genotype_k_vs_wt.res	88.7974	-0.619962	0.0032335	DN	CK_Loss
99377	chr6	40613294	40614151	858	+	genotype_k_vs_wt.res	51.0627	-1.03934	0.000169755	DN	CK_Loss
99383	chr6	42280506	42282144	1639	+	genotype_k_vs_wt.res	56.5133	-0.577344	0.036776	NS	CK_Loss
99395	chr6	43642322	43642613	292	+	genotype_k_vs_wt.res	26.3383	-0.675928	0.0854753	NS	CK_Loss
99472	chr6	48732479	48733828	1350	+	genotype_k_vs_wt.res	725.717	-0.449538	0.000608619	NS	CK_Loss
99523	chr6	50374579	50375882	1304	+	genotype_k_vs_wt.res	88.2008	-0.367414	0.110746	NS	CK_Loss
99647	chr6	53709536	53710228	693	+	genotype_k_vs_wt.res	26.5181	-0.337344	0.50677	NS	CK_Loss
99749	chr6	65593939	65594571	633	+	genotype_k_vs_wt.res	59.8503	-1.00848	1.34e-05	DN	CK_Loss
99923	chr6	71980043	71982364	2322	+	genotype_k_vs_wt.res	58.7574	-0.830281	0.00270087	DN	CK_Loss
100093	chr6	85276833	85279378	2546	+	genotype_k_vs_wt.res	82.7727	-0.659869	0.0101334	NS	CK_Loss
100096	chr6	85302854	85305442	2589	+	genotype_k_vs_wt.res	296.547	-0.642788	0.00050501	DN	CK_Loss
100172	chr6	86985377	86986453	1077	+	genotype_k_vs_wt.res	69.8106	-0.231803	0.490751	NS	CK_Loss
100286	chr6	88962855	88964565	1711	+	genotype_k_vs_wt.res	148.661	-0.670021	0.0049222	DN	CK_Loss
100329	chr6	90746041	90746593	553	+	genotype_k_vs_wt.res	92.8006	-0.602104	0.00591552	DN	CK_Loss
100398	chr6	94622944	94623457	514	+	genotype_k_vs_wt.res	52.2904	-0.625309	0.080025	NS	CK_Loss
100403	chr6	94760423	94761817	1395	+	genotype_k_vs_wt.res	92.1246	-0.66065	0.00419692	DN	CK_Loss
100538	chr6	100125557	100126999	1443	+	genotype_k_vs_wt.res	89.2207	-0.0804821	0.884039	NS	CK_Loss
100547	chr6	100341427	100342723	1297	+	genotype_k_vs_wt.res	67.5828	-0.460712	0.0681542	NS	CK_Loss
100551	chr6	100369919	100371198	1280	+	genotype_k_vs_wt.res	219.776	-0.523209	0.00154176	NS	CK_Loss
100555	chr6	100389987	100391036	1050	+	genotype_k_vs_wt.res	58.0936	-0.221482	0.532069	NS	CK_Loss
100668	chr6	108910466	108911263	798	+	genotype_k_vs_wt.res	40.6777	-0.754808	0.0390054	NS	CK_Loss
100669	chr6	108930369	108931332	964	+	genotype_k_vs_wt.res	39.482	-1.0179	0.00812933	DN	CK_Loss
100810	chr6	115829518	115832313	2796	+	genotype_k_vs_wt.res	140.12	-0.442275	0.0810195	NS	CK_Loss
100841	chr6	116634617	116636118	1502	+	genotype_k_vs_wt.res	110.866	-0.428268	0.0876911	NS	CK_Loss
101163	chr6	126436363	126438878	2516	+	genotype_k_vs_wt.res	176.762	-0.433336	0.0448515	NS	CK_Loss
101198	chr6	127574826	127576060	1235	+	genotype_k_vs_wt.res	45.1958	-0.358444	0.41902	NS	CK_Loss
101199	chr6	127581868	127583297	1430	+	genotype_k_vs_wt.res	224.917	-0.0658466	0.844208	NS	CK_Loss
101200	chr6	127614449	127615207	759	+	genotype_k_vs_wt.res	110.772	-0.0905452	0.872074	NS	CK_Loss
101213	chr6	128429929	128430273	345	+	genotype_k_vs_wt.res	29.7566	-0.697398	0.266264	NS	CK_Loss
101221	chr6	128643753	128644726	974	+	genotype_k_vs_wt.res	70.4702	-0.748114	0.0420183	NS	CK_Loss
101229	chr6	128782498	128784474	1977	+	genotype_k_vs_wt.res	143.964	-0.280405	0.290978	NS	CK_Loss
101249	chr6	128964403	128965131	729	+	genotype_k_vs_wt.res	36.7027	-0.560353	0.206395	NS	CK_Loss
101255	chr6	129013269	129015102	1834	+	genotype_k_vs_wt.res	253.106	-0.357692	0.0101834	NS	CK_Loss
101262	chr6	129153528	129154260	733	+	genotype_k_vs_wt.res	52.0685	-0.792008	0.0628098	NS	CK_Loss
101278	chr6	129314711	129316726	2016	+	genotype_k_vs_wt.res	58.4781	-0.650704	0.0138177	NS	CK_Loss
101286	chr6	129374887	129375704	818	+	genotype_k_vs_wt.res	62.7458	-0.540762	0.178819	NS	CK_Loss
101359	chr6	134700528	134701455	928	+	genotype_k_vs_wt.res	77.6061	-0.38337	0.106553	NS	CK_Loss
101431	chr6	136854352	136856592	2241	+	genotype_k_vs_wt.res	490.522	-0.364442	0.00380004	NS	CK_Loss
101439	chr6	136949069	136949620	552	+	genotype_k_vs_wt.res	102.44	-0.962959	0.00137888	DN	CK_Loss
101442	chr6	136966959	136967801	843	+	genotype_k_vs_wt.res	287.992	-0.61567	0.000159752	DN	CK_Loss
101488	chr6	143071819	143072625	807	+	genotype_k_vs_wt.res	44.3908	-0.76774	0.00389016	DN	CK_Loss
101593	chr6	146005022	146006903	1882	+	genotype_k_vs_wt.res	123.098	-0.625521	0.000161324	DN	CK_Loss
101628	chr6	146537579	146539065	1487	+	genotype_k_vs_wt.res	96.6247	-0.296912	0.293651	NS	CK_Loss
101693	chr6	149063360	149063747	388	+	genotype_k_vs_wt.res	32.5908	-0.659975	0.133849	NS	CK_Loss
101934	chr7	16193563	16194280	718	+	genotype_k_vs_wt.res	76.271	-0.429632	0.135745	NS	CK_Loss
101936	chr7	16207170	16207991	822	+	genotype_k_vs_wt.res	45.413	-0.595352	0.0441735	NS	CK_Loss
101977	chr7	16630858	16631576	719	+	genotype_k_vs_wt.res	230.433	-0.328587	0.14015	NS	CK_Loss
101980	chr7	16643129	16643721	593	+	genotype_k_vs_wt.res	35.5465	-1.05468	0.000433838	DN	CK_Loss
102024	chr7	18884043	18885270	1228	+	genotype_k_vs_wt.res	75.2497	-0.483759	0.0405367	NS	CK_Loss
102118	chr7	19813677	19813990	314	+	genotype_k_vs_wt.res	128.842	-0.424462	0.0158584	NS	CK_Loss
102153	chr7	24386960	24387435	476	+	genotype_k_vs_wt.res	108.086	-0.589341	0.000725183	DN	CK_Loss
102190	chr7	24845589	24846972	1384	+	genotype_k_vs_wt.res	183.175	-0.614326	0.00197594	DN	CK_Loss
102191	chr7	24850365	24851260	896	+	genotype_k_vs_wt.res	37.4596	-0.873105	0.00267907	DN	CK_Loss
102192	chr7	24852541	24853324	784	+	genotype_k_vs_wt.res	61.4398	-0.70122	0.0247978	NS	CK_Loss
102224	chr7	25209452	25209788	337	+	genotype_k_vs_wt.res	121.692	-0.583338	0.00189261	DN	CK_Loss
102327	chr7	27609667	27610103	437	+	genotype_k_vs_wt.res	29.9794	-0.93778	0.00785318	DN	CK_Loss
102328	chr7	27619703	27621515	1813	+	genotype_k_vs_wt.res	64.3357	-0.76776	0.00376524	DN	CK_Loss
102375	chr7	28430647	28431364	718	+	genotype_k_vs_wt.res	50.8252	-0.402266	0.217372	NS	CK_Loss
102580	chr7	31089645	31090148	504	+	genotype_k_vs_wt.res	29.6315	-0.684464	0.0879233	NS	CK_Loss
102850	chr7	45427584	45428563	980	+	genotype_k_vs_wt.res	99.7127	-0.595534	0.049123	NS	CK_Loss
102919	chr7	46401623	46402441	819	+	genotype_k_vs_wt.res	165.267	-0.570857	0.00937328	NS	CK_Loss
102926	chr7	46546468	46547779	1312	+	genotype_k_vs_wt.res	47.5995	-0.467835	0.148905	NS	CK_Loss
102944	chr7	46774243	46775074	832	+	genotype_k_vs_wt.res	58.8994	-0.510374	0.0623615	NS	CK_Loss
102966	chr7	47108153	47109043	891	+	genotype_k_vs_wt.res	183.409	-0.295818	0.324462	NS	CK_Loss
102987	chr7	49190672	49192902	2231	+	genotype_k_vs_wt.res	130.83	-0.473908	0.0507394	NS	CK_Loss
103057	chr7	60122245	60123535	1291	+	genotype_k_vs_wt.res	304.303	-0.372608	0.00157264	NS	CK_Loss
103078	chr7	64005349	64006395	1047	+	genotype_k_vs_wt.res	177.147	-0.331447	0.0195582	NS	CK_Loss
103418	chr7	80753668	80754627	960	+	genotype_k_vs_wt.res	74.9664	-0.642348	0.00302238	DN	CK_Loss
103485	chr7	82753836	82754898	1063	+	genotype_k_vs_wt.res	149.283	-0.531374	0.0167619	NS	CK_Loss
103533	chr7	84596049	84597531	1483	+	genotype_k_vs_wt.res	602.632	-0.148218	0.3257	NS	CK_Loss
103535	chr7	84611643	84612784	1142	+	genotype_k_vs_wt.res	47.3935	-0.607119	0.0593808	NS	CK_Loss
103658	chr7	97429500	97430497	998	+	genotype_k_vs_wt.res	75.3511	-0.270172	0.446081	NS	CK_Loss
103738	chr7	99254998	99255618	621	+	genotype_k_vs_wt.res	23.4916	-1.01545	0.0169608	NS	CK_Loss
103898	chr7	102238641	102239299	659	+	genotype_k_vs_wt.res	55.4807	-0.576818	0.0364109	NS	CK_Loss
103919	chr7	103761925	103762577	653	+	genotype_k_vs_wt.res	59.4421	-0.528243	0.0871192	NS	CK_Loss
103920	chr7	103792770	103793390	621	+	genotype_k_vs_wt.res	54.1436	-0.246404	0.561364	NS	CK_Loss
103922	chr7	103812095	103814072	1978	+	genotype_k_vs_wt.res	253.82	-0.58546	0.0446891	NS	CK_Loss
103923	chr7	103815114	103815340	227	+	genotype_k_vs_wt.res	23.4257	-0.613162	0.160915	NS	CK_Loss
103924	chr7	103819074	103820085	1012	+	genotype_k_vs_wt.res	36.1998	-0.475796	0.380512	NS	CK_Loss
103925	chr7	103842881	103844227	1347	+	genotype_k_vs_wt.res	56.4171	-0.861427	0.00197148	DN	CK_Loss
103926	chr7	103860751	103862116	1366	+	genotype_k_vs_wt.res	50.6253	-0.692801	0.0551796	NS	CK_Loss
103929	chr7	104199752	104200590	839	+	genotype_k_vs_wt.res	79.5929	-0.461067	0.0771531	NS	CK_Loss
103930	chr7	104218084	104219476	1393	+	genotype_k_vs_wt.res	26.0687	-0.294367	0.620348	NS	CK_Loss
103932	chr7	104240726	104241430	705	+	genotype_k_vs_wt.res	171.247	-0.313261	0.0540535	NS	CK_Loss
103934	chr7	104287546	104288704	1159	+	genotype_k_vs_wt.res	339.279	-0.425308	0.0325062	NS	CK_Loss
103935	chr7	104290663	104292259	1597	+	genotype_k_vs_wt.res	665.651	-0.567165	0.0216268	NS	CK_Loss
103936	chr7	104296382	104297581	1200	+	genotype_k_vs_wt.res	410.307	-0.519385	0.00225718	NS	CK_Loss
103937	chr7	104299877	104300237	361	+	genotype_k_vs_wt.res	82.5305	-0.329117	0.368356	NS	CK_Loss
103938	chr7	104302960	104303486	527	+	genotype_k_vs_wt.res	27.2894	-0.379759	0.460048	NS	CK_Loss
103939	chr7	104314404	104316125	1722	+	genotype_k_vs_wt.res	508.501	-0.457873	0.130711	NS	CK_Loss
103947	chr7	104501870	104502366	497	+	genotype_k_vs_wt.res	27.3308	-0.456258	0.450827	NS	CK_Loss
103948	chr7	104507296	104508334	1039	+	genotype_k_vs_wt.res	108.622	-0.640326	0.168674	NS	CK_Loss
103973	chr7	106215186	106216351	1166	+	genotype_k_vs_wt.res	39.0493	-0.633644	0.0803436	NS	CK_Loss
103979	chr7	106643866	106645600	1735	+	genotype_k_vs_wt.res	87.6145	-1.05362	0.000252311	DN	CK_Loss
103980	chr7	106651541	106653297	1757	+	genotype_k_vs_wt.res	121.771	-0.945572	5.23e-06	DN	CK_Loss
103985	chr7	107609544	107610059	516	+	genotype_k_vs_wt.res	33.877	-0.818036	0.0824935	NS	CK_Loss
104056	chr7	110266972	110268908	1937	+	genotype_k_vs_wt.res	278.903	-0.449754	0.00313898	NS	CK_Loss
104075	chr7	110679970	110680292	323	+	genotype_k_vs_wt.res	27.5848	-0.392293	0.368143	NS	CK_Loss
104098	chr7	111997061	111998063	1003	+	genotype_k_vs_wt.res	68.503	-0.842629	0.00355083	DN	CK_Loss
104099	chr7	111999318	112000480	1163	+	genotype_k_vs_wt.res	57.1115	-0.82023	0.00701768	DN	CK_Loss
104104	chr7	112094576	112095631	1056	+	genotype_k_vs_wt.res	64.3165	-0.473482	0.101401	NS	CK_Loss
104105	chr7	112130110	112132039	1930	+	genotype_k_vs_wt.res	181.863	-0.336757	0.136615	NS	CK_Loss
104106	chr7	112140227	112140966	740	+	genotype_k_vs_wt.res	52.8667	-0.394874	0.205654	NS	CK_Loss
104109	chr7	112161382	112162717	1336	+	genotype_k_vs_wt.res	308.477	-0.132202	0.613041	NS	CK_Loss
104139	chr7	113472603	113474267	1665	+	genotype_k_vs_wt.res	48.9513	-0.462135	0.148789	NS	CK_Loss
104170	chr7	114188048	114189471	1424	+	genotype_k_vs_wt.res	140.877	-0.602464	0.00232446	DN	CK_Loss
104241	chr7	117452465	117453595	1131	+	genotype_k_vs_wt.res	63.7217	-0.405874	0.257423	NS	CK_Loss
104243	chr7	117462399	117462972	574	+	genotype_k_vs_wt.res	38.4722	-0.668192	0.0397141	NS	CK_Loss
104244	chr7	117463867	117464196	330	+	genotype_k_vs_wt.res	29.5181	-0.796935	0.0816249	NS	CK_Loss
104245	chr7	117465745	117466644	900	+	genotype_k_vs_wt.res	174.47	-0.502626	0.0185638	NS	CK_Loss
104256	chr7	117593731	117595356	1626	+	genotype_k_vs_wt.res	300.35	-0.42187	0.241239	NS	CK_Loss
104257	chr7	117612825	117614530	1706	+	genotype_k_vs_wt.res	639.663	-0.331877	0.289899	NS	CK_Loss
104426	chr7	125422804	125423596	793	+	genotype_k_vs_wt.res	67.5927	-0.379926	0.166716	NS	CK_Loss
104463	chr7	126026295	126028428	2134	+	genotype_k_vs_wt.res	142.746	-0.665382	0.00381483	DN	CK_Loss
104472	chr7	126193730	126194730	1001	+	genotype_k_vs_wt.res	42.0607	-0.498555	0.158094	NS	CK_Loss
104538	chr7	126940957	126942243	1287	+	genotype_k_vs_wt.res	124.406	-0.819289	7.51e-08	DN	CK_Loss
104561	chr7	127180728	127181988	1261	+	genotype_k_vs_wt.res	92.173	-0.67335	0.00650727	DN	CK_Loss
104633	chr7	128158209	128159322	1114	+	genotype_k_vs_wt.res	104.616	-0.506111	0.0152053	NS	CK_Loss
104770	chr7	132767914	132768524	611	+	genotype_k_vs_wt.res	32.5849	-0.413605	0.354241	NS	CK_Loss
104934	chr7	141371879	141372749	871	+	genotype_k_vs_wt.res	138.699	-0.531883	0.0046812	NS	CK_Loss
104987	chr7	142499502	142500879	1378	+	genotype_k_vs_wt.res	182.657	-0.479123	0.0564433	NS	CK_Loss
105167	chr8	11167949	11169326	1378	+	genotype_k_vs_wt.res	147.49	-0.308523	0.225141	NS	CK_Loss
105231	chr8	13276621	13277931	1311	+	genotype_k_vs_wt.res	81.4754	-0.4003	0.171836	NS	CK_Loss
105513	chr8	31133416	31133872	457	+	genotype_k_vs_wt.res	72.2261	-0.354568	0.212203	NS	CK_Loss
105655	chr8	40340707	40341974	1268	+	genotype_k_vs_wt.res	58.2732	-0.249353	0.455234	NS	CK_Loss
105666	chr8	41302846	41304152	1307	+	genotype_k_vs_wt.res	56.202	-1.03276	0.000181154	DN	CK_Loss
105667	chr8	41306293	41307030	738	+	genotype_k_vs_wt.res	49.0877	-0.579317	0.0662977	NS	CK_Loss
105669	chr8	41320541	41322560	2020	+	genotype_k_vs_wt.res	106.158	-0.584708	0.0466229	NS	CK_Loss
105768	chr8	47051873	47053036	1164	+	genotype_k_vs_wt.res	63.7451	-0.646784	0.0483349	NS	CK_Loss
105940	chr8	69947727	69948952	1226	+	genotype_k_vs_wt.res	58.9275	-0.667588	0.0232317	NS	CK_Loss
106059	chr8	71307289	71307866	578	+	genotype_k_vs_wt.res	29.1335	-0.855853	0.0159979	NS	CK_Loss
106060	chr8	71309405	71311027	1623	+	genotype_k_vs_wt.res	114.134	-0.332147	0.0878309	NS	CK_Loss
106132	chr8	72032786	72033963	1178	+	genotype_k_vs_wt.res	174.319	-0.548628	0.223546	NS	CK_Loss
106133	chr8	72042444	72042949	506	+	genotype_k_vs_wt.res	24.7221	-1.60425	0.000125615	DN	CK_Loss
106134	chr8	72044357	72045371	1015	+	genotype_k_vs_wt.res	25.2288	-1.41909	0.000358701	DN	CK_Loss
106135	chr8	72066496	72068150	1655	+	genotype_k_vs_wt.res	176.616	-0.950096	1.33e-05	DN	CK_Loss
106251	chr8	79490947	79492043	1097	+	genotype_k_vs_wt.res	112.734	-0.530299	0.020617	NS	CK_Loss
106389	chr8	84219370	84220702	1333	+	genotype_k_vs_wt.res	203.01	-0.515479	0.00614639	NS	CK_Loss
106423	chr8	84825367	84826287	921	+	genotype_k_vs_wt.res	115.716	-0.778853	6.08e-05	DN	CK_Loss
106502	chr8	87631358	87632229	872	+	genotype_k_vs_wt.res	143.073	-0.36232	0.148789	NS	CK_Loss
106543	chr8	88567525	88568074	550	+	genotype_k_vs_wt.res	87.8513	-0.572004	0.0133526	NS	CK_Loss
106559	chr8	88675820	88676397	578	+	genotype_k_vs_wt.res	36.0772	-0.631034	0.0677108	NS	CK_Loss
106561	chr8	88682482	88683375	894	+	genotype_k_vs_wt.res	28.0696	-0.629625	0.137576	NS	CK_Loss
106634	chr8	94224141	94225903	1763	+	genotype_k_vs_wt.res	377.258	-0.579339	2.07e-06	NS	CK_Loss
106646	chr8	94370508	94371598	1091	+	genotype_k_vs_wt.res	104.77	-0.379469	0.101059	NS	CK_Loss
106704	chr8	95380974	95381331	358	+	genotype_k_vs_wt.res	26.2794	-0.611458	0.135385	NS	CK_Loss
106709	chr8	95468036	95469446	1411	+	genotype_k_vs_wt.res	88.9565	-0.52492	0.0178817	NS	CK_Loss
106941	chr8	109729308	109730326	1019	+	genotype_k_vs_wt.res	67.0027	-0.251531	0.441953	NS	CK_Loss
107028	chr8	111774009	111775260	1252	+	genotype_k_vs_wt.res	56.3845	-0.56696	0.0302272	NS	CK_Loss
107041	chr8	111950801	111951748	948	+	genotype_k_vs_wt.res	297.967	-0.48261	0.000488536	NS	CK_Loss
107061	chr8	114638436	114639117	682	+	genotype_k_vs_wt.res	76.9843	-0.557625	0.02392	NS	CK_Loss
107246	chr8	120348763	120349984	1222	+	genotype_k_vs_wt.res	302.348	-0.409482	0.000493392	NS	CK_Loss
107416	chr8	122762999	122763800	802	+	genotype_k_vs_wt.res	117.665	-0.47215	0.116706	NS	CK_Loss
107539	chr8	125096730	125097654	925	+	genotype_k_vs_wt.res	30.8821	-0.682075	0.0925264	NS	CK_Loss
107552	chr8	125523025	125523609	585	+	genotype_k_vs_wt.res	76.2334	-0.458476	0.0496907	NS	CK_Loss
107685	chr9	5879827	5881061	1235	+	genotype_k_vs_wt.res	36.9477	-0.945489	0.0127346	NS	CK_Loss
107752	chr9	13676368	13677567	1200	+	genotype_k_vs_wt.res	115.396	-0.273018	0.283014	NS	CK_Loss
107810	chr9	14893361	14894880	1520	+	genotype_k_vs_wt.res	118.41	-0.899558	1.2e-05	DN	CK_Loss
107951	chr9	21565977	21568748	2772	+	genotype_k_vs_wt.res	175.931	-0.547473	0.000542748	NS	CK_Loss
107987	chr9	22022288	22023115	828	+	genotype_k_vs_wt.res	33.1877	-0.639089	0.13312	NS	CK_Loss
108085	chr9	31418371	31419307	937	+	genotype_k_vs_wt.res	118.137	-0.44131	0.0102212	NS	CK_Loss
108160	chr9	34986310	34987606	1297	+	genotype_k_vs_wt.res	36.6425	-0.599709	0.0830417	NS	CK_Loss
108162	chr9	35016664	35017308	645	+	genotype_k_vs_wt.res	74.6642	-0.588196	0.00994261	DN	CK_Loss
108181	chr9	35483415	35485615	2201	+	genotype_k_vs_wt.res	217.888	-0.410456	0.00670238	NS	CK_Loss
108203	chr9	37362880	37365023	2144	+	genotype_k_vs_wt.res	73.4071	-0.745737	0.00224216	DN	CK_Loss
108327	chr9	43755355	43756122	768	+	genotype_k_vs_wt.res	37.0925	-0.661504	0.0437122	NS	CK_Loss
108332	chr9	43975137	43975880	744	+	genotype_k_vs_wt.res	100.493	-0.609185	0.00169071	DN	CK_Loss
108349	chr9	44169106	44170714	1609	+	genotype_k_vs_wt.res	70.1861	-0.497712	0.0456574	NS	CK_Loss
108599	chr9	51506921	51508591	1671	+	genotype_k_vs_wt.res	60.5661	-0.469905	0.151056	NS	CK_Loss
108673	chr9	55104942	55106161	1220	+	genotype_k_vs_wt.res	142.576	-0.467373	0.0200564	NS	CK_Loss
108745	chr9	57278148	57278739	592	+	genotype_k_vs_wt.res	100.434	-0.586564	0.0164459	NS	CK_Loss
108905	chr9	61196940	61197539	600	+	genotype_k_vs_wt.res	162.833	-0.412681	0.0928049	NS	CK_Loss
108998	chr9	63093963	63094697	735	+	genotype_k_vs_wt.res	125.391	-0.45564	0.00914478	NS	CK_Loss
109022	chr9	63732723	63733008	286	+	genotype_k_vs_wt.res	41.1953	-0.909822	0.0111218	NS	CK_Loss
109161	chr9	66503544	66504503	960	+	genotype_k_vs_wt.res	52.6519	-0.666615	0.0100725	NS	CK_Loss
109188	chr9	66877987	66879790	1804	+	genotype_k_vs_wt.res	132.559	-0.667021	0.00984852	DN	CK_Loss
109276	chr9	70452965	70454038	1074	+	genotype_k_vs_wt.res	55.1788	-0.430508	0.142969	NS	CK_Loss
109578	chr9	83007985	83012031	4047	+	genotype_k_vs_wt.res	608.946	-0.426713	0.00789798	NS	CK_Loss
109700	chr9	89928326	89930120	1795	+	genotype_k_vs_wt.res	130.775	-0.633867	0.00271424	DN	CK_Loss
109825	chr9	98370147	98371818	1672	+	genotype_k_vs_wt.res	35.85	-1.33259	0.000154275	DN	CK_Loss
109826	chr9	98374591	98376102	1512	+	genotype_k_vs_wt.res	28.722	-1.13118	0.0074002	DN	CK_Loss
110040	chr9	107260693	107261515	823	+	genotype_k_vs_wt.res	52.1816	-0.541128	0.0555583	NS	CK_Loss
110212	chr9	110559666	110560944	1279	+	genotype_k_vs_wt.res	52.5188	-0.834909	0.00163082	DN	CK_Loss
110289	chr9	114625559	114626994	1436	+	genotype_k_vs_wt.res	86.7564	-0.530938	0.0289926	NS	CK_Loss
110385	chr9	116243207	116244810	1604	+	genotype_k_vs_wt.res	58.1952	-0.316001	0.317075	NS	CK_Loss
110632	chr9	124253565	124254553	989	+	genotype_k_vs_wt.res	141.92	-0.388771	0.0843304	NS	CK_Loss
110649	chrX	7453226	7454339	1114	+	genotype_k_vs_wt.res	62.5493	-0.340706	0.312195	NS	CK_Loss
110845	chrX	20176513	20177717	1205	+	genotype_k_vs_wt.res	124.716	-0.493941	0.263266	NS	CK_Loss
110935	chrX	37091566	37091988	423	+	genotype_k_vs_wt.res	40.9106	-0.405292	0.290327	NS	CK_Loss
111095	chrX	56481571	56482261	691	+	genotype_k_vs_wt.res	47.991	-0.662108	0.0321366	NS	CK_Loss
111105	chrX	57186429	57188363	1935	+	genotype_k_vs_wt.res	54.2312	-0.987732	0.000343826	DN	CK_Loss
111109	chrX	57221115	57222700	1586	+	genotype_k_vs_wt.res	126.219	-0.345908	0.081843	NS	CK_Loss
111110	chrX	57227338	57229322	1985	+	genotype_k_vs_wt.res	188.233	-0.361016	0.0536649	NS	CK_Loss
111429	chrX	103745617	103746730	1114	+	genotype_k_vs_wt.res	46.5053	-0.773243	0.0212669	NS	CK_Loss
111473	chrX	106661777	106662806	1030	+	genotype_k_vs_wt.res	77.5287	-0.512498	0.0289171	NS	CK_Loss
111611	chrX	140539114	140539376	263	+	genotype_k_vs_wt.res	48.4377	-0.648394	0.0214885	NS	CK_Loss
111672	chrX	152065380	152066524	1145	+	genotype_k_vs_wt.res	90.9175	-0.698395	0.000739518	DN	CK_Loss
111701	chrX	153887040	153888394	1355	+	genotype_k_vs_wt.res	74.3676	-0.799165	0.000744809	DN	CK_Loss
111796	chrX	163929086	163930046	961	+	genotype_k_vs_wt.res	45.6643	-0.588712	0.0795216	NS	CK_Loss
111848	chrX	167175100	167175618	519	+	genotype_k_vs_wt.res	51.8284	-0.490276	0.116425	NS	CK_Loss
111966	chr1	9582085	9583448	1364	+	genotype_ck_vs_wt.res	56.6363	-0.812001	0.000469047	DN	CK_Loss
112197	chr1	23855114	23856696	1583	+	genotype_ck_vs_wt.res	75.9234	-0.587742	0.00439061	DN	CK_Loss
112229	chr1	30792745	30793732	988	+	genotype_ck_vs_wt.res	31.741	-0.940002	0.00227435	DN	CK_Loss
112478	chr1	38267917	38269029	1113	+	genotype_ck_vs_wt.res	294.184	-0.151459	0.20281	NS	CK_Loss
112479	chr1	38271451	38272408	958	+	genotype_ck_vs_wt.res	48.432	-0.0269988	0.961272	NS	CK_Loss
112763	chr1	52986750	52987013	264	+	genotype_ck_vs_wt.res	15.2155	-1.33213	0.00101899	DN	CK_Loss
113033	chr1	63001755	63003178	1424	+	genotype_ck_vs_wt.res	100.136	-0.645125	0.00708124	DN	CK_Loss
113175	chr1	73940545	73941299	755	+	genotype_ck_vs_wt.res	64.5989	-0.959252	4.26e-07	DN	CK_Loss
113278	chr1	75532754	75534363	1610	+	genotype_ck_vs_wt.res	134.985	-0.745795	1.04e-05	DN	CK_Loss
113301	chr1	78672333	78675158	2826	+	genotype_ck_vs_wt.res	79.6858	-0.565555	0.00331431	NS	CK_Loss
113310	chr1	79646109	79646625	517	+	genotype_ck_vs_wt.res	43.2403	-0.862284	0.00508733	DN	CK_Loss
113344	chr1	80453949	80454286	338	+	genotype_ck_vs_wt.res	15.9909	-1.14026	0.00803013	DN	CK_Loss
113350	chr1	80576832	80577365	534	+	genotype_ck_vs_wt.res	33.0189	-0.902882	0.00375989	DN	CK_Loss
113354	chr1	80630362	80630902	541	+	genotype_ck_vs_wt.res	20.8311	-1.02036	0.0125531	NS	CK_Loss
113401	chr1	85073027	85073873	847	+	genotype_ck_vs_wt.res	28.011	-0.948332	0.00711983	DN	CK_Loss
113471	chr1	85826579	85828375	1797	+	genotype_ck_vs_wt.res	281.664	-0.723596	0.00347796	DN	CK_Loss
113586	chr1	87494871	87497127	2257	+	genotype_ck_vs_wt.res	161.143	-0.719288	6.05e-07	DN	CK_Loss
113609	chr1	87840636	87841114	479	+	genotype_ck_vs_wt.res	25.0143	-1.07437	0.00218612	DN	CK_Loss
113636	chr1	88235349	88236964	1616	+	genotype_ck_vs_wt.res	172.617	-1.00346	4.35e-11	DN	CK_Loss
113637	chr1	88246637	88248055	1419	+	genotype_ck_vs_wt.res	225.157	-0.965289	3.45e-05	DN	CK_Loss
113638	chr1	88252544	88253867	1324	+	genotype_ck_vs_wt.res	2783.95	-0.611267	9.43e-20	DN	CK_Loss
113639	chr1	88259306	88262226	2921	+	genotype_ck_vs_wt.res	2732.77	-0.671268	3.43e-13	DN	CK_Loss
113641	chr1	88283408	88285152	1745	+	genotype_ck_vs_wt.res	826.263	-0.821393	1.21e-20	DN	CK_Loss
113643	chr1	88289962	88290561	600	+	genotype_ck_vs_wt.res	116.674	-0.618563	2.99e-05	DN	CK_Loss
113649	chr1	88627633	88628262	630	+	genotype_ck_vs_wt.res	26.1347	-1.25643	0.00099631	DN	CK_Loss
113651	chr1	88705287	88706234	948	+	genotype_ck_vs_wt.res	126.796	-0.418624	0.0203185	NS	CK_Loss
113672	chr1	91085844	91087452	1609	+	genotype_ck_vs_wt.res	194.722	-1.3773	7.81e-06	DN	CK_Loss
113718	chr1	92102778	92103628	851	+	genotype_ck_vs_wt.res	20.9205	-0.993622	0.00536637	DN	CK_Loss
113726	chr1	92253077	92256237	3161	+	genotype_ck_vs_wt.res	505.893	-0.839457	0.000151565	DN	CK_Loss
114233	chr1	131671011	131672984	1974	+	genotype_ck_vs_wt.res	414.936	-0.652919	3.45e-07	DN	CK_Loss
114236	chr1	131700364	131700904	541	+	genotype_ck_vs_wt.res	151.029	-0.630791	0.00265648	DN	CK_Loss
114339	chr1	133347710	133348775	1066	+	genotype_ck_vs_wt.res	61.6778	-0.371068	0.242622	NS	CK_Loss
114403	chr1	134679303	134680159	857	+	genotype_ck_vs_wt.res	301.208	-0.673677	0.00330421	DN	CK_Loss
114432	chr1	135094732	135095716	985	+	genotype_ck_vs_wt.res	312.153	-0.824103	0.000507898	DN	CK_Loss
114436	chr1	135121365	135122102	738	+	genotype_ck_vs_wt.res	28.101	-1.76365	9.13e-10	DN	CK_Loss
114595	chr1	138884910	138886546	1637	+	genotype_ck_vs_wt.res	117.111	-0.564805	0.00106516	NS	CK_Loss
114624	chr1	139403233	139405407	2175	+	genotype_ck_vs_wt.res	83.0323	-0.593592	0.0016229	DN	CK_Loss
114776	chr1	153404509	153404929	421	+	genotype_ck_vs_wt.res	22.5064	-0.985971	0.00635604	DN	CK_Loss
114835	chr1	154829713	154830569	857	+	genotype_ck_vs_wt.res	66.9446	-0.483582	0.0277676	NS	CK_Loss
114981	chr1	157066707	157067804	1098	+	genotype_ck_vs_wt.res	64.9812	-2.21707	0.001806	DN	CK_Loss
115103	chr1	161511809	161512985	1177	+	genotype_ck_vs_wt.res	71.0661	-0.658327	0.00158461	DN	CK_Loss
115321	chr1	170276984	170277731	748	+	genotype_ck_vs_wt.res	54.4275	-1.37348	9.32e-07	DN	CK_Loss
115322	chr1	170282345	170282832	488	+	genotype_ck_vs_wt.res	15.6553	-1.27389	0.00168351	DN	CK_Loss
115448	chr1	171827610	171828032	423	+	genotype_ck_vs_wt.res	62.6355	-1.01995	1.54e-05	DN	CK_Loss
115497	chr1	172433386	172434423	1038	+	genotype_ck_vs_wt.res	97.3332	-0.706458	0.000194942	DN	CK_Loss
115518	chr1	173349629	173350580	952	+	genotype_ck_vs_wt.res	75.2192	-0.782506	0.00043355	DN	CK_Loss
115695	chr1	179785642	179786073	432	+	genotype_ck_vs_wt.res	94.4142	-0.998538	2.42e-08	DN	CK_Loss
115746	chr1	180497132	180498084	953	+	genotype_ck_vs_wt.res	109.803	-0.532133	0.00231051	NS	CK_Loss
115751	chr1	180517601	180517899	299	+	genotype_ck_vs_wt.res	31.3529	-0.974943	0.00340263	DN	CK_Loss
115822	chr1	181259940	181260459	520	+	genotype_ck_vs_wt.res	195.426	-0.585124	0.000325177	DN	CK_Loss
115932	chr1	184062797	184063257	461	+	genotype_ck_vs_wt.res	18.3139	-1.09515	0.00397755	DN	CK_Loss
115938	chr1	184117728	184119189	1462	+	genotype_ck_vs_wt.res	74.9087	-1.14031	3.09e-05	DN	CK_Loss
115957	chr1	184562477	184563461	985	+	genotype_ck_vs_wt.res	76.0214	-0.676972	0.000452505	DN	CK_Loss
116070	chr1	191231971	191233391	1421	+	genotype_ck_vs_wt.res	193.981	-0.622272	5.49e-08	DN	CK_Loss
116071	chr1	191234589	191235314	726	+	genotype_ck_vs_wt.res	110.771	-0.698862	0.000100862	DN	CK_Loss
116072	chr1	191243154	191244705	1552	+	genotype_ck_vs_wt.res	98.9991	-0.828213	2.51e-05	DN	CK_Loss
116168	chr1	192764483	192764912	430	+	genotype_ck_vs_wt.res	59.2285	-0.930351	0.000112719	DN	CK_Loss
116184	chr1	193242537	193243907	1371	+	genotype_ck_vs_wt.res	116.482	-0.783498	1.75e-06	DN	CK_Loss
116219	chr10	3798299	3799627	1329	+	genotype_ck_vs_wt.res	21.4883	-1.16576	0.0124049	NS	CK_Loss
116273	chr10	5524053	5525563	1511	+	genotype_ck_vs_wt.res	227.821	-0.619182	2.88e-05	DN	CK_Loss
116664	chr10	21851132	21852291	1160	+	genotype_ck_vs_wt.res	45.9616	-0.861047	0.00314419	DN	CK_Loss
116668	chr10	21946641	21948312	1672	+	genotype_ck_vs_wt.res	111.168	-0.578465	3.65e-05	NS	CK_Loss
116814	chr10	33712674	33713784	1111	+	genotype_ck_vs_wt.res	50.3293	-0.573878	0.049011	NS	CK_Loss
116815	chr10	33715235	33717585	2351	+	genotype_ck_vs_wt.res	170.811	-0.492344	0.000306434	NS	CK_Loss
116872	chr10	39311312	39312025	714	+	genotype_ck_vs_wt.res	61.5685	-0.862263	0.00120986	DN	CK_Loss
116943	chr10	40479961	40481479	1519	+	genotype_ck_vs_wt.res	179.89	-0.58711	0.000234345	DN	CK_Loss
116964	chr10	41366755	41368439	1685	+	genotype_ck_vs_wt.res	70.9159	-0.629729	0.00637403	DN	CK_Loss
117001	chr10	41826384	41827013	630	+	genotype_ck_vs_wt.res	58.1478	-0.610808	0.00384328	DN	CK_Loss
117149	chr10	44330557	44331628	1072	+	genotype_ck_vs_wt.res	46.1678	-0.884083	0.00538882	DN	CK_Loss
117151	chr10	44347145	44348378	1234	+	genotype_ck_vs_wt.res	56.1771	-0.756996	0.000716956	DN	CK_Loss
117371	chr10	59705735	59706230	496	+	genotype_ck_vs_wt.res	157.901	-0.65703	0.000476278	DN	CK_Loss
117479	chr10	60933946	60934591	646	+	genotype_ck_vs_wt.res	50.2923	-0.701479	0.0014968	DN	CK_Loss
117536	chr10	62239034	62240515	1482	+	genotype_ck_vs_wt.res	171.411	-0.640594	3.05e-05	DN	CK_Loss
117729	chr10	68142362	68143052	691	+	genotype_ck_vs_wt.res	43.2922	-0.739264	0.00940372	DN	CK_Loss
117884	chr10	75824287	75825331	1045	+	genotype_ck_vs_wt.res	90.4999	-0.991959	1.41e-05	DN	CK_Loss
118272	chr10	81221280	81221866	587	+	genotype_ck_vs_wt.res	93.0976	-0.647191	0.000166272	DN	CK_Loss
118321	chr10	81538567	81539009	443	+	genotype_ck_vs_wt.res	60.6799	-0.669865	0.00159313	DN	CK_Loss
118343	chr10	82167562	82169148	1587	+	genotype_ck_vs_wt.res	76.118	-0.638515	0.000426732	DN	CK_Loss
118448	chr10	84552008	84552445	438	+	genotype_ck_vs_wt.res	34.9195	-0.899335	0.000926284	DN	CK_Loss
118637	chr10	93343302	93343911	610	+	genotype_ck_vs_wt.res	78.4781	-0.808832	5.43e-05	DN	CK_Loss
118737	chr10	94910955	94911667	713	+	genotype_ck_vs_wt.res	79.1181	-0.425489	0.0368554	NS	CK_Loss
118777	chr10	95508216	95509621	1406	+	genotype_ck_vs_wt.res	131.305	-0.625615	0.000320595	DN	CK_Loss
118814	chr10	96273796	96274431	636	+	genotype_ck_vs_wt.res	65.3281	-0.797675	0.000144855	DN	CK_Loss
118982	chr10	110890564	110891806	1243	+	genotype_ck_vs_wt.res	105.213	-0.604161	0.000823625	DN	CK_Loss
119369	chr10	123146120	123148079	1960	+	genotype_ck_vs_wt.res	85.022	-0.581673	0.00113245	DN	CK_Loss
119397	chr10	126930122	126930931	810	+	genotype_ck_vs_wt.res	35.5305	-1.03998	0.00103387	DN	CK_Loss
119451	chr10	127481190	127482596	1407	+	genotype_ck_vs_wt.res	101.728	-1.28499	9.37e-11	DN	CK_Loss
119452	chr10	127484946	127486722	1777	+	genotype_ck_vs_wt.res	189.553	-0.797707	4.17e-07	DN	CK_Loss
119524	chr10	128420377	128421179	803	+	genotype_ck_vs_wt.res	47.04	-0.908889	0.00282045	DN	CK_Loss
119525	chr10	128423960	128425253	1294	+	genotype_ck_vs_wt.res	95.5493	-0.630583	0.00128157	DN	CK_Loss
119608	chr11	3165446	3167603	2158	+	genotype_ck_vs_wt.res	517.721	-0.671582	1.5e-06	DN	CK_Loss
119709	chr11	4806272	4806535	264	+	genotype_ck_vs_wt.res	33.3521	-0.870768	0.00845634	DN	CK_Loss
119726	chr11	5012033	5013382	1350	+	genotype_ck_vs_wt.res	64.2004	-0.704135	0.00165539	DN	CK_Loss
119807	chr11	6000032	6001223	1192	+	genotype_ck_vs_wt.res	330.598	-0.994121	0.000143303	DN	CK_Loss
119854	chr11	6575638	6576912	1275	+	genotype_ck_vs_wt.res	427.633	-0.881649	0.00686649	DN	CK_Loss
119984	chr11	17732572	17733680	1109	+	genotype_ck_vs_wt.res	46.3175	-0.989738	0.0637365	NS	CK_Loss
120183	chr11	24022998	24023411	414	+	genotype_ck_vs_wt.res	111.984	-0.808051	2.28e-05	DN	CK_Loss
120233	chr11	26437813	26438503	691	+	genotype_ck_vs_wt.res	34.256	-0.625055	0.0299063	NS	CK_Loss
120234	chr11	26452047	26453566	1520	+	genotype_ck_vs_wt.res	204.131	-0.79159	1.61e-06	DN	CK_Loss
120256	chr11	29647248	29648571	1324	+	genotype_ck_vs_wt.res	284.084	-0.572096	1.49e-06	NS	CK_Loss
120272	chr11	29808357	29809483	1127	+	genotype_ck_vs_wt.res	38.8406	-0.934917	0.00140363	DN	CK_Loss
120278	chr11	29871392	29871819	428	+	genotype_ck_vs_wt.res	27.7737	-0.87268	0.00699612	DN	CK_Loss
120279	chr11	29878643	29879878	1236	+	genotype_ck_vs_wt.res	44.7471	-0.735319	0.0154544	NS	CK_Loss
120280	chr11	29883030	29883403	374	+	genotype_ck_vs_wt.res	29.8647	-1.02702	0.000853266	DN	CK_Loss
120307	chr11	31076631	31078112	1482	+	genotype_ck_vs_wt.res	48.0906	-0.813494	0.00773304	DN	CK_Loss
120314	chr11	31732414	31734472	2059	+	genotype_ck_vs_wt.res	229.428	-0.773373	5.27e-06	DN	CK_Loss
120315	chr11	31759868	31760322	455	+	genotype_ck_vs_wt.res	22.9453	-1.46062	8.33e-06	DN	CK_Loss
120316	chr11	31779074	31779751	678	+	genotype_ck_vs_wt.res	42.0664	-1.70094	1.54e-07	DN	CK_Loss
120317	chr11	31792176	31792581	406	+	genotype_ck_vs_wt.res	16.6001	-1.69653	0.000783171	DN	CK_Loss
120318	chr11	31795972	31798037	2066	+	genotype_ck_vs_wt.res	90.3387	-1.64723	6.83e-18	DN	CK_Loss
120319	chr11	31799588	31800180	593	+	genotype_ck_vs_wt.res	27.4456	-1.79315	2.15e-08	DN	CK_Loss
120320	chr11	31807770	31808480	711	+	genotype_ck_vs_wt.res	51.8886	-0.78214	0.00542057	DN	CK_Loss
120321	chr11	31812194	31812921	728	+	genotype_ck_vs_wt.res	124.242	-1.29479	9.64e-14	DN	CK_Loss
120322	chr11	31814396	31816010	1615	+	genotype_ck_vs_wt.res	416.091	-1.00278	3.76e-14	DN	CK_Loss
120323	chr11	31820086	31822492	2407	+	genotype_ck_vs_wt.res	108.449	-0.982622	1.88e-06	DN	CK_Loss
120324	chr11	31824505	31826048	1544	+	genotype_ck_vs_wt.res	76.7024	-0.833351	0.000225635	DN	CK_Loss
120325	chr11	31831871	31832375	505	+	genotype_ck_vs_wt.res	27.1003	-1.14964	0.000214636	DN	CK_Loss
120335	chr11	32216748	32217505	758	+	genotype_ck_vs_wt.res	191.138	-0.665496	2.84e-07	DN	CK_Loss
120338	chr11	32237145	32238872	1728	+	genotype_ck_vs_wt.res	652.095	-0.771199	1.08e-11	DN	CK_Loss
120339	chr11	32243446	32245327	1882	+	genotype_ck_vs_wt.res	340.272	-0.799722	5.72e-14	DN	CK_Loss
120378	chr11	32649746	32650866	1121	+	genotype_ck_vs_wt.res	102.704	-0.835449	0.0001709	DN	CK_Loss
120411	chr11	33766908	33768062	1155	+	genotype_ck_vs_wt.res	360.132	-0.669738	1.97e-06	DN	CK_Loss
120441	chr11	34383300	34385578	2279	+	genotype_ck_vs_wt.res	83.6589	-1.0901	8.81e-08	DN	CK_Loss
120480	chr11	37677481	37679090	1610	+	genotype_ck_vs_wt.res	148.127	-0.930019	4.19e-07	DN	CK_Loss
120488	chr11	42967956	42968733	778	+	genotype_ck_vs_wt.res	82.6912	-0.958829	4.56e-07	DN	CK_Loss
120490	chr11	42977941	42978775	835	+	genotype_ck_vs_wt.res	51.2426	-0.73742	0.00968856	DN	CK_Loss
120495	chr11	43174031	43175241	1211	+	genotype_ck_vs_wt.res	212.002	-0.952806	3.71e-10	DN	CK_Loss
120496	chr11	43191130	43193159	2030	+	genotype_ck_vs_wt.res	55.3036	-0.741343	0.00297896	DN	CK_Loss
120497	chr11	43196716	43197188	473	+	genotype_ck_vs_wt.res	48.7845	-0.952884	0.00222537	DN	CK_Loss
120498	chr11	43198554	43199958	1405	+	genotype_ck_vs_wt.res	190.905	-1.05488	1.69e-12	DN	CK_Loss
120541	chr11	44496088	44496946	859	+	genotype_ck_vs_wt.res	308.143	-0.628097	4.24e-08	DN	CK_Loss
120542	chr11	44498102	44499217	1116	+	genotype_ck_vs_wt.res	255.548	-0.790096	8.59e-06	DN	CK_Loss
120689	chr11	46682712	46684105	1394	+	genotype_ck_vs_wt.res	70.0436	-0.799962	3.76e-05	DN	CK_Loss
120748	chr11	49241372	49241814	443	+	genotype_ck_vs_wt.res	207.096	-0.687015	2.91e-07	DN	CK_Loss
120963	chr11	53588383	53588818	436	+	genotype_ck_vs_wt.res	45.9143	-0.648167	0.0073823	DN	CK_Loss
120967	chr11	53616922	53617770	849	+	genotype_ck_vs_wt.res	82.4874	-0.689922	5.27e-05	DN	CK_Loss
120984	chr11	53785521	53786046	526	+	genotype_ck_vs_wt.res	40.2168	-0.884495	0.000915698	DN	CK_Loss
121008	chr11	54155615	54156394	780	+	genotype_ck_vs_wt.res	116.169	-0.582612	0.011572	NS	CK_Loss
121015	chr11	54213782	54215237	1456	+	genotype_ck_vs_wt.res	47.3583	-0.675088	0.00953572	DN	CK_Loss
121031	chr11	54625967	54627315	1349	+	genotype_ck_vs_wt.res	128.375	-0.700872	1.65e-06	DN	CK_Loss
121080	chr11	55072369	55072887	519	+	genotype_ck_vs_wt.res	86.0824	-0.595524	0.00103387	DN	CK_Loss
121293	chr11	60974964	60977134	2171	+	genotype_ck_vs_wt.res	121.059	-0.676502	3.69e-05	DN	CK_Loss
121348	chr11	61708658	61709420	763	+	genotype_ck_vs_wt.res	65.3908	-0.562534	0.00505079	NS	CK_Loss
121363	chr11	62004975	62007115	2141	+	genotype_ck_vs_wt.res	145.242	-0.665822	1.82e-05	DN	CK_Loss
121423	chr11	64059253	64059502	250	+	genotype_ck_vs_wt.res	11.8094	-1.46926	0.00837896	DN	CK_Loss
121458	chr11	67143347	67145260	1914	+	genotype_ck_vs_wt.res	94.1398	-1.13056	1.95e-05	DN	CK_Loss
121482	chr11	68118611	68119981	1371	+	genotype_ck_vs_wt.res	89.7063	-0.690988	0.00349817	DN	CK_Loss
121645	chr11	70583217	70583582	366	+	genotype_ck_vs_wt.res	18.2166	-1.05404	0.00782218	DN	CK_Loss
121646	chr11	70586098	70589005	2908	+	genotype_ck_vs_wt.res	160.811	-1.09756	0.000110726	DN	CK_Loss
121662	chr11	70720232	70721223	992	+	genotype_ck_vs_wt.res	96.0455	-0.600023	0.00241328	DN	CK_Loss
121691	chr11	71230481	71231089	609	+	genotype_ck_vs_wt.res	32.1848	-1.49511	0.000146915	DN	CK_Loss
121791	chr11	74532029	74533716	1688	+	genotype_ck_vs_wt.res	85.4403	-0.661522	0.125378	NS	CK_Loss
121827	chr11	75067123	75068521	1399	+	genotype_ck_vs_wt.res	59.6712	-0.855122	0.00109553	DN	CK_Loss
121832	chr11	75136769	75137784	1016	+	genotype_ck_vs_wt.res	250.76	-0.509058	2.08e-05	NS	CK_Loss
121860	chr11	75395397	75396333	937	+	genotype_ck_vs_wt.res	85.2986	-0.805053	7.44e-06	DN	CK_Loss
121865	chr11	75428748	75429682	935	+	genotype_ck_vs_wt.res	135.564	-0.593463	9.18e-06	DN	CK_Loss
121915	chr11	75976512	75978538	2027	+	genotype_ck_vs_wt.res	606.184	-0.649098	2.38e-11	DN	CK_Loss
121924	chr11	76153079	76154455	1377	+	genotype_ck_vs_wt.res	153.079	-0.59534	0.000521633	DN	CK_Loss
122165	chr11	79610400	79612848	2449	+	genotype_ck_vs_wt.res	243.171	-0.586627	7.87e-08	DN	CK_Loss
122171	chr11	79658259	79658695	437	+	genotype_ck_vs_wt.res	110.81	-0.809569	1.64e-07	DN	CK_Loss
122173	chr11	79671225	79672523	1299	+	genotype_ck_vs_wt.res	141.739	-0.79922	1.14e-06	DN	CK_Loss
122180	chr11	79755882	79757390	1509	+	genotype_ck_vs_wt.res	141.767	-0.525394	0.00383685	NS	CK_Loss
122183	chr11	79793165	79794218	1054	+	genotype_ck_vs_wt.res	194.464	-0.590828	6.74e-05	DN	CK_Loss
122253	chr11	81836053	81837040	988	+	genotype_ck_vs_wt.res	82.8323	-0.792386	0.00404549	DN	CK_Loss
122488	chr11	86793627	86795491	1865	+	genotype_ck_vs_wt.res	148.038	-0.588488	0.000700389	DN	CK_Loss
122625	chr11	88613614	88615201	1588	+	genotype_ck_vs_wt.res	689.006	-0.599705	2.8e-11	DN	CK_Loss
122648	chr11	88989398	88990143	746	+	genotype_ck_vs_wt.res	114.403	-0.520014	0.0171684	NS	CK_Loss
122670	chr11	90029288	90031067	1780	+	genotype_ck_vs_wt.res	196.955	-0.590689	0.00151535	DN	CK_Loss
122672	chr11	90241922	90242289	368	+	genotype_ck_vs_wt.res	29.2749	-1.25037	0.00022068	DN	CK_Loss
122785	chr11	95350752	95351611	860	+	genotype_ck_vs_wt.res	217.304	-0.756471	2.41e-07	DN	CK_Loss
122940	chr11	97481368	97482557	1190	+	genotype_ck_vs_wt.res	90.097	-0.683104	0.000822214	DN	CK_Loss
123074	chr11	98900622	98901036	415	+	genotype_ck_vs_wt.res	30.9395	-0.850524	0.00744528	DN	CK_Loss
123124	chr11	99369292	99370423	1132	+	genotype_ck_vs_wt.res	67.9075	-0.70185	0.00566557	DN	CK_Loss
123444	chr11	104066690	104067782	1093	+	genotype_ck_vs_wt.res	29.4173	-1.03315	0.00151535	DN	CK_Loss
123532	chr11	106122051	106123232	1182	+	genotype_ck_vs_wt.res	158.718	-0.590875	3.95e-06	DN	CK_Loss
123533	chr11	106124642	106127262	2621	+	genotype_ck_vs_wt.res	226.016	-0.626721	6.52e-07	DN	CK_Loss
123622	chr11	107053807	107054952	1146	+	genotype_ck_vs_wt.res	62.1831	-0.622759	0.00830577	DN	CK_Loss
123626	chr11	107081116	107083509	2394	+	genotype_ck_vs_wt.res	293.889	-0.905584	2.43e-09	DN	CK_Loss
124037	chr11	115931385	115931629	245	+	genotype_ck_vs_wt.res	123.736	-0.599531	3.76e-05	DN	CK_Loss
124192	chr11	117771921	117772791	871	+	genotype_ck_vs_wt.res	55.678	-0.703126	0.00558767	DN	CK_Loss
124333	chr11	119384577	119385379	803	+	genotype_ck_vs_wt.res	190.732	-0.593948	7e-07	DN	CK_Loss
124334	chr11	119386268	119386584	317	+	genotype_ck_vs_wt.res	97.7286	-0.593969	0.000133799	DN	CK_Loss
124405	chr11	120404969	120407303	2335	+	genotype_ck_vs_wt.res	92.0096	-0.909774	3.55e-06	DN	CK_Loss
124474	chr11	121231112	121231621	510	+	genotype_ck_vs_wt.res	171.13	-0.671519	4.07e-05	DN	CK_Loss
124551	chr12	3852529	3852990	462	+	genotype_ck_vs_wt.res	62.019	-0.638531	0.00159416	DN	CK_Loss
124553	chr12	3861416	3862668	1253	+	genotype_ck_vs_wt.res	217.314	-0.571384	2.93e-05	NS	CK_Loss
124606	chr12	4640454	4641902	1449	+	genotype_ck_vs_wt.res	72.336	-0.675275	0.00102448	DN	CK_Loss
124743	chr12	15720078	15720640	563	+	genotype_ck_vs_wt.res	35.6058	-0.690251	0.0199151	NS	CK_Loss
124783	chr12	16554573	16556047	1475	+	genotype_ck_vs_wt.res	94.8248	-0.625729	0.0144274	NS	CK_Loss
124835	chr12	17387297	17388428	1132	+	genotype_ck_vs_wt.res	64.023	-0.698912	0.00146188	DN	CK_Loss
124838	chr12	17453717	17455616	1900	+	genotype_ck_vs_wt.res	90.8987	-1.09488	1.5e-09	DN	CK_Loss
124840	chr12	17484530	17484913	384	+	genotype_ck_vs_wt.res	29.7502	-1.64635	0.0216536	NS	CK_Loss
124843	chr12	17530098	17531393	1296	+	genotype_ck_vs_wt.res	65.3715	-0.638148	0.00265648	DN	CK_Loss
124850	chr12	17657302	17658370	1069	+	genotype_ck_vs_wt.res	92.5916	-0.603538	0.000860662	DN	CK_Loss
124858	chr12	19288052	19289304	1253	+	genotype_ck_vs_wt.res	47.5505	-1.00977	0.00183066	DN	CK_Loss
124859	chr12	19387618	19388231	614	+	genotype_ck_vs_wt.res	29.415	-0.35318	0.530826	NS	CK_Loss
124862	chr12	20614529	20615447	919	+	genotype_ck_vs_wt.res	84.5917	-1.03697	0.0065745	DN	CK_Loss
124864	chr12	20815160	20816241	1082	+	genotype_ck_vs_wt.res	74.0673	-1.94021	0.00138361	DN	CK_Loss
124902	chr12	23009831	23010715	885	+	genotype_ck_vs_wt.res	30.3942	-1.73036	0.000146915	DN	CK_Loss
124912	chr12	24630295	24630809	515	+	genotype_ck_vs_wt.res	69.7135	-0.647823	0.00233823	DN	CK_Loss
124931	chr12	25035967	25038274	2308	+	genotype_ck_vs_wt.res	303.098	-0.795757	0.00262036	DN	CK_Loss
124933	chr12	25046187	25047542	1356	+	genotype_ck_vs_wt.res	203.286	-0.923076	2.97e-07	DN	CK_Loss
124934	chr12	25054323	25055298	976	+	genotype_ck_vs_wt.res	103.494	-1.13583	1.22e-05	DN	CK_Loss
124960	chr12	25314180	25314576	397	+	genotype_ck_vs_wt.res	70.165	-0.874523	1.93e-05	DN	CK_Loss
124962	chr12	25319811	25320377	567	+	genotype_ck_vs_wt.res	47.3039	-0.891062	0.000350499	DN	CK_Loss
125004	chr12	28726384	28727702	1319	+	genotype_ck_vs_wt.res	70.8932	-0.66056	0.000933112	DN	CK_Loss
125022	chr12	30555225	30558287	3063	+	genotype_ck_vs_wt.res	319.651	-0.617203	3.34e-07	DN	CK_Loss
125053	chr12	31851024	31851913	890	+	genotype_ck_vs_wt.res	57.1471	-0.772151	0.00764481	DN	CK_Loss
125154	chr12	33220289	33220964	676	+	genotype_ck_vs_wt.res	55.9755	-0.709293	0.0143294	NS	CK_Loss
125302	chr12	41196465	41197404	940	+	genotype_ck_vs_wt.res	41.6447	-0.873168	0.0225648	NS	CK_Loss
125304	chr12	41209024	41210329	1306	+	genotype_ck_vs_wt.res	216.838	-0.658136	0.000342251	DN	CK_Loss
125305	chr12	41221600	41222332	733	+	genotype_ck_vs_wt.res	52.5195	-0.715459	0.00241416	DN	CK_Loss
125396	chr12	54397088	54398443	1356	+	genotype_ck_vs_wt.res	32.5034	-0.989392	0.00188696	DN	CK_Loss
125399	chr12	54479634	54480296	663	+	genotype_ck_vs_wt.res	48.6858	-0.880414	0.00477151	DN	CK_Loss
125429	chr12	55026673	55027817	1145	+	genotype_ck_vs_wt.res	98.3433	-0.639363	0.00070864	DN	CK_Loss
125460	chr12	55641856	55642683	828	+	genotype_ck_vs_wt.res	26.8964	-0.823189	0.0191017	NS	CK_Loss
125462	chr12	55680520	55683961	3442	+	genotype_ck_vs_wt.res	79.4396	-0.67704	0.00756815	DN	CK_Loss
125463	chr12	55720346	55721659	1314	+	genotype_ck_vs_wt.res	86.0875	-0.614921	0.00393202	DN	CK_Loss
125472	chr12	55846463	55848652	2190	+	genotype_ck_vs_wt.res	643.433	-1.21854	3.87e-08	DN	CK_Loss
126005	chr12	80815132	80816863	1732	+	genotype_ck_vs_wt.res	170.553	-0.941489	6.46e-12	DN	CK_Loss
126007	chr12	80838913	80840320	1408	+	genotype_ck_vs_wt.res	67.9544	-0.619544	0.00465872	DN	CK_Loss
126090	chr12	83723070	83723555	486	+	genotype_ck_vs_wt.res	29.8649	-0.649794	0.0469879	NS	CK_Loss
126262	chr12	85958334	85959027	694	+	genotype_ck_vs_wt.res	189.69	-0.699159	3.23e-06	DN	CK_Loss
126271	chr12	86045969	86048026	2058	+	genotype_ck_vs_wt.res	137.21	-0.998129	6.39e-08	DN	CK_Loss
126349	chr12	88408080	88408800	721	+	genotype_ck_vs_wt.res	23.4553	-1.49571	5.43e-05	DN	CK_Loss
126364	chr12	91330263	91332651	2389	+	genotype_ck_vs_wt.res	75.0581	-0.685866	0.00675894	DN	CK_Loss
126454	chr12	99312100	99312976	877	+	genotype_ck_vs_wt.res	53.5203	-0.853178	0.00301288	DN	CK_Loss
126502	chr12	99955992	99956806	815	+	genotype_ck_vs_wt.res	97.8213	-0.0952175	0.784561	NS	CK_Loss
126508	chr12	100004885	100005953	1069	+	genotype_ck_vs_wt.res	82.1529	-0.660062	8.12e-05	DN	CK_Loss
126524	chr12	100205191	100205474	284	+	genotype_ck_vs_wt.res	110.88	-0.588094	0.00269552	DN	CK_Loss
126537	chr12	100378505	100378777	273	+	genotype_ck_vs_wt.res	55.2274	-0.851679	0.00899869	DN	CK_Loss
126546	chr12	100470706	100472242	1537	+	genotype_ck_vs_wt.res	106.037	-0.796328	2.15e-05	DN	CK_Loss
126562	chr12	100653851	100655248	1398	+	genotype_ck_vs_wt.res	79.446	-0.697909	7.46e-05	DN	CK_Loss
126636	chr12	102424816	102426773	1958	+	genotype_ck_vs_wt.res	105.647	-0.678177	5.04e-05	DN	CK_Loss
126649	chr12	102527761	102529481	1721	+	genotype_ck_vs_wt.res	117.439	-0.604807	0.000255893	DN	CK_Loss
126785	chr12	108139768	108140639	872	+	genotype_ck_vs_wt.res	42.9378	-1.1398	0.000252545	DN	CK_Loss
126789	chr12	108170235	108171718	1484	+	genotype_ck_vs_wt.res	67.1864	-0.613586	0.00783054	DN	CK_Loss
126838	chr12	109100137	109101102	966	+	genotype_ck_vs_wt.res	87.9754	-0.599138	0.00103335	DN	CK_Loss
127050	chr12	112959519	112959837	319	+	genotype_ck_vs_wt.res	27.4277	-1.09261	0.00303511	DN	CK_Loss
127060	chr12	113091755	113092820	1066	+	genotype_ck_vs_wt.res	55.481	-0.674706	0.00655605	DN	CK_Loss
127075	chr12	113231744	113232608	865	+	genotype_ck_vs_wt.res	253.665	-0.578541	0.00153314	NS	CK_Loss
127081	chr12	113253356	113255551	2196	+	genotype_ck_vs_wt.res	290.297	-0.619166	0.0234744	NS	CK_Loss
127106	chr12	113425466	113425726	261	+	genotype_ck_vs_wt.res	77.0967	-0.787837	0.000844157	DN	CK_Loss
127133	chr12	116145454	116145693	240	+	genotype_ck_vs_wt.res	11.6489	-1.40925	0.00482142	DN	CK_Loss
127165	chr12	117541256	117541890	635	+	genotype_ck_vs_wt.res	33.305	-0.862241	0.00300496	DN	CK_Loss
127172	chr12	117578894	117579710	817	+	genotype_ck_vs_wt.res	70.8541	-0.724365	0.00036772	DN	CK_Loss
127177	chr12	117707984	117709010	1027	+	genotype_ck_vs_wt.res	41.1004	-0.988237	0.000128816	DN	CK_Loss
127294	chr13	8838341	8839712	1372	+	genotype_ck_vs_wt.res	404.158	-0.775725	9.61e-10	DN	CK_Loss
127333	chr13	12027230	12028451	1222	+	genotype_ck_vs_wt.res	53.7209	-1.07298	4.95e-07	DN	CK_Loss
127335	chr13	12062507	12064217	1711	+	genotype_ck_vs_wt.res	43.0652	-0.89693	0.00176613	DN	CK_Loss
127398	chr13	13537190	13538026	837	+	genotype_ck_vs_wt.res	80.8948	-0.647891	0.000279386	DN	CK_Loss
127403	chr13	13609426	13610853	1428	+	genotype_ck_vs_wt.res	51.2215	-0.802213	0.00284669	DN	CK_Loss
127519	chr13	20589829	20590545	717	+	genotype_ck_vs_wt.res	24.3829	-1.01534	0.00439079	DN	CK_Loss
127660	chr13	24230152	24231542	1391	+	genotype_ck_vs_wt.res	207.084	-0.893978	0.002226	DN	CK_Loss
127950	chr13	35176305	35177549	1245	+	genotype_ck_vs_wt.res	30.4236	-1.15853	4.77e-05	DN	CK_Loss
127954	chr13	35223473	35224228	756	+	genotype_ck_vs_wt.res	31.7839	-0.78865	0.0209285	NS	CK_Loss
128257	chr13	43937543	43939637	2095	+	genotype_ck_vs_wt.res	93.5769	-0.367196	0.0899344	NS	CK_Loss
128360	chr13	45861344	45862560	1217	+	genotype_ck_vs_wt.res	134.078	-0.585441	4.39e-05	DN	CK_Loss
128378	chr13	46021154	46021998	845	+	genotype_ck_vs_wt.res	37.7103	-1.27978	4.47e-06	DN	CK_Loss
128674	chr13	54415078	54415359	282	+	genotype_ck_vs_wt.res	48.1858	-1.25114	2.57e-07	DN	CK_Loss
128804	chr13	56613345	56613958	614	+	genotype_ck_vs_wt.res	39.607	-0.749772	0.00305973	DN	CK_Loss
128884	chr13	59798310	59798946	637	+	genotype_ck_vs_wt.res	34.9138	-0.80275	0.00380732	DN	CK_Loss
128911	chr13	62879712	62880917	1206	+	genotype_ck_vs_wt.res	115.031	-0.557204	0.000629945	NS	CK_Loss
129177	chr13	80932856	80933553	698	+	genotype_ck_vs_wt.res	38.003	-0.863202	0.00180946	DN	CK_Loss
129256	chr13	85359041	85359788	748	+	genotype_ck_vs_wt.res	51.0283	-0.802244	0.000485505	DN	CK_Loss
129393	chr13	94400172	94401508	1337	+	genotype_ck_vs_wt.res	117.273	-0.801548	7.27e-07	DN	CK_Loss
129449	chr13	96664332	96665045	714	+	genotype_ck_vs_wt.res	56.2143	-0.693438	0.00301524	DN	CK_Loss
129453	chr13	97129253	97130012	760	+	genotype_ck_vs_wt.res	19.7226	-1.06304	0.00397794	DN	CK_Loss
129573	chr13	101202767	101204269	1503	+	genotype_ck_vs_wt.res	240.052	-0.658213	2.12e-08	DN	CK_Loss
129577	chr13	101641242	101642543	1302	+	genotype_ck_vs_wt.res	96.7543	-0.70649	0.0032759	DN	CK_Loss
129635	chr13	103748011	103748676	666	+	genotype_ck_vs_wt.res	76.2698	-0.659851	0.00547999	DN	CK_Loss
129660	chr13	104390856	104391604	749	+	genotype_ck_vs_wt.res	45.0375	-0.683565	0.0106377	NS	CK_Loss
129750	chr13	109772286	109773928	1643	+	genotype_ck_vs_wt.res	367.544	-0.615382	3.06e-07	DN	CK_Loss
130181	chr14	16427080	16428085	1006	+	genotype_ck_vs_wt.res	74.4394	-0.666112	0.00400797	DN	CK_Loss
130356	chr14	25413323	25414598	1276	+	genotype_ck_vs_wt.res	126.101	-0.626288	0.000157856	DN	CK_Loss
130363	chr14	25499305	25501056	1752	+	genotype_ck_vs_wt.res	175.767	-0.619118	1.98e-07	DN	CK_Loss
130640	chr14	32446720	32448185	1466	+	genotype_ck_vs_wt.res	108.088	-0.595695	0.00521855	DN	CK_Loss
131022	chr14	54674162	54674962	801	+	genotype_ck_vs_wt.res	17.5524	-1.17555	0.00692029	DN	CK_Loss
131104	chr14	55867981	55869128	1148	+	genotype_ck_vs_wt.res	227.924	-0.657334	5.57e-08	DN	CK_Loss
131135	chr14	56830598	56831010	413	+	genotype_ck_vs_wt.res	83.4147	-0.829359	2.7e-05	DN	CK_Loss
131238	chr14	60425477	60426028	552	+	genotype_ck_vs_wt.res	55.4913	-0.726771	0.00615351	DN	CK_Loss
131254	chr14	60702896	60703895	1000	+	genotype_ck_vs_wt.res	31.624	-1.0507	0.0017725	DN	CK_Loss
131256	chr14	60709024	60709662	639	+	genotype_ck_vs_wt.res	32.4982	-0.807144	0.00744421	DN	CK_Loss
131404	chr14	63908125	63910607	2483	+	genotype_ck_vs_wt.res	210.046	-0.745655	0.000125543	DN	CK_Loss
131468	chr14	65014133	65015526	1394	+	genotype_ck_vs_wt.res	97.315	-0.66896	0.000586666	DN	CK_Loss
131492	chr14	65554570	65555521	952	+	genotype_ck_vs_wt.res	41.2235	-0.746737	0.00567113	DN	CK_Loss
131525	chr14	66197976	66198262	287	+	genotype_ck_vs_wt.res	102.403	-0.669249	0.00898673	DN	CK_Loss
131583	chr14	68900122	68901168	1047	+	genotype_ck_vs_wt.res	45.7776	-0.578178	0.0381182	NS	CK_Loss
131701	chr14	72578235	72579065	831	+	genotype_ck_vs_wt.res	128.31	-0.480915	0.0244544	NS	CK_Loss
131806	chr14	75044653	75045589	937	+	genotype_ck_vs_wt.res	100.796	-0.604541	0.000816197	DN	CK_Loss
132319	chr14	122015712	122016578	867	+	genotype_ck_vs_wt.res	238.636	-0.654945	3.9e-06	DN	CK_Loss
132366	chr14	122699938	122701073	1136	+	genotype_ck_vs_wt.res	83.6862	-0.60569	0.0119413	NS	CK_Loss
132617	chr15	12873147	12874034	888	+	genotype_ck_vs_wt.res	34.1576	-1.07244	0.00471001	DN	CK_Loss
132634	chr15	25376982	25379089	2108	+	genotype_ck_vs_wt.res	68.9313	-0.620894	0.00421381	DN	CK_Loss
132637	chr15	25401679	25404186	2508	+	genotype_ck_vs_wt.res	95.9215	-0.693911	0.000234604	DN	CK_Loss
132782	chr15	33874228	33875200	973	+	genotype_ck_vs_wt.res	33.6939	-0.545608	0.110277	NS	CK_Loss
132846	chr15	35926880	35929118	2239	+	genotype_ck_vs_wt.res	82.5523	-0.599032	0.00168593	DN	CK_Loss
132923	chr15	37940144	37942176	2033	+	genotype_ck_vs_wt.res	98.5544	-0.586505	0.00196848	DN	CK_Loss
132991	chr15	41612137	41612606	470	+	genotype_ck_vs_wt.res	30.6932	-1.11293	0.000454268	DN	CK_Loss
133151	chr15	58553622	58554701	1080	+	genotype_ck_vs_wt.res	104.517	-0.641755	0.000147892	DN	CK_Loss
133167	chr15	58927461	58928189	729	+	genotype_ck_vs_wt.res	107.816	-0.615046	0.000211418	DN	CK_Loss
133232	chr15	59703282	59704780	1499	+	genotype_ck_vs_wt.res	33.8228	-0.946521	0.00147434	DN	CK_Loss
133306	chr15	62456991	62458296	1306	+	genotype_ck_vs_wt.res	149.828	-0.712707	3.46e-05	DN	CK_Loss
133420	chr15	66978348	66979100	753	+	genotype_ck_vs_wt.res	33.9831	-0.681652	0.0155372	NS	CK_Loss
133431	chr15	67095107	67096059	953	+	genotype_ck_vs_wt.res	67.8337	-0.910349	1.42e-05	DN	CK_Loss
133653	chr15	76189895	76190442	548	+	genotype_ck_vs_wt.res	53.259	-0.676449	0.00421381	DN	CK_Loss
133692	chr15	76590012	76590972	961	+	genotype_ck_vs_wt.res	117.164	-0.801611	4.04e-07	DN	CK_Loss
133780	chr15	78322661	78323235	575	+	genotype_ck_vs_wt.res	109.187	-0.656821	0.00019217	DN	CK_Loss
133847	chr15	78999049	79000954	1906	+	genotype_ck_vs_wt.res	215.297	-0.666853	1.55e-07	DN	CK_Loss
134167	chr15	82998366	82999402	1037	+	genotype_ck_vs_wt.res	95.8964	-0.65048	0.000473222	DN	CK_Loss
134168	chr15	83002903	83003541	639	+	genotype_ck_vs_wt.res	50.0114	-0.669318	0.00321925	DN	CK_Loss
134184	chr15	83155522	83156270	749	+	genotype_ck_vs_wt.res	57.2407	-0.595793	0.00619633	DN	CK_Loss
134231	chr15	83736282	83737255	974	+	genotype_ck_vs_wt.res	28.244	-1.10919	0.000609786	DN	CK_Loss
134257	chr15	84517227	84517541	315	+	genotype_ck_vs_wt.res	11.5843	-1.35906	0.00453732	DN	CK_Loss
134404	chr15	86342764	86343499	736	+	genotype_ck_vs_wt.res	30.6308	-1.21653	5.02e-05	DN	CK_Loss
134410	chr15	86432527	86434233	1707	+	genotype_ck_vs_wt.res	131.081	-0.794484	5.87e-05	DN	CK_Loss
134414	chr15	88505047	88505376	330	+	genotype_ck_vs_wt.res	7.99146	-1.83071	0.00424016	DN	CK_Loss
134502	chr15	93287080	93289099	2020	+	genotype_ck_vs_wt.res	55.1352	-0.648068	0.00548008	DN	CK_Loss
134874	chr15	100661676	100661958	283	+	genotype_ck_vs_wt.res	45.5996	-0.890571	0.000711513	DN	CK_Loss
134899	chr15	100904975	100906919	1945	+	genotype_ck_vs_wt.res	203.821	-0.677336	6.64e-06	DN	CK_Loss
134916	chr15	101138614	101139410	797	+	genotype_ck_vs_wt.res	68.45	-0.912875	1.6e-05	DN	CK_Loss
134919	chr15	101152348	101153051	704	+	genotype_ck_vs_wt.res	34.3844	-1.14177	0.00022306	DN	CK_Loss
134972	chr15	102090326	102091954	1629	+	genotype_ck_vs_wt.res	46.2295	-0.832165	0.00192318	DN	CK_Loss
135199	chr16	5083141	5084124	984	+	genotype_ck_vs_wt.res	38.1219	-0.739551	0.0118308	NS	CK_Loss
135274	chr16	10383863	10384975	1113	+	genotype_ck_vs_wt.res	180.114	-0.490723	0.0162742	NS	CK_Loss
135341	chr16	10967079	10968065	987	+	genotype_ck_vs_wt.res	69.5	-0.858383	0.000125543	DN	CK_Loss
135342	chr16	10969166	10970325	1160	+	genotype_ck_vs_wt.res	55.2144	-0.70224	0.00260794	DN	CK_Loss
135358	chr16	11103776	11105533	1758	+	genotype_ck_vs_wt.res	108.367	-0.649816	4.74e-05	DN	CK_Loss
135391	chr16	11455632	11456845	1214	+	genotype_ck_vs_wt.res	172.324	-0.949603	1e-09	DN	CK_Loss
135446	chr16	13611547	13612244	698	+	genotype_ck_vs_wt.res	40.07	-1.2564	3.06e-07	DN	CK_Loss
135652	chr16	18883785	18885033	1249	+	genotype_ck_vs_wt.res	155.067	-0.599441	3.75e-05	DN	CK_Loss
135681	chr16	19260291	19260991	701	+	genotype_ck_vs_wt.res	98.122	-0.610567	0.00351738	DN	CK_Loss
135694	chr16	19960413	19962492	2080	+	genotype_ck_vs_wt.res	93.7077	-0.591493	0.000827052	DN	CK_Loss
135750	chr16	21353489	21353890	402	+	genotype_ck_vs_wt.res	40.2081	-1.51525	3.72e-08	DN	CK_Loss
135752	chr16	21364473	21365627	1155	+	genotype_ck_vs_wt.res	132.768	-1.15805	2.36e-15	DN	CK_Loss
135753	chr16	21373269	21374049	781	+	genotype_ck_vs_wt.res	97.8697	-1.10095	3.58e-07	DN	CK_Loss
135754	chr16	21381847	21383095	1249	+	genotype_ck_vs_wt.res	242.431	-0.724461	4.59e-10	DN	CK_Loss
135947	chr16	24169718	24170226	509	+	genotype_ck_vs_wt.res	165.662	-0.611827	0.00229214	DN	CK_Loss
135984	chr16	24511314	24511686	373	+	genotype_ck_vs_wt.res	28.0481	-0.911487	0.00836314	DN	CK_Loss
136035	chr16	27326347	27326902	556	+	genotype_ck_vs_wt.res	35.8941	-1.08402	4.15e-05	DN	CK_Loss
136066	chr16	29849570	29849833	264	+	genotype_ck_vs_wt.res	116.416	-0.708327	3.88e-06	DN	CK_Loss
136071	chr16	29977232	29978298	1067	+	genotype_ck_vs_wt.res	63.9231	-0.618809	0.00471424	DN	CK_Loss
136668	chr16	45256946	45257771	826	+	genotype_ck_vs_wt.res	73.6275	-0.592226	0.00311066	DN	CK_Loss
136678	chr16	45547822	45548673	852	+	genotype_ck_vs_wt.res	44.7686	-0.673462	0.00901158	DN	CK_Loss
136684	chr16	45619847	45621720	1874	+	genotype_ck_vs_wt.res	348.253	-0.609298	0.0120017	NS	CK_Loss
136792	chr16	52468427	52468915	489	+	genotype_ck_vs_wt.res	57.3546	-0.732182	0.00102406	DN	CK_Loss
136919	chr16	59459029	59460013	985	+	genotype_ck_vs_wt.res	75.631	-0.529642	0.00501408	NS	CK_Loss
136956	chr16	64939379	64939829	451	+	genotype_ck_vs_wt.res	15.7422	-1.24592	0.00508733	DN	CK_Loss
137025	chr16	78563439	78564503	1065	+	genotype_ck_vs_wt.res	123.22	-0.582635	0.000245019	DN	CK_Loss
137084	chr16	90258166	90260242	2077	+	genotype_ck_vs_wt.res	230.558	-0.595282	8.27e-08	DN	CK_Loss
137113	chr16	91030698	91031182	485	+	genotype_ck_vs_wt.res	21.9457	-1.13397	0.00129731	DN	CK_Loss
137286	chr16	94230520	94230735	216	+	genotype_ck_vs_wt.res	9.03557	-1.79784	0.00669717	DN	CK_Loss
137474	chr17	4761190	4762207	1018	+	genotype_ck_vs_wt.res	35.6249	-0.911806	0.00375422	DN	CK_Loss
137695	chr17	9008570	9010508	1939	+	genotype_ck_vs_wt.res	119.261	-0.59065	0.00353144	DN	CK_Loss
137748	chr17	12757300	12758335	1036	+	genotype_ck_vs_wt.res	74.7562	-0.59224	0.00442529	DN	CK_Loss
137759	chr17	12950141	12952680	2540	+	genotype_ck_vs_wt.res	278.952	-0.852083	1.25e-15	DN	CK_Loss
137818	chr17	16891090	16892267	1178	+	genotype_ck_vs_wt.res	54.7808	-0.767269	0.000353174	DN	CK_Loss
137878	chr17	21471715	21472519	805	+	genotype_ck_vs_wt.res	103.296	-0.653835	0.00439138	DN	CK_Loss
137997	chr17	24586371	24586910	540	+	genotype_ck_vs_wt.res	58.3174	-0.66637	0.00480254	DN	CK_Loss
138030	chr17	24942438	24944264	1827	+	genotype_ck_vs_wt.res	253.006	-0.632305	3.23e-08	DN	CK_Loss
138141	chr17	26518052	26518677	626	+	genotype_ck_vs_wt.res	26.3951	-1.25238	0.000777235	DN	CK_Loss
138308	chr17	28504783	28506289	1507	+	genotype_ck_vs_wt.res	113.795	-0.659041	5.17e-05	DN	CK_Loss
138429	chr17	29678888	29679649	762	+	genotype_ck_vs_wt.res	131.65	-0.61217	0.000386405	DN	CK_Loss
138534	chr17	31424346	31425340	995	+	genotype_ck_vs_wt.res	96.8457	-0.733924	1.21e-05	DN	CK_Loss
138950	chr17	36992380	36994736	2357	+	genotype_ck_vs_wt.res	113.686	-1.07546	1.77e-11	DN	CK_Loss
139163	chr17	47056616	47057676	1061	+	genotype_ck_vs_wt.res	148.902	-1.087	1.16e-11	DN	CK_Loss
139196	chr17	47376648	47377582	935	+	genotype_ck_vs_wt.res	66.7888	-0.737682	0.000322481	DN	CK_Loss
139541	chr17	57292084	57293334	1251	+	genotype_ck_vs_wt.res	227.479	-0.768889	7.91e-07	DN	CK_Loss
139813	chr17	73821684	73823725	2042	+	genotype_ck_vs_wt.res	90.3024	-0.656728	0.00143322	DN	CK_Loss
140006	chr17	83088367	83088958	592	+	genotype_ck_vs_wt.res	37.6251	-0.746738	0.00789477	DN	CK_Loss
140066	chr17	83914782	83915604	823	+	genotype_ck_vs_wt.res	29.1437	-1.07289	0.000360668	DN	CK_Loss
140067	chr17	83918096	83919077	982	+	genotype_ck_vs_wt.res	84.1226	-1.10832	1.58e-09	DN	CK_Loss
140244	chr17	87298858	87300443	1586	+	genotype_ck_vs_wt.res	86.9951	-0.645171	0.000334238	DN	CK_Loss
140596	chr18	20995394	20995914	521	+	genotype_ck_vs_wt.res	68.6049	-0.61815	0.00787	DN	CK_Loss
140626	chr18	23881764	23882683	920	+	genotype_ck_vs_wt.res	135.71	-0.600867	1.77e-05	DN	CK_Loss
140655	chr18	24183007	24183558	552	+	genotype_ck_vs_wt.res	73.0849	-0.704207	0.000820897	DN	CK_Loss
140773	chr18	32384843	32386523	1681	+	genotype_ck_vs_wt.res	133.976	-0.616629	7.23e-05	DN	CK_Loss
141040	chr18	38921924	38923356	1433	+	genotype_ck_vs_wt.res	37.2231	-0.846793	0.00101901	DN	CK_Loss
141202	chr18	50182673	50183200	528	+	genotype_ck_vs_wt.res	39.1292	-0.91798	0.00225279	DN	CK_Loss
141318	chr18	56941537	56942816	1280	+	genotype_ck_vs_wt.res	109.41	-0.590162	0.00150112	DN	CK_Loss
141342	chr18	57884018	57884994	977	+	genotype_ck_vs_wt.res	81.8237	-0.784109	2.76e-05	DN	CK_Loss
141416	chr18	61320956	61322207	1252	+	genotype_ck_vs_wt.res	117.874	-0.590519	0.00119367	DN	CK_Loss
141543	chr18	65690957	65692064	1108	+	genotype_ck_vs_wt.res	41.8057	-0.913474	0.000287984	DN	CK_Loss
142198	chr19	3730763	3731731	969	+	genotype_ck_vs_wt.res	210.326	-0.789339	5.06e-11	DN	CK_Loss
142199	chr19	3733696	3734410	715	+	genotype_ck_vs_wt.res	113.884	-0.641588	6.24e-05	DN	CK_Loss
142331	chr19	5200599	5200981	383	+	genotype_ck_vs_wt.res	48.2756	-0.87056	0.000280159	DN	CK_Loss
142335	chr19	5253013	5254291	1279	+	genotype_ck_vs_wt.res	57.2482	-0.925855	0.000292917	DN	CK_Loss
142427	chr19	6297275	6298067	793	+	genotype_ck_vs_wt.res	43.0893	-0.843426	0.000490176	DN	CK_Loss
142520	chr19	7286425	7288070	1646	+	genotype_ck_vs_wt.res	32.7481	-1.04796	0.00226718	DN	CK_Loss
142531	chr19	7438072	7438934	863	+	genotype_ck_vs_wt.res	77.7889	-0.559648	0.00411812	NS	CK_Loss
142621	chr19	9707595	9709013	1419	+	genotype_ck_vs_wt.res	119.137	-0.498376	0.00430014	NS	CK_Loss
142634	chr19	9954352	9955284	933	+	genotype_ck_vs_wt.res	72.405	-0.716924	0.000292917	DN	CK_Loss
142668	chr19	10351836	10352683	848	+	genotype_ck_vs_wt.res	89.4682	-0.797986	0.000120607	DN	CK_Loss
142752	chr19	11478868	11479964	1097	+	genotype_ck_vs_wt.res	56.4646	-0.588051	0.0126108	NS	CK_Loss
142804	chr19	12584677	12585717	1041	+	genotype_ck_vs_wt.res	48.5037	-0.761597	0.0018494	DN	CK_Loss
142941	chr19	17339333	17341073	1741	+	genotype_ck_vs_wt.res	78.0581	-0.596762	0.00369662	DN	CK_Loss
143233	chr19	32138184	32139304	1121	+	genotype_ck_vs_wt.res	110.36	-0.326337	0.128264	NS	CK_Loss
143375	chr19	34601301	34602331	1031	+	genotype_ck_vs_wt.res	110.993	-0.571111	0.00203953	NS	CK_Loss
143484	chr19	37534941	37535493	553	+	genotype_ck_vs_wt.res	45.5485	-0.654897	0.00692767	DN	CK_Loss
143617	chr19	41393569	41393896	328	+	genotype_ck_vs_wt.res	126.906	-0.61462	0.0016436	DN	CK_Loss
143886	chr19	46471144	46471398	255	+	genotype_ck_vs_wt.res	62.5366	-0.587296	0.00578932	DN	CK_Loss
143920	chr19	46952246	46953237	992	+	genotype_ck_vs_wt.res	33.2369	-0.851913	0.00852448	DN	CK_Loss
143966	chr19	47412935	47413530	596	+	genotype_ck_vs_wt.res	74.5263	-0.615562	0.021647	NS	CK_Loss
144034	chr19	53211778	53213201	1424	+	genotype_ck_vs_wt.res	122.632	-0.656319	3.34e-06	DN	CK_Loss
144168	chr19	57014882	57015142	261	+	genotype_ck_vs_wt.res	36.4284	-0.73391	0.00635512	DN	CK_Loss
144266	chr19	59579318	59580201	884	+	genotype_ck_vs_wt.res	29.7816	-0.498799	0.234437	NS	CK_Loss
144294	chr19	60675946	60676782	837	+	genotype_ck_vs_wt.res	140.834	-0.118115	0.72706	NS	CK_Loss
144612	chr2	11801139	11802430	1292	+	genotype_ck_vs_wt.res	70.8907	-0.811457	1.95e-05	DN	CK_Loss
144613	chr2	11808374	11809379	1006	+	genotype_ck_vs_wt.res	50.5019	-0.744789	0.00490625	DN	CK_Loss
144653	chr2	13756952	13757980	1029	+	genotype_ck_vs_wt.res	51.0819	-0.845515	0.000841474	DN	CK_Loss
144840	chr2	22957220	22958314	1095	+	genotype_ck_vs_wt.res	119.082	-0.717221	2.35e-05	DN	CK_Loss
144954	chr2	25697432	25697937	506	+	genotype_ck_vs_wt.res	21.4095	-1.02587	0.00429197	DN	CK_Loss
144964	chr2	25951653	25952384	732	+	genotype_ck_vs_wt.res	58.34	-0.576184	0.00819719	NS	CK_Loss
[truncated: 4,387 more rows]
