# Supplementary material for: Loss of CREBBP and KMT2D cooperate to accelerate lymphomagenesis and shape the lymphoma immune microenvironment
Source: Nat Commun. 2024 Apr 3;15:2879. doi: 10.1038/s41467-024-47012-1 (PMC10991284; doi:10.1038/s41467-024-47012-1)
Supplement: Supplementary file 9 — Supplementary Data 6 [file 41467_2024_47012_MOESM9_ESM.xlsx]

## Sheet: Sheet1
Note: padj values were calculated by BH adjusted two-sided Wald test.
Peak#	Chr#	start	end	width	strand	results.name	baseMean	log2FoldChange	padj	cluster
1373	chr1	9568406	9568806	401	*	h3k27ac.condition_c_vs_wt.res	28.4607	0.202449	0.999816	C_01
1851	chr1	12145427	12145827	401	*	h3k27ac.condition_c_vs_wt.res	3.59175	-5.51192	NA	C_01
1852	chr1	12146322	12146722	401	*	h3k27ac.condition_c_vs_wt.res	4.90665	-0.106734	NA	C_01
1853	chr1	12151863	12152263	401	*	h3k27ac.condition_c_vs_wt.res	18.6916	-0.456826	0.999816	C_01
2928	chr1	21324749	21325149	401	*	h3k27ac.condition_c_vs_wt.res	24.453	-0.180296	0.999816	C_01
2931	chr1	21334275	21334675	401	*	h3k27ac.condition_c_vs_wt.res	53.7758	-0.450686	0.969195	C_01
2936	chr1	21514008	21514408	401	*	h3k27ac.condition_c_vs_wt.res	5.90229	-1.28703	NA	C_01
2937	chr1	21518712	21519112	401	*	h3k27ac.condition_c_vs_wt.res	14.6627	-0.21133	0.999816	C_01
2938	chr1	21520976	21521376	401	*	h3k27ac.condition_c_vs_wt.res	4.81275	-0.192306	NA	C_01
3221	chr1	23648487	23648887	401	*	h3k27ac.condition_c_vs_wt.res	30.1343	-0.0232275	0.999816	C_01
3222	chr1	23655987	23656387	401	*	h3k27ac.condition_c_vs_wt.res	4.02451	0.530347	NA	C_01
3495	chr1	24953999	24954399	401	*	h3k27ac.condition_c_vs_wt.res	9.32062	-1.12941	0.964062	C_01
3496	chr1	24958132	24958532	401	*	h3k27ac.condition_c_vs_wt.res	8.69107	-0.892999	0.997717	C_01
3497	chr1	24959200	24959600	401	*	h3k27ac.condition_c_vs_wt.res	3.58104	0.802089	NA	C_01
3498	chr1	24961136	24961536	401	*	h3k27ac.condition_c_vs_wt.res	3.60343	-2.65697	NA	C_01
3499	chr1	24964821	24965221	401	*	h3k27ac.condition_c_vs_wt.res	28.8851	-1.31169	0.527056	C_01
3512	chr1	25017091	25017491	401	*	h3k27ac.condition_c_vs_wt.res	3.6087	-2.10924	NA	C_01
3513	chr1	25022424	25022824	401	*	h3k27ac.condition_c_vs_wt.res	62.3866	-1.46052	0.0239581	C_01
3514	chr1	25027347	25027747	401	*	h3k27ac.condition_c_vs_wt.res	4.26574	-3.3227	NA	C_01
3515	chr1	25032076	25032476	401	*	h3k27ac.condition_c_vs_wt.res	15.9905	-1.86108	0.324854	C_01
3969	chr1	27623394	27623794	401	*	h3k27ac.condition_c_vs_wt.res	5.08097	-1.82552	NA	C_01
3970	chr1	27625443	27625843	401	*	h3k27ac.condition_c_vs_wt.res	11.679	-0.617778	0.999816	C_01
3971	chr1	27628778	27629178	401	*	h3k27ac.condition_c_vs_wt.res	7.51215	-0.0798012	NA	C_01
3972	chr1	27631832	27632232	401	*	h3k27ac.condition_c_vs_wt.res	14.705	-0.0260884	0.999816	C_01
3978	chr1	27659601	27660001	401	*	h3k27ac.condition_c_vs_wt.res	47.0771	0.147332	0.999816	C_01
4023	chr1	27875152	27875552	401	*	h3k27ac.condition_c_vs_wt.res	71.9105	-0.57206	0.848902	C_01
4124	chr1	28329020	28329420	401	*	h3k27ac.condition_c_vs_wt.res	54.725	-0.0443918	0.999816	C_01
4594	chr1	31985202	31985602	401	*	h3k27ac.condition_c_vs_wt.res	33.4392	-0.373816	0.999816	C_01
4677	chr1	32308767	32309167	401	*	h3k27ac.condition_c_vs_wt.res	40.8008	-0.869342	0.634301	C_01
4678	chr1	32316503	32316903	401	*	h3k27ac.condition_c_vs_wt.res	45.4818	-0.141096	0.999816	C_01
4719	chr1	32627684	32628084	401	*	h3k27ac.condition_c_vs_wt.res	89.1293	-0.300039	0.995963	C_01
5083	chr1	36375223	36375623	401	*	h3k27ac.condition_c_vs_wt.res	16.7909	-0.634277	0.997571	C_01
5163	chr1	36884101	36884501	401	*	h3k27ac.condition_c_vs_wt.res	35.1809	-0.0123068	0.999816	C_01
5167	chr1	36910398	36910798	401	*	h3k27ac.condition_c_vs_wt.res	19.4111	-0.359871	0.999816	C_01
5171	chr1	36938975	36939375	401	*	h3k27ac.condition_c_vs_wt.res	4.1993	0.818228	NA	C_01
5172	chr1	36954709	36955109	401	*	h3k27ac.condition_c_vs_wt.res	92.3924	-0.639864	0.70856	C_01
5185	chr1	37025818	37026218	401	*	h3k27ac.condition_c_vs_wt.res	3.74788	-1.05564	NA	C_01
5186	chr1	37029335	37029735	401	*	h3k27ac.condition_c_vs_wt.res	32.8473	0.119618	0.999816	C_01
5187	chr1	37036089	37036489	401	*	h3k27ac.condition_c_vs_wt.res	2.92211	0.597256	NA	C_01
5188	chr1	37038181	37038581	401	*	h3k27ac.condition_c_vs_wt.res	6.48381	0.284466	NA	C_01
5815	chr1	41719429	41719829	401	*	h3k27ac.condition_c_vs_wt.res	3.53716	0.749875	NA	C_01
5816	chr1	41724691	41725091	401	*	h3k27ac.condition_c_vs_wt.res	3.61225	-2.28288	NA	C_01
5817	chr1	41727120	41727520	401	*	h3k27ac.condition_c_vs_wt.res	40.6584	-1.76219	0.0692528	C_01
6012	chr1	43835742	43836142	401	*	h3k27ac.condition_c_vs_wt.res	20.3548	-1.27767	0.72724	C_01
6151	chr1	44713221	44713621	401	*	h3k27ac.condition_c_vs_wt.res	59.339	-0.536295	0.931604	C_01
6940	chr1	54376270	54376670	401	*	h3k27ac.condition_c_vs_wt.res	51.3572	-0.289922	0.999816	C_01
6941	chr1	54381005	54381405	401	*	h3k27ac.condition_c_vs_wt.res	5.63393	-0.804371	NA	C_01
7289	chr1	66769443	66769843	401	*	h3k27ac.condition_c_vs_wt.res	39.3944	0.189796	0.999816	C_01
8066	chr1	93681538	93681938	401	*	h3k27ac.condition_c_vs_wt.res	36.286	-1.00046	0.597122	C_01
8069	chr1	93693061	93693461	401	*	h3k27ac.condition_c_vs_wt.res	26.3846	-1.34334	0.426369	C_01
8070	chr1	93698600	93699000	401	*	h3k27ac.condition_c_vs_wt.res	4.4063	0.229665	NA	C_01
8071	chr1	93704109	93704509	401	*	h3k27ac.condition_c_vs_wt.res	40.4084	-0.349754	0.999816	C_01
8072	chr1	93708354	93708754	401	*	h3k27ac.condition_c_vs_wt.res	26.8769	-0.456027	0.999816	C_01
8902	chr1	113946896	113947296	401	*	h3k27ac.condition_c_vs_wt.res	37.1517	-0.134405	0.999816	C_01
9448	chr1	150611864	150612264	401	*	h3k27ac.condition_c_vs_wt.res	29.9627	-1.21977	0.488475	C_01
9751	chr1	153805271	153805671	401	*	h3k27ac.condition_c_vs_wt.res	52.926	-0.593807	0.878914	C_01
9770	chr1	153850224	153850624	401	*	h3k27ac.condition_c_vs_wt.res	11.7798	-0.478521	0.999816	C_01
10808	chr1	161185948	161186348	401	*	h3k27ac.condition_c_vs_wt.res	48.5245	-0.606392	0.879109	C_01
10818	chr1	161217879	161218279	401	*	h3k27ac.condition_c_vs_wt.res	20.7625	-0.849782	0.92758	C_01
11661	chr1	179509935	179510335	401	*	h3k27ac.condition_c_vs_wt.res	22.8383	-0.943038	0.894962	C_01
11837	chr1	182670311	182670711	401	*	h3k27ac.condition_c_vs_wt.res	4.01933	-0.189217	NA	C_01
11838	chr1	182672640	182673040	401	*	h3k27ac.condition_c_vs_wt.res	8.12594	-0.813135	0.999816	C_01
11839	chr1	182677151	182677551	401	*	h3k27ac.condition_c_vs_wt.res	24.0778	0.381408	0.999816	C_01
11840	chr1	182682656	182683056	401	*	h3k27ac.condition_c_vs_wt.res	6.54209	0.279812	NA	C_01
11988	chr1	186219067	186219467	401	*	h3k27ac.condition_c_vs_wt.res	29.2143	-0.00728278	0.999816	C_01
12493	chr1	201507062	201507462	401	*	h3k27ac.condition_c_vs_wt.res	46.8166	-1.33025	0.399056	C_01
12882	chr1	204461846	204462246	401	*	h3k27ac.condition_c_vs_wt.res	25.955	-0.904293	0.866494	C_01
12883	chr1	204466010	204466410	401	*	h3k27ac.condition_c_vs_wt.res	18.5452	-0.557696	0.999816	C_01
13043	chr1	205593056	205593456	401	*	h3k27ac.condition_c_vs_wt.res	15.6202	-1.07011	0.888002	C_01
13062	chr1	205666683	205667083	401	*	h3k27ac.condition_c_vs_wt.res	27.3614	-0.747397	0.90203	C_01
13063	chr1	205673328	205673728	401	*	h3k27ac.condition_c_vs_wt.res	5.06828	0.393414	NA	C_01
13199	chr1	206679674	206680074	401	*	h3k27ac.condition_c_vs_wt.res	24.3366	-0.43656	0.999816	C_01
13200	chr1	206682247	206682647	401	*	h3k27ac.condition_c_vs_wt.res	13.1224	-1.16255	0.877285	C_01
13201	chr1	206685261	206685661	401	*	h3k27ac.condition_c_vs_wt.res	27.5869	-0.517585	0.999816	C_01
13211	chr1	206716494	206716894	401	*	h3k27ac.condition_c_vs_wt.res	43.2053	-2.1434	0.00237547	C_01
13331	chr1	211332805	211333205	401	*	h3k27ac.condition_c_vs_wt.res	9.27554	-2.14336	0.478786	C_01
13332	chr1	211339473	211339873	401	*	h3k27ac.condition_c_vs_wt.res	7.21032	-1.31432	NA	C_01
14444	chr1	232597161	232597561	401	*	h3k27ac.condition_c_vs_wt.res	28.5712	-0.525444	0.999816	C_01
14539	chr1	234724865	234725265	401	*	h3k27ac.condition_c_vs_wt.res	25.5465	-1.41092	0.410595	C_01
14540	chr1	234730722	234731122	401	*	h3k27ac.condition_c_vs_wt.res	20.9147	0.597677	0.993984	C_01
15903	chr10	11533053	11533453	401	*	h3k27ac.condition_c_vs_wt.res	26.9934	-1.01565	0.849415	C_01
16052	chr10	12243952	12244352	401	*	h3k27ac.condition_c_vs_wt.res	41.3703	-0.180908	0.999816	C_01
16776	chr10	30493454	30493854	401	*	h3k27ac.condition_c_vs_wt.res	6.11174	-1.73324	NA	C_01
16777	chr10	30497977	30498377	401	*	h3k27ac.condition_c_vs_wt.res	4.70105	-2.05973	NA	C_01
16959	chr10	35149413	35149813	401	*	h3k27ac.condition_c_vs_wt.res	38.1102	-0.203405	0.999816	C_01
17202	chr10	43940120	43940520	401	*	h3k27ac.condition_c_vs_wt.res	29.7852	-1.00693	0.999816	C_01
17433	chr10	48574441	48574841	401	*	h3k27ac.condition_c_vs_wt.res	64.6197	-0.395849	0.997571	C_01
17453	chr10	48698043	48698443	401	*	h3k27ac.condition_c_vs_wt.res	7.73957	0.0252056	0.999816	C_01
18291	chr10	70324074	70324474	401	*	h3k27ac.condition_c_vs_wt.res	20.5569	-1.07753	0.767286	C_01
18333	chr10	70508849	70509249	401	*	h3k27ac.condition_c_vs_wt.res	41.7516	0.272302	0.999816	C_01
18334	chr10	70513847	70514247	401	*	h3k27ac.condition_c_vs_wt.res	25.8995	-0.195854	0.999816	C_01
18335	chr10	70516457	70516857	401	*	h3k27ac.condition_c_vs_wt.res	5.36222	-1.02999	NA	C_01
18346	chr10	70576482	70576882	401	*	h3k27ac.condition_c_vs_wt.res	59.9583	0.196669	0.999816	C_01
18347	chr10	70585714	70586114	401	*	h3k27ac.condition_c_vs_wt.res	9.80218	-0.613586	0.999816	C_01
18348	chr10	70591215	70591615	401	*	h3k27ac.condition_c_vs_wt.res	5.5352	-1.33024	NA	C_01
18349	chr10	70592840	70593240	401	*	h3k27ac.condition_c_vs_wt.res	4.35828	0.595524	NA	C_01
18517	chr10	71727551	71727951	401	*	h3k27ac.condition_c_vs_wt.res	84.6972	-0.238255	0.999816	C_01
18518	chr10	71731262	71731662	401	*	h3k27ac.condition_c_vs_wt.res	3.99737	0.859705	NA	C_01
18519	chr10	71733378	71733778	401	*	h3k27ac.condition_c_vs_wt.res	3.98173	-3.22624	NA	C_01
18520	chr10	71736031	71736431	401	*	h3k27ac.condition_c_vs_wt.res	22.6386	-0.394329	0.999816	C_01
18523	chr10	71748621	71749021	401	*	h3k27ac.condition_c_vs_wt.res	43.8487	-0.75182	0.840503	C_01
18524	chr10	71754158	71754558	401	*	h3k27ac.condition_c_vs_wt.res	5.23953	1.99254	NA	C_01
19022	chr10	79079404	79079804	401	*	h3k27ac.condition_c_vs_wt.res	3.48383	-3.77918	NA	C_01
19023	chr10	79081622	79082022	401	*	h3k27ac.condition_c_vs_wt.res	8.48804	-1.09265	0.978109	C_01
19024	chr10	79084846	79085246	401	*	h3k27ac.condition_c_vs_wt.res	23.6254	-0.0782621	0.999816	C_01
19025	chr10	79087613	79088013	401	*	h3k27ac.condition_c_vs_wt.res	7.47311	-0.435146	NA	C_01
19026	chr10	79089886	79090286	401	*	h3k27ac.condition_c_vs_wt.res	6.1188	-2.20301	NA	C_01
19027	chr10	79094147	79094547	401	*	h3k27ac.condition_c_vs_wt.res	7.10541	0.210586	NA	C_01
19028	chr10	79095681	79096081	401	*	h3k27ac.condition_c_vs_wt.res	3.47391	0.297452	NA	C_01
19029	chr10	79099267	79099667	401	*	h3k27ac.condition_c_vs_wt.res	11.3834	-0.267084	0.999816	C_01
19041	chr10	79137569	79137969	401	*	h3k27ac.condition_c_vs_wt.res	54.2732	-0.154703	0.999816	C_01
19091	chr10	79286417	79286817	401	*	h3k27ac.condition_c_vs_wt.res	69.9772	-0.326481	0.999816	C_01
19448	chr10	88113782	88114182	401	*	h3k27ac.condition_c_vs_wt.res	25.9138	0.145848	0.999816	C_01
19449	chr10	88117082	88117482	401	*	h3k27ac.condition_c_vs_wt.res	9.03049	-2.08153	0.58253	C_01
19450	chr10	88121368	88121768	401	*	h3k27ac.condition_c_vs_wt.res	4.91684	-0.73202	NA	C_01
19451	chr10	88123616	88124016	401	*	h3k27ac.condition_c_vs_wt.res	3.56863	-0.846422	NA	C_01
19677	chr10	92742367	92742767	401	*	h3k27ac.condition_c_vs_wt.res	66.1107	-0.0435735	0.999816	C_01
19881	chr10	96648499	96648899	401	*	h3k27ac.condition_c_vs_wt.res	8.62157	-0.994671	0.985535	C_01
19894	chr10	96757111	96757511	401	*	h3k27ac.condition_c_vs_wt.res	16.1811	-0.648889	0.997571	C_01
20644	chr10	102814888	102815288	401	*	h3k27ac.condition_c_vs_wt.res	13.0491	-0.875357	0.969146	C_01
20725	chr10	103471304	103471704	401	*	h3k27ac.condition_c_vs_wt.res	37.6324	0.180876	0.999816	C_01
20879	chr10	109923088	109923488	401	*	h3k27ac.condition_c_vs_wt.res	77.5082	-0.458996	0.919252	C_01
20943	chr10	110413743	110414143	401	*	h3k27ac.condition_c_vs_wt.res	62.4464	-0.850937	0.461381	C_01
20944	chr10	110421248	110421648	401	*	h3k27ac.condition_c_vs_wt.res	22.8338	-0.823136	0.899849	C_01
20945	chr10	110422788	110423188	401	*	h3k27ac.condition_c_vs_wt.res	11.2865	0.115678	0.999816	C_01
20946	chr10	110424001	110424401	401	*	h3k27ac.condition_c_vs_wt.res	6.23122	-0.680114	NA	C_01
21323	chr10	119299826	119300226	401	*	h3k27ac.condition_c_vs_wt.res	2.90291	-0.147533	NA	C_01
21324	chr10	119302193	119302593	401	*	h3k27ac.condition_c_vs_wt.res	5.16495	-0.47555	NA	C_01
21325	chr10	119305922	119306322	401	*	h3k27ac.condition_c_vs_wt.res	102.384	-0.501066	0.766085	C_01
21512	chr10	123402392	123402792	401	*	h3k27ac.condition_c_vs_wt.res	66.2615	-0.378046	0.997571	C_01
21634	chr10	124597338	124597738	401	*	h3k27ac.condition_c_vs_wt.res	13.9012	0.541655	0.999816	C_01
21635	chr10	124601351	124601751	401	*	h3k27ac.condition_c_vs_wt.res	86.8864	-0.29804	0.999816	C_01
21636	chr10	124609451	124609851	401	*	h3k27ac.condition_c_vs_wt.res	7.47738	-0.953037	NA	C_01
21640	chr10	124646815	124647215	401	*	h3k27ac.condition_c_vs_wt.res	9.54922	-0.0992012	0.999816	C_01
21899	chr10	132162313	132162713	401	*	h3k27ac.condition_c_vs_wt.res	21.3281	-0.482423	0.999816	C_01
22203	chr11	313882	314282	401	*	h3k27ac.condition_c_vs_wt.res	41.5182	-0.905473	0.751476	C_01
22205	chr11	328597	328997	401	*	h3k27ac.condition_c_vs_wt.res	3.93147	-2.04946	NA	C_01
22206	chr11	333949	334349	401	*	h3k27ac.condition_c_vs_wt.res	5.53524	-2.14826	NA	C_01
22212	chr11	355716	356116	401	*	h3k27ac.condition_c_vs_wt.res	74.3332	-1.11025	0.288808	C_01
23291	chr11	9739046	9739446	401	*	h3k27ac.condition_c_vs_wt.res	37.3531	-0.691476	0.930469	C_01
24524	chr11	47217789	47218189	401	*	h3k27ac.condition_c_vs_wt.res	18.6278	-1.23524	0.853588	C_01
24697	chr11	47911516	47911916	401	*	h3k27ac.condition_c_vs_wt.res	5.23135	-0.0943619	NA	C_01
24698	chr11	47915373	47915773	401	*	h3k27ac.condition_c_vs_wt.res	14.0711	-1.88035	0.616764	C_01
24699	chr11	47916516	47916916	401	*	h3k27ac.condition_c_vs_wt.res	5.18089	-1.30826	NA	C_01
24700	chr11	47919787	47920187	401	*	h3k27ac.condition_c_vs_wt.res	14.3934	-1.41114	0.872483	C_01
24701	chr11	47921940	47922340	401	*	h3k27ac.condition_c_vs_wt.res	3.22996	-1.60587	NA	C_01
24702	chr11	47924294	47924694	401	*	h3k27ac.condition_c_vs_wt.res	4.85496	-2.47894	NA	C_01
24715	chr11	47981257	47981657	401	*	h3k27ac.condition_c_vs_wt.res	42.6066	-0.69918	0.999816	C_01
24720	chr11	48003973	48004373	401	*	h3k27ac.condition_c_vs_wt.res	19.5003	-0.597191	0.999816	C_01
24721	chr11	48007914	48008314	401	*	h3k27ac.condition_c_vs_wt.res	7.16494	-1.4946	NA	C_01
24723	chr11	48019047	48019447	401	*	h3k27ac.condition_c_vs_wt.res	100.891	-0.453991	0.95068	C_01
24724	chr11	48038699	48039099	401	*	h3k27ac.condition_c_vs_wt.res	5.89522	-2.2892	NA	C_01
24725	chr11	48043920	48044320	401	*	h3k27ac.condition_c_vs_wt.res	98.9672	-0.32144	0.995206	C_01
24726	chr11	48055525	48055925	401	*	h3k27ac.condition_c_vs_wt.res	17.0342	-1.06809	0.869377	C_01
24738	chr11	48099957	48100357	401	*	h3k27ac.condition_c_vs_wt.res	7.83559	-1.81904	0.80148	C_01
24739	chr11	48109396	48109796	401	*	h3k27ac.condition_c_vs_wt.res	75.8192	-0.818161	0.598651	C_01
24923	chr11	59212365	59212765	401	*	h3k27ac.condition_c_vs_wt.res	15.0601	-2.79152	0.04054	C_01
24925	chr11	59216778	59217178	401	*	h3k27ac.condition_c_vs_wt.res	54.1631	-0.656273	0.837833	C_01
24931	chr11	59272975	59273375	401	*	h3k27ac.condition_c_vs_wt.res	152.913	-0.22102	0.9982	C_01
24934	chr11	59284082	59284482	401	*	h3k27ac.condition_c_vs_wt.res	43.0856	-0.452294	0.997571	C_01
25659	chr11	64984999	64985399	401	*	h3k27ac.condition_c_vs_wt.res	13.47	0.0544958	0.999816	C_01
25660	chr11	64989643	64990043	401	*	h3k27ac.condition_c_vs_wt.res	10.0405	-0.186827	0.999816	C_01
25862	chr11	66078047	66078447	401	*	h3k27ac.condition_c_vs_wt.res	7.70977	-0.733409	0.999816	C_01
25863	chr11	66085898	66086298	401	*	h3k27ac.condition_c_vs_wt.res	20.191	0.0139758	0.999816	C_01
26164	chr11	67659273	67659673	401	*	h3k27ac.condition_c_vs_wt.res	62.3887	-0.358843	0.995963	C_01
26404	chr11	69297775	69298175	401	*	h3k27ac.condition_c_vs_wt.res	30.1146	-1.38331	0.4198	C_01
26538	chr11	71203661	71204061	401	*	h3k27ac.condition_c_vs_wt.res	15.9359	-0.231534	0.999816	C_01
26557	chr11	71373519	71373919	401	*	h3k27ac.condition_c_vs_wt.res	26.3624	0.371283	0.999816	C_01
26756	chr11	72734552	72734952	401	*	h3k27ac.condition_c_vs_wt.res	5.18183	-1.37036	NA	C_01
26757	chr11	72742356	72742756	401	*	h3k27ac.condition_c_vs_wt.res	15.5435	-2.03863	0.240746	C_01
26912	chr11	73378508	73378908	401	*	h3k27ac.condition_c_vs_wt.res	15.2404	-1.41874	0.667565	C_01
28083	chr11	109956015	109956415	401	*	h3k27ac.condition_c_vs_wt.res	52.5651	-0.871474	0.656132	C_01
28096	chr11	110027296	110027696	401	*	h3k27ac.condition_c_vs_wt.res	33.5181	-1.2749	0.321766	C_01
28150	chr11	111177203	111177603	401	*	h3k27ac.condition_c_vs_wt.res	73.4398	-0.529082	0.92258	C_01
28632	chr11	117986157	117986557	401	*	h3k27ac.condition_c_vs_wt.res	81.8223	-0.519535	0.92258	C_01
28758	chr11	118852137	118852537	401	*	h3k27ac.condition_c_vs_wt.res	47.28	-0.262267	0.999816	C_01
28763	chr11	118872535	118872935	401	*	h3k27ac.condition_c_vs_wt.res	29.7749	-0.948992	0.869356	C_01
28764	chr11	118876602	118877002	401	*	h3k27ac.condition_c_vs_wt.res	26.6283	-0.866634	0.854758	C_01
28842	chr11	119244622	119245022	401	*	h3k27ac.condition_c_vs_wt.res	55.4042	-0.490865	0.964062	C_01
28873	chr11	119356530	119356930	401	*	h3k27ac.condition_c_vs_wt.res	5.76297	-3.01292	NA	C_01
28874	chr11	119357772	119358172	401	*	h3k27ac.condition_c_vs_wt.res	3.40906	-1.93769	NA	C_01
28875	chr11	119362965	119363365	401	*	h3k27ac.condition_c_vs_wt.res	22.2644	-1.18761	0.841777	C_01
29042	chr11	121337754	121338154	401	*	h3k27ac.condition_c_vs_wt.res	14.8039	-0.753605	0.988281	C_01
29043	chr11	121342844	121343244	401	*	h3k27ac.condition_c_vs_wt.res	4.54064	-0.0608766	NA	C_01
29044	chr11	121344088	121344488	401	*	h3k27ac.condition_c_vs_wt.res	3.29615	0.627926	NA	C_01
29077	chr11	121570043	121570443	401	*	h3k27ac.condition_c_vs_wt.res	87.2462	-0.43648	0.912462	C_01
29471	chr11	128841705	128842105	401	*	h3k27ac.condition_c_vs_wt.res	53.8437	-0.27296	0.999816	C_01
29967	chr12	2244114	2244514	401	*	h3k27ac.condition_c_vs_wt.res	6.55698	-0.242737	NA	C_01
29968	chr12	2248837	2249237	401	*	h3k27ac.condition_c_vs_wt.res	53.6916	-2.40867	0.00132349	C_01
30852	chr12	14157063	14157463	401	*	h3k27ac.condition_c_vs_wt.res	78.0807	-0.370474	0.9663	C_01
31145	chr12	26472520	26472920	401	*	h3k27ac.condition_c_vs_wt.res	12.1706	-1.19033	0.898088	C_01
31353	chr12	31599255	31599655	401	*	h3k27ac.condition_c_vs_wt.res	28.9866	-0.223222	0.999816	C_01
32102	chr12	49663157	49663557	401	*	h3k27ac.condition_c_vs_wt.res	48.4242	-0.150737	0.999816	C_01
32103	chr12	49668129	49668529	401	*	h3k27ac.condition_c_vs_wt.res	4.59425	-1.35007	NA	C_01
32104	chr12	49671136	49671536	401	*	h3k27ac.condition_c_vs_wt.res	29.1177	-0.716668	0.966283	C_01
32393	chr12	52051017	52051417	401	*	h3k27ac.condition_c_vs_wt.res	47.5058	0.0642249	0.999816	C_01
33483	chr12	67698783	67699183	401	*	h3k27ac.condition_c_vs_wt.res	47.4132	-0.230095	0.999816	C_01
34149	chr12	94207480	94207880	401	*	h3k27ac.condition_c_vs_wt.res	34.8158	-0.914758	0.689815	C_01
34894	chr12	105355945	105356345	401	*	h3k27ac.condition_c_vs_wt.res	12.2461	-2.02216	0.450523	C_01
35072	chr12	109062205	109062605	401	*	h3k27ac.condition_c_vs_wt.res	38.5741	-0.126424	0.999816	C_01
35412	chr12	110632899	110633299	401	*	h3k27ac.condition_c_vs_wt.res	8.67368	-1.10323	0.972041	C_01
35413	chr12	110636507	110636907	401	*	h3k27ac.condition_c_vs_wt.res	23.3571	-0.0909893	0.999816	C_01
35414	chr12	110643796	110644196	401	*	h3k27ac.condition_c_vs_wt.res	5.17293	-0.761503	NA	C_01
35415	chr12	110647642	110648042	401	*	h3k27ac.condition_c_vs_wt.res	44.8966	-0.452887	0.981942	C_01
35416	chr12	110651223	110651623	401	*	h3k27ac.condition_c_vs_wt.res	4.73414	-2.31452	NA	C_01
35421	chr12	110669324	110669724	401	*	h3k27ac.condition_c_vs_wt.res	77.4114	-0.385806	0.97779	C_01
35422	chr12	110677454	110677854	401	*	h3k27ac.condition_c_vs_wt.res	31.1478	-1.48983	0.153001	C_01
35424	chr12	110689878	110690278	401	*	h3k27ac.condition_c_vs_wt.res	17.9385	-0.0813377	0.999816	C_01
35425	chr12	110692965	110693365	401	*	h3k27ac.condition_c_vs_wt.res	3.92525	2.73091	NA	C_01
35426	chr12	110694217	110694617	401	*	h3k27ac.condition_c_vs_wt.res	11.1927	-0.801038	0.997717	C_01
35460	chr12	110913240	110913640	401	*	h3k27ac.condition_c_vs_wt.res	41.025	-0.518263	0.974787	C_01
35468	chr12	111083896	111084296	401	*	h3k27ac.condition_c_vs_wt.res	18.4653	-0.863935	0.954367	C_01
35469	chr12	111086598	111086998	401	*	h3k27ac.condition_c_vs_wt.res	6.28286	-1.36492	NA	C_01
35470	chr12	111098452	111098852	401	*	h3k27ac.condition_c_vs_wt.res	17.9604	-1.11481	0.816371	C_01
35471	chr12	111104096	111104496	401	*	h3k27ac.condition_c_vs_wt.res	2.57628	-1.02692	NA	C_01
35605	chr12	111757531	111757931	401	*	h3k27ac.condition_c_vs_wt.res	13.9332	-0.367549	0.999816	C_01
35606	chr12	111764112	111764512	401	*	h3k27ac.condition_c_vs_wt.res	10.8155	-0.339142	0.999816	C_01
37303	chr12	128796543	128796943	401	*	h3k27ac.condition_c_vs_wt.res	76.6753	-0.454615	0.919252	C_01
37646	chr12	132633094	132633494	401	*	h3k27ac.condition_c_vs_wt.res	19.1609	-0.719743	0.98964	C_01
37688	chr12	132770301	132770701	401	*	h3k27ac.condition_c_vs_wt.res	58.8093	-0.356401	0.999816	C_01
38221	chr13	30332590	30332990	401	*	h3k27ac.condition_c_vs_wt.res	18.0155	-0.928687	0.915162	C_01
38334	chr13	31322023	31322423	401	*	h3k27ac.condition_c_vs_wt.res	69.5553	-0.989994	0.895296	C_01
38928	chr13	44274688	44275088	401	*	h3k27ac.condition_c_vs_wt.res	25.4723	-0.484411	0.999816	C_01
39165	chr13	48492324	48492724	401	*	h3k27ac.condition_c_vs_wt.res	46.4649	-0.743638	0.783499	C_01
40939	chr13	114024912	114025312	401	*	h3k27ac.condition_c_vs_wt.res	27.6413	-0.330865	0.999816	C_01
41004	chr14	20427943	20428343	401	*	h3k27ac.condition_c_vs_wt.res	38.4635	-0.910932	0.628873	C_01
41159	chr14	22531968	22532368	401	*	h3k27ac.condition_c_vs_wt.res	26.3029	-0.513004	0.9982	C_01
41275	chr14	23119797	23120197	401	*	h3k27ac.condition_c_vs_wt.res	28.4359	-0.358127	0.999816	C_01
42663	chr14	63746711	63747111	401	*	h3k27ac.condition_c_vs_wt.res	21.5347	-1.52431	0.542119	C_01
43881	chr14	75249676	75250076	401	*	h3k27ac.condition_c_vs_wt.res	33.7267	-0.718668	0.887601	C_01
43900	chr14	75439309	75439709	401	*	h3k27ac.condition_c_vs_wt.res	35.5377	-0.161943	0.999816	C_01
44024	chr14	77033753	77034153	401	*	h3k27ac.condition_c_vs_wt.res	39.9392	-0.261566	0.999816	C_01
44025	chr14	77040358	77040758	401	*	h3k27ac.condition_c_vs_wt.res	37.5128	-0.0408502	0.999816	C_01
44858	chr14	93960165	93960565	401	*	h3k27ac.condition_c_vs_wt.res	71.2324	-0.739206	0.993311	C_01
45238	chr14	100256957	100257357	401	*	h3k27ac.condition_c_vs_wt.res	25.5924	-0.0921794	0.999816	C_01
45969	chr14	104679671	104680071	401	*	h3k27ac.condition_c_vs_wt.res	3.59484	-3.42611	NA	C_01
46023	chr14	104923077	104923477	401	*	h3k27ac.condition_c_vs_wt.res	3.73232	-1.44031	NA	C_01
46024	chr14	104926509	104926909	401	*	h3k27ac.condition_c_vs_wt.res	30.4176	0.0605747	0.999816	C_01
46049	chr14	105058934	105059334	401	*	h3k27ac.condition_c_vs_wt.res	3.72673	-0.993334	NA	C_01
46050	chr14	105065120	105065520	401	*	h3k27ac.condition_c_vs_wt.res	11.1037	-3.59363	0.0666277	C_01
46286	chr15	22797358	22797758	401	*	h3k27ac.condition_c_vs_wt.res	26.0469	-0.519937	0.997717	C_01
47413	chr15	43809047	43809447	401	*	h3k27ac.condition_c_vs_wt.res	39.0004	-0.644802	0.924274	C_01
47583	chr15	45734066	45734466	401	*	h3k27ac.condition_c_vs_wt.res	33.7896	-1.41384	0.428401	C_01
48122	chr15	58979377	58979777	401	*	h3k27ac.condition_c_vs_wt.res	59.2323	-0.97706	0.266016	C_01
48186	chr15	59396009	59396409	401	*	h3k27ac.condition_c_vs_wt.res	14.1613	-1.15275	0.895926	C_01
48187	chr15	59401683	59402083	401	*	h3k27ac.condition_c_vs_wt.res	19.0339	-1.23726	0.690547	C_01
48548	chr15	64893829	64894229	401	*	h3k27ac.condition_c_vs_wt.res	96.0046	-0.863084	0.304571	C_01
48919	chr15	66714403	66714803	401	*	h3k27ac.condition_c_vs_wt.res	39.6431	-0.622898	0.959107	C_01
49365	chr15	70492654	70493054	401	*	h3k27ac.condition_c_vs_wt.res	38.671	-0.211958	0.999816	C_01
49367	chr15	70501698	70502098	401	*	h3k27ac.condition_c_vs_wt.res	4.22291	-0.188366	NA	C_01
49368	chr15	70504342	70504742	401	*	h3k27ac.condition_c_vs_wt.res	60.8744	-0.827465	0.649492	C_01
49419	chr15	72118238	72118638	401	*	h3k27ac.condition_c_vs_wt.res	62.5501	-0.470769	0.93268	C_01
49620	chr15	74384857	74385257	401	*	h3k27ac.condition_c_vs_wt.res	11.7637	-1.85014	0.486754	C_01
49621	chr15	74388318	74388718	401	*	h3k27ac.condition_c_vs_wt.res	5.98438	-0.894548	NA	C_01
49622	chr15	74389632	74390032	401	*	h3k27ac.condition_c_vs_wt.res	5.29831	-0.307281	NA	C_01
49623	chr15	74391261	74391661	401	*	h3k27ac.condition_c_vs_wt.res	4.71033	-0.560727	NA	C_01
49624	chr15	74397030	74397430	401	*	h3k27ac.condition_c_vs_wt.res	13.7746	-1.03207	0.984516	C_01
49625	chr15	74402959	74403359	401	*	h3k27ac.condition_c_vs_wt.res	71.5888	-1.16112	0.198661	C_01
49633	chr15	74421234	74421634	401	*	h3k27ac.condition_c_vs_wt.res	2.76807	-0.410913	NA	C_01
49634	chr15	74422843	74423243	401	*	h3k27ac.condition_c_vs_wt.res	5.22968	-0.316131	NA	C_01
49635	chr15	74424035	74424435	401	*	h3k27ac.condition_c_vs_wt.res	4.35423	-5.66678	NA	C_01
49636	chr15	74429052	74429452	401	*	h3k27ac.condition_c_vs_wt.res	7.42643	-2.12226	NA	C_01
49637	chr15	74430841	74431241	401	*	h3k27ac.condition_c_vs_wt.res	3.91793	-1.33589	NA	C_01
49638	chr15	74433797	74434197	401	*	h3k27ac.condition_c_vs_wt.res	14.3734	-1.2555	0.887601	C_01
49639	chr15	74435385	74435785	401	*	h3k27ac.condition_c_vs_wt.res	3.69556	-1.4905	NA	C_01
50135	chr15	78056687	78057087	401	*	h3k27ac.condition_c_vs_wt.res	53.9588	-0.101645	0.999816	C_01
50251	chr15	78842038	78842438	401	*	h3k27ac.condition_c_vs_wt.res	34.5073	-0.419153	0.999816	C_01
50631	chr15	85451294	85451694	401	*	h3k27ac.condition_c_vs_wt.res	6.0842	0.575158	NA	C_01
50632	chr15	85454412	85454812	401	*	h3k27ac.condition_c_vs_wt.res	16.1976	-1.08854	0.890481	C_01
50633	chr15	85459697	85460097	401	*	h3k27ac.condition_c_vs_wt.res	21.3292	-0.26421	0.999816	C_01
50930	chr15	90046865	90047265	401	*	h3k27ac.condition_c_vs_wt.res	51.1846	-0.118718	0.999816	C_01
50933	chr15	90059498	90059898	401	*	h3k27ac.condition_c_vs_wt.res	96.1564	-0.194096	0.999816	C_01
50937	chr15	90084112	90084512	401	*	h3k27ac.condition_c_vs_wt.res	90.9141	-0.0110514	0.999816	C_01
50950	chr15	90184974	90185374	401	*	h3k27ac.condition_c_vs_wt.res	24.9284	-0.62582	0.986801	C_01
50951	chr15	90187428	90187828	401	*	h3k27ac.condition_c_vs_wt.res	4.46334	-2.08349	NA	C_01
50952	chr15	90191562	90191962	401	*	h3k27ac.condition_c_vs_wt.res	42.0835	-0.175508	0.999816	C_01
51569	chr15	101127449	101127849	401	*	h3k27ac.condition_c_vs_wt.res	64.3777	-1.32062	0.0604948	C_01
53044	chr16	11225303	11225703	401	*	h3k27ac.condition_c_vs_wt.res	70.3833	-0.460877	0.929283	C_01
53722	chr16	16021943	16022343	401	*	h3k27ac.condition_c_vs_wt.res	36.8452	-0.261077	0.999816	C_01
54000	chr16	20900663	20901063	401	*	h3k27ac.condition_c_vs_wt.res	74.8668	-0.440198	0.947807	C_01
54188	chr16	23335931	23336331	401	*	h3k27ac.condition_c_vs_wt.res	36.0904	-0.427921	0.997571	C_01
54302	chr16	23863844	23864244	401	*	h3k27ac.condition_c_vs_wt.res	48.4314	0.287495	0.999816	C_01
54545	chr16	27270800	27271200	401	*	h3k27ac.condition_c_vs_wt.res	12.6821	-0.68439	0.999816	C_01
54551	chr16	27298818	27299218	401	*	h3k27ac.condition_c_vs_wt.res	35.4813	-0.269793	0.999816	C_01
54554	chr16	27313864	27314264	401	*	h3k27ac.condition_c_vs_wt.res	54.6486	-0.713828	0.88507	C_01
54584	chr16	27426840	27427240	401	*	h3k27ac.condition_c_vs_wt.res	36.3718	-2.61163	0.00393747	C_01
54585	chr16	27430569	27430969	401	*	h3k27ac.condition_c_vs_wt.res	25.8361	-0.955285	0.841132	C_01
55041	chr16	30458813	30459213	401	*	h3k27ac.condition_c_vs_wt.res	40.5493	-0.582521	0.963275	C_01
55042	chr16	30461067	30461467	401	*	h3k27ac.condition_c_vs_wt.res	7.91644	-1.02496	0.982592	C_01
55045	chr16	30472220	30472620	401	*	h3k27ac.condition_c_vs_wt.res	27.2474	-0.214653	0.999816	C_01
55540	chr16	50274307	50274707	401	*	h3k27ac.condition_c_vs_wt.res	81.814	-0.196197	0.999816	C_01
55542	chr16	50279049	50279449	401	*	h3k27ac.condition_c_vs_wt.res	9.4162	-0.792032	0.999816	C_01
55543	chr16	50281961	50282361	401	*	h3k27ac.condition_c_vs_wt.res	49.1755	-0.3027	0.999816	C_01
55801	chr16	56860579	56860979	401	*	h3k27ac.condition_c_vs_wt.res	42.4065	-0.354443	0.999816	C_01
55938	chr16	57530255	57530655	401	*	h3k27ac.condition_c_vs_wt.res	9.86195	-2.3344	0.421415	C_01
55939	chr16	57536312	57536712	401	*	h3k27ac.condition_c_vs_wt.res	29.9817	-1.04557	0.750972	C_01
55940	chr16	57540230	57540630	401	*	h3k27ac.condition_c_vs_wt.res	3.81671	-2.50258	NA	C_01
55941	chr16	57541320	57541720	401	*	h3k27ac.condition_c_vs_wt.res	4.4995	-1.42631	NA	C_01
55942	chr16	57542391	57542791	401	*	h3k27ac.condition_c_vs_wt.res	6.96466	-1.35153	NA	C_01
55943	chr16	57544227	57544627	401	*	h3k27ac.condition_c_vs_wt.res	10.4205	-1.86837	0.603998	C_01
56123	chr16	58733854	58734254	401	*	h3k27ac.condition_c_vs_wt.res	67.4704	-0.456273	0.947807	C_01
56208	chr16	66516891	66517291	401	*	h3k27ac.condition_c_vs_wt.res	68.4796	-0.348107	0.997717	C_01
56209	chr16	66524501	66524901	401	*	h3k27ac.condition_c_vs_wt.res	58.7946	-0.483148	0.973173	C_01
56210	chr16	66528056	66528456	401	*	h3k27ac.condition_c_vs_wt.res	6.77534	-0.470787	NA	C_01
56554	chr16	68272766	68273166	401	*	h3k27ac.condition_c_vs_wt.res	59.6467	-0.160463	0.999816	C_01
56555	chr16	68284380	68284780	401	*	h3k27ac.condition_c_vs_wt.res	55.6753	-0.0993971	0.999816	C_01
57168	chr16	75109523	75109923	401	*	h3k27ac.condition_c_vs_wt.res	19.2325	-1.43171	0.696235	C_01
57355	chr16	81480900	81481300	401	*	h3k27ac.condition_c_vs_wt.res	91.8464	-0.180399	0.999816	C_01
57454	chr16	81774399	81774799	401	*	h3k27ac.condition_c_vs_wt.res	45.1836	-0.0154003	0.999816	C_01
57605	chr16	84617965	84618365	401	*	h3k27ac.condition_c_vs_wt.res	28.5271	-1.09842	0.66837	C_01
57611	chr16	84641220	84641620	401	*	h3k27ac.condition_c_vs_wt.res	113.961	-0.769903	0.209006	C_01
57784	chr16	85554901	85555301	401	*	h3k27ac.condition_c_vs_wt.res	20.2665	-2.78623	0.0257003	C_01
57798	chr16	85605642	85606042	401	*	h3k27ac.condition_c_vs_wt.res	4.55728	1.0239	NA	C_01
57799	chr16	85607416	85607816	401	*	h3k27ac.condition_c_vs_wt.res	7.92862	0.602287	0.999816	C_01
57800	chr16	85613246	85613646	401	*	h3k27ac.condition_c_vs_wt.res	27.6621	-0.554821	0.990189	C_01
57829	chr16	85735086	85735486	401	*	h3k27ac.condition_c_vs_wt.res	34.3661	0.0656225	0.999816	C_01
58080	chr16	88045883	88046283	401	*	h3k27ac.condition_c_vs_wt.res	42.798	-0.572552	0.926421	C_01
58221	chr16	88745577	88745977	401	*	h3k27ac.condition_c_vs_wt.res	25.553	-0.835733	0.904523	C_01
58231	chr16	88784693	88785093	401	*	h3k27ac.condition_c_vs_wt.res	36.2466	-0.751202	0.924874	C_01
58232	chr16	88792383	88792783	401	*	h3k27ac.condition_c_vs_wt.res	6.4139	-0.933237	NA	C_01
58233	chr16	88794928	88795328	401	*	h3k27ac.condition_c_vs_wt.res	8.39845	-0.503298	0.999816	C_01
58275	chr16	88937318	88937718	401	*	h3k27ac.condition_c_vs_wt.res	4.4832	-1.17177	NA	C_01
58276	chr16	88942590	88942990	401	*	h3k27ac.condition_c_vs_wt.res	4.92133	-0.376523	NA	C_01
58277	chr16	88945332	88945732	401	*	h3k27ac.condition_c_vs_wt.res	2.44965	0.963342	NA	C_01
59301	chr17	3913365	3913765	401	*	h3k27ac.condition_c_vs_wt.res	14.9966	-0.846047	0.976156	C_01
60287	chr17	16287244	16287644	401	*	h3k27ac.condition_c_vs_wt.res	28.6995	-1.0657	0.636529	C_01
60887	chr17	20677878	20678278	401	*	h3k27ac.condition_c_vs_wt.res	12.9115	-0.131542	0.999816	C_01
60926	chr17	21052231	21052631	401	*	h3k27ac.condition_c_vs_wt.res	35.5018	-0.306474	0.999816	C_01
60927	chr17	21057686	21058086	401	*	h3k27ac.condition_c_vs_wt.res	3.7269	-0.900955	NA	C_01
60928	chr17	21061949	21062349	401	*	h3k27ac.condition_c_vs_wt.res	31.9976	-0.588019	0.958117	C_01
60929	chr17	21064304	21064704	401	*	h3k27ac.condition_c_vs_wt.res	9.12327	-1.51848	0.854758	C_01
60930	chr17	21066491	21066891	401	*	h3k27ac.condition_c_vs_wt.res	7.5713	-1.5825	0.919252	C_01
61492	chr17	30323112	30323512	401	*	h3k27ac.condition_c_vs_wt.res	30.9798	-0.387068	0.999816	C_01
61728	chr17	32503776	32504176	401	*	h3k27ac.condition_c_vs_wt.res	56.8632	-1.44921	0.055543	C_01
62169	chr17	38724705	38725105	401	*	h3k27ac.condition_c_vs_wt.res	5.74074	-2.08347	NA	C_01
62170	chr17	38725356	38725756	401	*	h3k27ac.condition_c_vs_wt.res	5.12004	0.0129024	NA	C_01
62171	chr17	38728169	38728569	401	*	h3k27ac.condition_c_vs_wt.res	13.3224	-0.751325	0.999816	C_01
62172	chr17	38730630	38731030	401	*	h3k27ac.condition_c_vs_wt.res	19.7273	-1.28707	0.637146	C_01
62173	chr17	38735478	38735878	401	*	h3k27ac.condition_c_vs_wt.res	9.37246	-0.623704	0.999816	C_01
62483	chr17	40318052	40318452	401	*	h3k27ac.condition_c_vs_wt.res	28.0838	-0.749256	0.947044	C_01
62484	chr17	40319993	40320393	401	*	h3k27ac.condition_c_vs_wt.res	6.40235	-1.85545	NA	C_01
62485	chr17	40322556	40322956	401	*	h3k27ac.condition_c_vs_wt.res	31.5416	-1.4311	0.214682	C_01
62486	chr17	40326347	40326747	401	*	h3k27ac.condition_c_vs_wt.res	8.95356	1.12912	0.964062	C_01
62688	chr17	42133423	42133823	401	*	h3k27ac.condition_c_vs_wt.res	45.3704	-0.312551	0.999816	C_01
62751	chr17	42458541	42458941	401	*	h3k27ac.condition_c_vs_wt.res	41.1038	-1.27868	0.258153	C_01
62787	chr17	42586999	42587399	401	*	h3k27ac.condition_c_vs_wt.res	37.1918	-0.604512	0.949727	C_01
64984	chr17	64456328	64456728	401	*	h3k27ac.condition_c_vs_wt.res	28.2226	0.279309	0.999816	C_01
65061	chr17	64995280	64995680	401	*	h3k27ac.condition_c_vs_wt.res	9.00848	-1.49687	0.891413	C_01
65062	chr17	65002358	65002758	401	*	h3k27ac.condition_c_vs_wt.res	7.34604	-0.815042	NA	C_01
66351	chr17	75243974	75244374	401	*	h3k27ac.condition_c_vs_wt.res	18.7168	-0.879361	0.929668	C_01
66353	chr17	75250941	75251341	401	*	h3k27ac.condition_c_vs_wt.res	10.4182	-1.28138	0.894962	C_01
66362	chr17	75360633	75361033	401	*	h3k27ac.condition_c_vs_wt.res	47.6843	-0.323403	0.999816	C_01
66382	chr17	75487663	75488063	401	*	h3k27ac.condition_c_vs_wt.res	36.867	-0.195091	0.999816	C_01
66528	chr17	76145601	76146001	401	*	h3k27ac.condition_c_vs_wt.res	63.6183	-0.394285	0.985227	C_01
66616	chr17	76567384	76567784	401	*	h3k27ac.condition_c_vs_wt.res	20.8783	-0.483201	0.999816	C_01
66909	chr17	77863482	77863882	401	*	h3k27ac.condition_c_vs_wt.res	4.06018	-0.721266	NA	C_01
66910	chr17	77864673	77865073	401	*	h3k27ac.condition_c_vs_wt.res	6.03537	-0.0374432	NA	C_01
66911	chr17	77869670	77870070	401	*	h3k27ac.condition_c_vs_wt.res	36.2005	-0.340312	0.999816	C_01
66912	chr17	77872105	77872505	401	*	h3k27ac.condition_c_vs_wt.res	5.94336	-0.850708	NA	C_01
66913	chr17	77873664	77874064	401	*	h3k27ac.condition_c_vs_wt.res	4.37655	-1.15008	NA	C_01
66916	chr17	77881869	77882269	401	*	h3k27ac.condition_c_vs_wt.res	9.06663	-1.61477	0.835126	C_01
66917	chr17	77884219	77884619	401	*	h3k27ac.condition_c_vs_wt.res	3.76243	-1.56135	NA	C_01
66979	chr17	78147368	78147768	401	*	h3k27ac.condition_c_vs_wt.res	44.3527	-0.418411	0.997601	C_01
66980	chr17	78151091	78151491	401	*	h3k27ac.condition_c_vs_wt.res	5.90614	-0.892884	NA	C_01
66981	chr17	78153339	78153739	401	*	h3k27ac.condition_c_vs_wt.res	20.1083	-0.651003	0.997717	C_01
66982	chr17	78158487	78158887	401	*	h3k27ac.condition_c_vs_wt.res	2.66672	-0.49185	NA	C_01
66983	chr17	78161074	78161474	401	*	h3k27ac.condition_c_vs_wt.res	3.88267	-0.295805	NA	C_01
66984	chr17	78164274	78164674	401	*	h3k27ac.condition_c_vs_wt.res	4.938	-1.79968	NA	C_01
66985	chr17	78168362	78168762	401	*	h3k27ac.condition_c_vs_wt.res	51.821	-0.426008	0.985535	C_01
66986	chr17	78180166	78180566	401	*	h3k27ac.condition_c_vs_wt.res	8.89711	0.848674	0.999816	C_01
67004	chr17	78242423	78242823	401	*	h3k27ac.condition_c_vs_wt.res	63.8038	-0.572797	0.938383	C_01
67033	chr17	78337543	78337943	401	*	h3k27ac.condition_c_vs_wt.res	22.725	-0.865601	0.887448	C_01
67034	chr17	78343401	78343801	401	*	h3k27ac.condition_c_vs_wt.res	23.5769	-2.07503	0.134243	C_01
67035	chr17	78345943	78346343	401	*	h3k27ac.condition_c_vs_wt.res	6.21792	-2.74006	NA	C_01
67036	chr17	78347440	78347840	401	*	h3k27ac.condition_c_vs_wt.res	5.56303	-1.33366	NA	C_01
67037	chr17	78349240	78349640	401	*	h3k27ac.condition_c_vs_wt.res	5.46444	-1.29139	NA	C_01
67038	chr17	78356275	78356675	401	*	h3k27ac.condition_c_vs_wt.res	33.5826	-0.904903	0.846341	C_01
67274	chr17	79306728	79307128	401	*	h3k27ac.condition_c_vs_wt.res	66.561	-0.239614	0.999816	C_01
67275	chr17	79310668	79311068	401	*	h3k27ac.condition_c_vs_wt.res	4.10026	0.324104	NA	C_01
68106	chr17	82506456	82506856	401	*	h3k27ac.condition_c_vs_wt.res	73.3292	-0.140069	0.999816	C_01
68144	chr17	82678435	82678835	401	*	h3k27ac.condition_c_vs_wt.res	72.6547	-0.214805	0.999816	C_01
68233	chr17	83100442	83100842	401	*	h3k27ac.condition_c_vs_wt.res	3.8335	-1.50255	NA	C_01
68262	chr17	83199835	83200235	401	*	h3k27ac.condition_c_vs_wt.res	34.4178	-1.06388	0.645502	C_01
69345	chr18	26172861	26173261	401	*	h3k27ac.condition_c_vs_wt.res	46.9979	-0.593162	0.93541	C_01
69346	chr18	26181593	26181993	401	*	h3k27ac.condition_c_vs_wt.res	27.991	-0.657039	0.964062	C_01
69512	chr18	45103781	45104181	401	*	h3k27ac.condition_c_vs_wt.res	29.3386	-1.04819	0.721691	C_01
69539	chr18	46711415	46711815	401	*	h3k27ac.condition_c_vs_wt.res	24.3586	-0.654068	0.999816	C_01
70089	chr19	909143	909543	401	*	h3k27ac.condition_c_vs_wt.res	61.3022	-0.797135	0.628215	C_01
70090	chr19	911569	911969	401	*	h3k27ac.condition_c_vs_wt.res	5.71396	-2.40106	NA	C_01
70091	chr19	912904	913304	401	*	h3k27ac.condition_c_vs_wt.res	57.4954	-0.742132	0.656134	C_01
70099	chr19	947675	948075	401	*	h3k27ac.condition_c_vs_wt.res	20.4177	-1.16124	0.76941	C_01
70100	chr19	953655	954055	401	*	h3k27ac.condition_c_vs_wt.res	5.09308	-1.43438	NA	C_01
70131	chr19	1087813	1088213	401	*	h3k27ac.condition_c_vs_wt.res	27.0589	-0.116851	0.999816	C_01
70460	chr19	2680707	2681107	401	*	h3k27ac.condition_c_vs_wt.res	46.5664	0.00521517	0.999816	C_01
70510	chr19	2969149	2969549	401	*	h3k27ac.condition_c_vs_wt.res	61.7105	-0.0968093	0.999816	C_01
70511	chr19	2973573	2973973	401	*	h3k27ac.condition_c_vs_wt.res	4.3857	-2.81	NA	C_01
70512	chr19	2977192	2977592	401	*	h3k27ac.condition_c_vs_wt.res	54.5897	-0.345165	0.999816	C_01
70974	chr19	5288183	5288583	401	*	h3k27ac.condition_c_vs_wt.res	38.7415	0.374855	0.999816	C_01
71210	chr19	6801565	6801965	401	*	h3k27ac.condition_c_vs_wt.res	126.343	-0.338289	0.970438	C_01
71369	chr19	7694604	7695004	401	*	h3k27ac.condition_c_vs_wt.res	11.1292	-0.835628	0.98964	C_01
71370	chr19	7696706	7697106	401	*	h3k27ac.condition_c_vs_wt.res	4.00643	-1.58828	NA	C_01
71371	chr19	7697684	7698084	401	*	h3k27ac.condition_c_vs_wt.res	5.5781	-2.7033	NA	C_01
71372	chr19	7699414	7699814	401	*	h3k27ac.condition_c_vs_wt.res	8.73453	-1.91175	0.76941	C_01
71373	chr19	7701935	7702335	401	*	h3k27ac.condition_c_vs_wt.res	51.2735	-0.571418	0.919252	C_01
71374	chr19	7709851	7710251	401	*	h3k27ac.condition_c_vs_wt.res	6.35315	-2.01698	NA	C_01
71442	chr19	8209806	8210206	401	*	h3k27ac.condition_c_vs_wt.res	36.2839	0.178018	0.999816	C_01
71886	chr19	11577500	11577900	401	*	h3k27ac.condition_c_vs_wt.res	9.3271	-2.19097	0.58175	C_01
71887	chr19	11582438	11582838	401	*	h3k27ac.condition_c_vs_wt.res	11.2122	-0.426218	0.999816	C_01
71995	chr19	12784226	12784626	401	*	h3k27ac.condition_c_vs_wt.res	9.36527	-0.939911	0.990728	C_01
72077	chr19	13208317	13208717	401	*	h3k27ac.condition_c_vs_wt.res	72.1531	-0.473617	0.92258	C_01
72149	chr19	13986322	13986722	401	*	h3k27ac.condition_c_vs_wt.res	69.9877	-0.153339	0.999816	C_01
72216	chr19	14370223	14370623	401	*	h3k27ac.condition_c_vs_wt.res	29.1964	-1.47121	0.293857	C_01
72217	chr19	14375422	14375822	401	*	h3k27ac.condition_c_vs_wt.res	28.6523	-0.799525	0.899946	C_01
72853	chr19	18292019	18292419	401	*	h3k27ac.condition_c_vs_wt.res	39.5598	-1.14279	0.315829	C_01
72879	chr19	18416388	18416788	401	*	h3k27ac.condition_c_vs_wt.res	3.4098	-2.01573	NA	C_01
72880	chr19	18420533	18420933	401	*	h3k27ac.condition_c_vs_wt.res	15.4188	-2.40923	0.16934	C_01
73011	chr19	18940871	18941271	401	*	h3k27ac.condition_c_vs_wt.res	4.93652	-0.917101	NA	C_01
73012	chr19	18944108	18944508	401	*	h3k27ac.condition_c_vs_wt.res	9.10921	-2.50477	0.381497	C_01
73013	chr19	18947553	18947953	401	*	h3k27ac.condition_c_vs_wt.res	4.46111	-1.83217	NA	C_01
77182	chr2	16626157	16626557	401	*	h3k27ac.condition_c_vs_wt.res	59.8405	-0.465994	0.990728	C_01
77187	chr2	16650284	16650684	401	*	h3k27ac.condition_c_vs_wt.res	12.6322	-0.395719	0.999816	C_01
77188	chr2	16656656	16657056	401	*	h3k27ac.condition_c_vs_wt.res	47.7453	-0.432575	0.997571	C_01
77432	chr2	24360352	24360752	401	*	h3k27ac.condition_c_vs_wt.res	121.267	-0.379879	0.929638	C_01
77537	chr2	25483539	25483939	401	*	h3k27ac.condition_c_vs_wt.res	16.0671	-0.0998648	0.999816	C_01
78137	chr2	33077716	33078116	401	*	h3k27ac.condition_c_vs_wt.res	26.4241	-1.34128	0.474431	C_01
78138	chr2	33082593	33082993	401	*	h3k27ac.condition_c_vs_wt.res	48.1027	-1.18869	0.310689	C_01
78195	chr2	36356998	36357398	401	*	h3k27ac.condition_c_vs_wt.res	44.1775	-0.595629	0.941417	C_01
78271	chr2	37337260	37337660	401	*	h3k27ac.condition_c_vs_wt.res	21.9168	-0.754513	0.980369	C_01
78272	chr2	37344951	37345351	401	*	h3k27ac.condition_c_vs_wt.res	39.4018	-0.330865	0.999816	C_01
78278	chr2	37373709	37374109	401	*	h3k27ac.condition_c_vs_wt.res	3.97326	0.211086	NA	C_01
78279	chr2	37376591	37376991	401	*	h3k27ac.condition_c_vs_wt.res	90.5105	0.0625539	0.999816	C_01
78432	chr2	39491868	39492268	401	*	h3k27ac.condition_c_vs_wt.res	45.308	-0.343205	0.999816	C_01
78672	chr2	43133963	43134363	401	*	h3k27ac.condition_c_vs_wt.res	69.1847	0.0923784	0.999816	C_01
79054	chr2	47735764	47736164	401	*	h3k27ac.condition_c_vs_wt.res	43.0163	0.212702	0.999816	C_01
79059	chr2	47752696	47753096	401	*	h3k27ac.condition_c_vs_wt.res	8.072	-0.245163	0.999816	C_01
79468	chr2	60439553	60439953	401	*	h3k27ac.condition_c_vs_wt.res	59.2419	-0.366815	0.999816	C_01
79469	chr2	60442939	60443339	401	*	h3k27ac.condition_c_vs_wt.res	3.77039	0.433326	NA	C_01
79470	chr2	60443571	60443971	401	*	h3k27ac.condition_c_vs_wt.res	2.47918	1.647	NA	C_01
79471	chr2	60446746	60447146	401	*	h3k27ac.condition_c_vs_wt.res	46.5621	0.449567	0.999816	C_01
79884	chr2	64859585	64859985	401	*	h3k27ac.condition_c_vs_wt.res	12.7878	-1.34218	0.8175	C_01
79885	chr2	64865167	64865567	401	*	h3k27ac.condition_c_vs_wt.res	28.5301	-1.00877	0.859454	C_01
79899	chr2	64922868	64923268	401	*	h3k27ac.condition_c_vs_wt.res	32.7091	-1.17347	0.578925	C_01
79936	chr2	65070503	65070903	401	*	h3k27ac.condition_c_vs_wt.res	39.2202	-1.62366	0.0551793	C_01
79937	chr2	65078086	65078486	401	*	h3k27ac.condition_c_vs_wt.res	32.8097	-0.945076	0.710039	C_01
79996	chr2	65323378	65323778	401	*	h3k27ac.condition_c_vs_wt.res	60.8592	0.140816	0.999816	C_01
80007	chr2	65353983	65354383	401	*	h3k27ac.condition_c_vs_wt.res	13.7369	0.892094	0.982592	C_01
80013	chr2	65406610	65407010	401	*	h3k27ac.condition_c_vs_wt.res	24.764	-0.57588	0.992592	C_01
80014	chr2	65411515	65411915	401	*	h3k27ac.condition_c_vs_wt.res	5.36928	-1.77094	NA	C_01
80015	chr2	65413740	65414140	401	*	h3k27ac.condition_c_vs_wt.res	3.81168	0.0467667	NA	C_01
80016	chr2	65417152	65417552	401	*	h3k27ac.condition_c_vs_wt.res	23.4742	0.494168	0.999816	C_01
80017	chr2	65420842	65421242	401	*	h3k27ac.condition_c_vs_wt.res	36.0168	-0.0114558	0.999816	C_01
80105	chr2	68411605	68412005	401	*	h3k27ac.condition_c_vs_wt.res	29.9632	-0.365559	0.999816	C_01
80257	chr2	70095402	70095802	401	*	h3k27ac.condition_c_vs_wt.res	44.345	0.166503	0.999816	C_01
81999	chr2	111034451	111034851	401	*	h3k27ac.condition_c_vs_wt.res	4.89806	-0.305921	NA	C_01
82000	chr2	111036371	111036771	401	*	h3k27ac.condition_c_vs_wt.res	22.1263	-0.548976	0.999816	C_01
82001	chr2	111041452	111041852	401	*	h3k27ac.condition_c_vs_wt.res	4.79469	-1.9231	NA	C_01
82965	chr2	131581814	131582214	401	*	h3k27ac.condition_c_vs_wt.res	7.53904	-1.44921	0.907361	C_01
82966	chr2	131590440	131590840	401	*	h3k27ac.condition_c_vs_wt.res	4.79473	-0.649958	NA	C_01
82979	chr2	131670686	131671086	401	*	h3k27ac.condition_c_vs_wt.res	3.27265	-0.136879	NA	C_01
83078	chr2	134291199	134291599	401	*	h3k27ac.condition_c_vs_wt.res	10.5241	-1.0016	0.975634	C_01
83133	chr2	134740012	134740412	401	*	h3k27ac.condition_c_vs_wt.res	53.6131	-1.02335	0.301871	C_01
83315	chr2	136394394	136394794	401	*	h3k27ac.condition_c_vs_wt.res	49.3795	-0.757093	0.854758	C_01
85250	chr2	203688881	203689281	401	*	h3k27ac.condition_c_vs_wt.res	67.962	-0.429691	0.963275	C_01
85257	chr2	203706398	203706798	401	*	h3k27ac.condition_c_vs_wt.res	115.076	-0.454865	0.895926	C_01
85648	chr2	218286039	218286439	401	*	h3k27ac.condition_c_vs_wt.res	26.1077	0.0121887	0.999816	C_01
85664	chr2	218369818	218370218	401	*	h3k27ac.condition_c_vs_wt.res	16.7793	0.91532	0.964062	C_01
85748	chr2	218880084	218880484	401	*	h3k27ac.condition_c_vs_wt.res	30.9402	-0.373331	0.999816	C_01
85749	chr2	218886242	218886642	401	*	h3k27ac.condition_c_vs_wt.res	7.55401	-0.288947	0.999816	C_01
85750	chr2	218893879	218894279	401	*	h3k27ac.condition_c_vs_wt.res	22.3281	-0.578146	0.995298	C_01
86775	chr2	234292346	234292746	401	*	h3k27ac.condition_c_vs_wt.res	59.2926	-0.683866	0.741521	C_01
86797	chr2	234420459	234420859	401	*	h3k27ac.condition_c_vs_wt.res	5.82763	-1.18749	NA	C_01
86798	chr2	234422240	234422640	401	*	h3k27ac.condition_c_vs_wt.res	5.1944	0.592636	NA	C_01
86799	chr2	234425923	234426323	401	*	h3k27ac.condition_c_vs_wt.res	95.0351	-0.336238	0.997717	C_01
86800	chr2	234428560	234428960	401	*	h3k27ac.condition_c_vs_wt.res	4.68911	-0.711448	NA	C_01
86801	chr2	234429273	234429673	401	*	h3k27ac.condition_c_vs_wt.res	8.17937	-0.254918	0.999816	C_01
86818	chr2	234483742	234484142	401	*	h3k27ac.condition_c_vs_wt.res	89.003	-0.445865	0.944317	C_01
86819	chr2	234496146	234496546	401	*	h3k27ac.condition_c_vs_wt.res	49.4378	-0.791435	0.868933	C_01
88225	chr20	5804357	5804757	401	*	h3k27ac.condition_c_vs_wt.res	41.4031	-0.111476	0.999816	C_01
88999	chr20	32277573	32277973	401	*	h3k27ac.condition_c_vs_wt.res	25.4584	-0.665979	0.961664	C_01
89000	chr20	32285672	32286072	401	*	h3k27ac.condition_c_vs_wt.res	38.2767	-0.161352	0.999816	C_01
89811	chr20	36142678	36143078	401	*	h3k27ac.condition_c_vs_wt.res	60.4638	-0.212146	0.999816	C_01
89864	chr20	36462282	36462682	401	*	h3k27ac.condition_c_vs_wt.res	33.6546	-1.36792	0.198661	C_01
89865	chr20	36471769	36472169	401	*	h3k27ac.condition_c_vs_wt.res	17.0597	-1.38515	0.647604	C_01
89960	chr20	36843191	36843591	401	*	h3k27ac.condition_c_vs_wt.res	61.6693	-0.316554	0.999816	C_01
90050	chr20	37316240	37316640	401	*	h3k27ac.condition_c_vs_wt.res	76.0244	-0.46852	0.941417	C_01
90126	chr20	37804509	37804909	401	*	h3k27ac.condition_c_vs_wt.res	44.881	-0.302315	0.999816	C_01
90176	chr20	38094171	38094571	401	*	h3k27ac.condition_c_vs_wt.res	14.6274	-0.496289	0.999816	C_01
90710	chr20	45416808	45417208	401	*	h3k27ac.condition_c_vs_wt.res	11.3865	-1.09481	0.936775	C_01
91123	chr20	48815478	48815878	401	*	h3k27ac.condition_c_vs_wt.res	6.39384	-0.0289279	NA	C_01
91124	chr20	48816976	48817376	401	*	h3k27ac.condition_c_vs_wt.res	5.83888	0.556078	NA	C_01
91125	chr20	48819322	48819722	401	*	h3k27ac.condition_c_vs_wt.res	7.8574	-0.194069	0.999816	C_01
91126	chr20	48827299	48827699	401	*	h3k27ac.condition_c_vs_wt.res	15.8886	-1.19408	0.923716	C_01
91275	chr20	49630633	49631033	401	*	h3k27ac.condition_c_vs_wt.res	67.6736	-0.284789	0.999816	C_01
91276	chr20	49638081	49638481	401	*	h3k27ac.condition_c_vs_wt.res	4.90759	-0.848154	NA	C_01
92190	chr20	62004011	62004411	401	*	h3k27ac.condition_c_vs_wt.res	18.9153	-0.603365	0.999816	C_01
92351	chr20	62628303	62628703	401	*	h3k27ac.condition_c_vs_wt.res	63.9193	-0.811303	0.556727	C_01
92355	chr20	62639656	62640056	401	*	h3k27ac.condition_c_vs_wt.res	3.78722	-2.12475	NA	C_01
92356	chr20	62648318	62648718	401	*	h3k27ac.condition_c_vs_wt.res	11.0391	-1.70911	0.713983	C_01
92560	chr20	63545001	63545401	401	*	h3k27ac.condition_c_vs_wt.res	3.41657	-0.545728	NA	C_01
92561	chr20	63547393	63547793	401	*	h3k27ac.condition_c_vs_wt.res	3.75519	1.38528	NA	C_01
92562	chr20	63553160	63553560	401	*	h3k27ac.condition_c_vs_wt.res	39.0493	-0.54526	0.963028	C_01
92563	chr20	63555853	63556253	401	*	h3k27ac.condition_c_vs_wt.res	3.79538	0.466439	NA	C_01
92744	chr21	7916961	7917361	401	*	h3k27ac.condition_c_vs_wt.res	23.6316	-1.52772	0.488475	C_01
92883	chr21	17428029	17428429	401	*	h3k27ac.condition_c_vs_wt.res	24.2699	-0.0452478	0.999816	C_01
92904	chr21	17784337	17784737	401	*	h3k27ac.condition_c_vs_wt.res	18.2087	-1.20202	0.796083	C_01
94340	chr21	44912485	44912885	401	*	h3k27ac.condition_c_vs_wt.res	3.71428	-0.987431	NA	C_01
94341	chr21	44919361	44919761	401	*	h3k27ac.condition_c_vs_wt.res	3.44141	-3.37217	NA	C_01
94342	chr21	44929846	44930246	401	*	h3k27ac.condition_c_vs_wt.res	5.18245	-2.30123	NA	C_01
94343	chr21	44932638	44933038	401	*	h3k27ac.condition_c_vs_wt.res	6.06607	-1.28083	NA	C_01
94344	chr21	44935113	44935513	401	*	h3k27ac.condition_c_vs_wt.res	5.01636	-2.33816	NA	C_01
96061	chr22	25404318	25404718	401	*	h3k27ac.condition_c_vs_wt.res	29.0583	-0.879354	0.90203	C_01
97451	chr22	37631551	37631951	401	*	h3k27ac.condition_c_vs_wt.res	9.57227	-0.700485	0.999816	C_01
97609	chr22	38202356	38202756	401	*	h3k27ac.condition_c_vs_wt.res	27.3971	-0.808626	0.878818	C_01
97622	chr22	38241020	38241420	401	*	h3k27ac.condition_c_vs_wt.res	2.98348	-0.0669222	NA	C_01
97623	chr22	38244396	38244796	401	*	h3k27ac.condition_c_vs_wt.res	19.2826	-0.897902	0.916113	C_01
97627	chr22	38259880	38260280	401	*	h3k27ac.condition_c_vs_wt.res	16.8305	-0.571054	0.999816	C_01
97628	chr22	38264274	38264674	401	*	h3k27ac.condition_c_vs_wt.res	8.87918	-0.616956	0.999816	C_01
97629	chr22	38272947	38273347	401	*	h3k27ac.condition_c_vs_wt.res	59.649	-0.810452	0.51734	C_01
97752	chr22	38985056	38985456	401	*	h3k27ac.condition_c_vs_wt.res	40.6599	-0.737424	0.902047	C_01
97951	chr22	40210633	40211033	401	*	h3k27ac.condition_c_vs_wt.res	29.7768	-0.374742	0.999816	C_01
97952	chr22	40215972	40216372	401	*	h3k27ac.condition_c_vs_wt.res	40.6409	-0.469905	0.977507	C_01
98326	chr22	41862493	41862893	401	*	h3k27ac.condition_c_vs_wt.res	82.1303	-0.322772	0.999816	C_01
98421	chr22	42299857	42300257	401	*	h3k27ac.condition_c_vs_wt.res	30.4511	-1.15219	0.58175	C_01
98422	chr22	42303140	42303540	401	*	h3k27ac.condition_c_vs_wt.res	3.96746	-2.2275	NA	C_01
98516	chr22	42692333	42692733	401	*	h3k27ac.condition_c_vs_wt.res	45.4475	-0.178402	0.999816	C_01
98517	chr22	42696593	42696993	401	*	h3k27ac.condition_c_vs_wt.res	43.4926	-0.243372	0.999816	C_01
98518	chr22	42707310	42707710	401	*	h3k27ac.condition_c_vs_wt.res	8.88814	-1.14705	0.976156	C_01
98519	chr22	42717091	42717491	401	*	h3k27ac.condition_c_vs_wt.res	78.1178	-0.212584	0.999816	C_01
99083	chr22	46575064	46575464	401	*	h3k27ac.condition_c_vs_wt.res	5.77007	-1.37406	NA	C_01
99084	chr22	46577751	46578151	401	*	h3k27ac.condition_c_vs_wt.res	9.65714	-1.28735	0.945814	C_01
99085	chr22	46581777	46582177	401	*	h3k27ac.condition_c_vs_wt.res	13.9897	-1.67	0.569654	C_01
99093	chr22	46613455	46613855	401	*	h3k27ac.condition_c_vs_wt.res	37.0914	-0.801442	0.850567	C_01
99960	chr3	8658197	8658597	401	*	h3k27ac.condition_c_vs_wt.res	18.5299	0.0246611	0.999816	C_01
100087	chr3	9780063	9780463	401	*	h3k27ac.condition_c_vs_wt.res	44.1956	-1.04871	0.36142	C_01
100189	chr3	10181155	10181555	401	*	h3k27ac.condition_c_vs_wt.res	30.0194	-0.195567	0.999816	C_01
100190	chr3	10187631	10188031	401	*	h3k27ac.condition_c_vs_wt.res	5.81296	-0.507393	NA	C_01
100191	chr3	10198468	10198868	401	*	h3k27ac.condition_c_vs_wt.res	48.0268	-0.0550841	0.999816	C_01
100196	chr3	10220494	10220894	401	*	h3k27ac.condition_c_vs_wt.res	41.8955	-0.238075	0.999816	C_01
100675	chr3	14374963	14375363	401	*	h3k27ac.condition_c_vs_wt.res	6.96215	-0.0974938	NA	C_01
100676	chr3	14379842	14380242	401	*	h3k27ac.condition_c_vs_wt.res	20.0054	0.223336	0.999816	C_01
100677	chr3	14383750	14384150	401	*	h3k27ac.condition_c_vs_wt.res	9.65311	-0.223065	0.999816	C_01
100678	chr3	14389495	14389895	401	*	h3k27ac.condition_c_vs_wt.res	41.7342	0.77165	0.916695	C_01
102459	chr3	45553931	45554331	401	*	h3k27ac.condition_c_vs_wt.res	28.041	0.0635839	0.999816	C_01
102620	chr3	46956078	46956478	401	*	h3k27ac.condition_c_vs_wt.res	33.9704	-0.00613239	0.999816	C_01
102622	chr3	46966629	46967029	401	*	h3k27ac.condition_c_vs_wt.res	18.8768	-0.794029	0.958704	C_01
102901	chr3	48223455	48223855	401	*	h3k27ac.condition_c_vs_wt.res	40.1371	0.227565	0.999816	C_01
102902	chr3	48229884	48230284	401	*	h3k27ac.condition_c_vs_wt.res	3.55984	0.141004	NA	C_01
102903	chr3	48230893	48231293	401	*	h3k27ac.condition_c_vs_wt.res	5.58381	-1.34591	NA	C_01
102904	chr3	48232749	48233149	401	*	h3k27ac.condition_c_vs_wt.res	17.3082	-0.101317	0.999816	C_01
103917	chr3	55376960	55377360	401	*	h3k27ac.condition_c_vs_wt.res	70.2291	-1.36211	0.0131178	C_01
104045	chr3	56965594	56965994	401	*	h3k27ac.condition_c_vs_wt.res	32.3718	0.581579	0.98313	C_01
104123	chr3	57671387	57671787	401	*	h3k27ac.condition_c_vs_wt.res	42.9883	0.0588061	0.999816	C_01
104301	chr3	59451326	59451726	401	*	h3k27ac.condition_c_vs_wt.res	29.9181	-0.192852	0.999816	C_01
105707	chr3	121993030	121993430	401	*	h3k27ac.condition_c_vs_wt.res	68.741	-0.251726	0.999816	C_01
105708	chr3	122001050	122001450	401	*	h3k27ac.condition_c_vs_wt.res	8.84916	-1.08319	0.979282	C_01
105709	chr3	122003035	122003435	401	*	h3k27ac.condition_c_vs_wt.res	26.4022	-1.19683	0.541101	C_01
105722	chr3	122066850	122067250	401	*	h3k27ac.condition_c_vs_wt.res	19.6712	-0.747827	0.982302	C_01
105723	chr3	122077494	122077894	401	*	h3k27ac.condition_c_vs_wt.res	49.6018	0.0516781	0.999816	C_01
105843	chr3	123153151	123153551	401	*	h3k27ac.condition_c_vs_wt.res	21.851	-1.05594	0.898088	C_01
107731	chr3	161068643	161069043	401	*	h3k27ac.condition_c_vs_wt.res	10.8727	-0.638484	0.999816	C_01
107776	chr3	167774456	167774856	401	*	h3k27ac.condition_c_vs_wt.res	32.8931	-0.117726	0.999816	C_01
107946	chr3	170634274	170634674	401	*	h3k27ac.condition_c_vs_wt.res	13.6429	-0.314491	0.999816	C_01
108509	chr3	183045368	183045768	401	*	h3k27ac.condition_c_vs_wt.res	22.6104	-0.681337	0.963552	C_01
108852	chr3	186152703	186153103	401	*	h3k27ac.condition_c_vs_wt.res	44.476	-0.133478	0.999816	C_01
108869	chr3	186521259	186521659	401	*	h3k27ac.condition_c_vs_wt.res	31.2085	-0.183573	0.999816	C_01
110436	chr4	2787565	2787965	401	*	h3k27ac.condition_c_vs_wt.res	43.4476	-1.08524	0.461381	C_01
110437	chr4	2790940	2791340	401	*	h3k27ac.condition_c_vs_wt.res	6.17422	-0.965359	NA	C_01
110448	chr4	2833989	2834389	401	*	h3k27ac.condition_c_vs_wt.res	8.37619	-0.158186	0.999816	C_01
110449	chr4	2837845	2838245	401	*	h3k27ac.condition_c_vs_wt.res	19.0519	-0.467835	0.999816	C_01
111332	chr4	17336491	17336891	401	*	h3k27ac.condition_c_vs_wt.res	58.9068	-0.631733	0.821421	C_01
111784	chr4	38857696	38858096	401	*	h3k27ac.condition_c_vs_wt.res	44.2633	-1.27048	0.214193	C_01
111976	chr4	40535928	40536328	401	*	h3k27ac.condition_c_vs_wt.res	43.1475	-0.77352	0.882247	C_01
112182	chr4	48196056	48196456	401	*	h3k27ac.condition_c_vs_wt.res	31.9442	-5.25676	0.00438572	C_01
112183	chr4	48203205	48203605	401	*	h3k27ac.condition_c_vs_wt.res	17.7268	-4.68401	0.00167913	C_01
112427	chr4	56757833	56758233	401	*	h3k27ac.condition_c_vs_wt.res	59.4003	-0.945403	0.39511	C_01
112541	chr4	70755008	70755408	401	*	h3k27ac.condition_c_vs_wt.res	34.0783	-0.359008	0.999816	C_01
112782	chr4	77893084	77893484	401	*	h3k27ac.condition_c_vs_wt.res	19.6703	-0.010039	0.999816	C_01
113103	chr4	83437137	83437537	401	*	h3k27ac.condition_c_vs_wt.res	45.2428	-0.150402	0.999816	C_01
113379	chr4	99847368	99847768	401	*	h3k27ac.condition_c_vs_wt.res	42.8108	-0.283873	0.999816	C_01
114144	chr4	139232212	139232612	401	*	h3k27ac.condition_c_vs_wt.res	17.6826	0.00136013	0.999816	C_01
114207	chr4	140151015	140151415	401	*	h3k27ac.condition_c_vs_wt.res	22.1567	-1.58909	0.465269	C_01
114440	chr4	146059954	146060354	401	*	h3k27ac.condition_c_vs_wt.res	90.6602	-0.256119	0.999816	C_01
114834	chr4	165921642	165922042	401	*	h3k27ac.condition_c_vs_wt.res	19.6401	-1.6635	0.556727	C_01
115307	chr4	185587518	185587918	401	*	h3k27ac.condition_c_vs_wt.res	90.7191	-0.72789	0.999816	C_01
115783	chr5	5753414	5753814	401	*	h3k27ac.condition_c_vs_wt.res	15.0847	-1.18291	0.891557	C_01
115951	chr5	10607236	10607636	401	*	h3k27ac.condition_c_vs_wt.res	98.0484	-0.25009	0.999816	C_01
117064	chr5	67195587	67195987	401	*	h3k27ac.condition_c_vs_wt.res	22.8579	-1.53583	0.502048	C_01
117227	chr5	73161103	73161503	401	*	h3k27ac.condition_c_vs_wt.res	37.3977	-0.622668	0.941684	C_01
117854	chr5	88827654	88828054	401	*	h3k27ac.condition_c_vs_wt.res	12.8319	-1.71626	0.631988	C_01
118978	chr5	132103359	132103759	401	*	h3k27ac.condition_c_vs_wt.res	48.0892	-0.362425	0.999816	C_01
119520	chr5	136037051	136037451	401	*	h3k27ac.condition_c_vs_wt.res	47.3233	-0.564511	0.929643	C_01
120215	chr5	143434023	143434423	401	*	h3k27ac.condition_c_vs_wt.res	30.7598	-0.414944	0.999816	C_01
120517	chr5	150461128	150461528	401	*	h3k27ac.condition_c_vs_wt.res	76.3051	-0.534123	0.904097	C_01
120526	chr5	150486998	150487398	401	*	h3k27ac.condition_c_vs_wt.res	25.4699	-0.618338	0.989127	C_01
120952	chr5	157501420	157501820	401	*	h3k27ac.condition_c_vs_wt.res	72.2215	-1.25633	0.0692528	C_01
120960	chr5	157540803	157541203	401	*	h3k27ac.condition_c_vs_wt.res	40.2143	-0.630842	0.92258	C_01
121872	chr5	176991707	176992107	401	*	h3k27ac.condition_c_vs_wt.res	9.34186	-1.91504	0.641866	C_01
121972	chr5	177357852	177358252	401	*	h3k27ac.condition_c_vs_wt.res	32.2986	-0.266092	0.999816	C_01
121973	chr5	177364310	177364710	401	*	h3k27ac.condition_c_vs_wt.res	4.44303	-0.180744	NA	C_01
122480	chr6	1739524	1739924	401	*	h3k27ac.condition_c_vs_wt.res	60.3533	0.207565	0.999816	C_01
123230	chr6	13456728	13457128	401	*	h3k27ac.condition_c_vs_wt.res	16.4508	-0.824895	0.997517	C_01
123231	chr6	13461938	13462338	401	*	h3k27ac.condition_c_vs_wt.res	20.7733	-0.424214	0.999816	C_01
123232	chr6	13467426	13467826	401	*	h3k27ac.condition_c_vs_wt.res	6.29275	0.384072	NA	C_01
123327	chr6	14276640	14277040	401	*	h3k27ac.condition_c_vs_wt.res	69.0043	-0.296497	0.999816	C_01
123855	chr6	24861921	24862321	401	*	h3k27ac.condition_c_vs_wt.res	49.2123	-1.17483	0.997717	C_01
123860	chr6	24883812	24884212	401	*	h3k27ac.condition_c_vs_wt.res	47.4353	-1.29207	0.999816	C_01
123864	chr6	24909963	24910363	401	*	h3k27ac.condition_c_vs_wt.res	31.5025	-0.943895	0.999816	C_01
123865	chr6	24919555	24919955	401	*	h3k27ac.condition_c_vs_wt.res	56.5573	-0.132583	0.999816	C_01
123866	chr6	24925540	24925940	401	*	h3k27ac.condition_c_vs_wt.res	5.21848	-1.10041	NA	C_01
124436	chr6	31556318	31556718	401	*	h3k27ac.condition_c_vs_wt.res	11.6612	-1.00252	0.951167	C_01
124437	chr6	31560200	31560600	401	*	h3k27ac.condition_c_vs_wt.res	60.9523	-0.776972	0.58253	C_01
124438	chr6	31561789	31562189	401	*	h3k27ac.condition_c_vs_wt.res	3.89548	-0.315986	NA	C_01
124439	chr6	31563517	31563917	401	*	h3k27ac.condition_c_vs_wt.res	3.52166	-0.890477	NA	C_01
124604	chr6	32622664	32623064	401	*	h3k27ac.condition_c_vs_wt.res	62.3978	-0.813865	0.509462	C_01
124664	chr6	33029096	33029496	401	*	h3k27ac.condition_c_vs_wt.res	33.6236	-0.407196	0.999816	C_01
124740	chr6	33585525	33585925	401	*	h3k27ac.condition_c_vs_wt.res	23.4901	0.235547	0.999816	C_01
124741	chr6	33592842	33593242	401	*	h3k27ac.condition_c_vs_wt.res	35.5919	-1.58763	0.198661	C_01
124742	chr6	33594966	33595366	401	*	h3k27ac.condition_c_vs_wt.res	5.93089	-2.43899	NA	C_01
124743	chr6	33597216	33597616	401	*	h3k27ac.condition_c_vs_wt.res	6.58182	-1.6135	NA	C_01
124888	chr6	34315922	34316322	401	*	h3k27ac.condition_c_vs_wt.res	31.7623	-1.0592	0.601855	C_01
124930	chr6	34485027	34485427	401	*	h3k27ac.condition_c_vs_wt.res	41.0583	0.136201	0.999816	C_01
126007	chr6	43377824	43378224	401	*	h3k27ac.condition_c_vs_wt.res	9.28653	-0.883884	0.99507	C_01
126008	chr6	43383811	43384211	401	*	h3k27ac.condition_c_vs_wt.res	65.0617	-0.276839	0.999816	C_01
126403	chr6	52497985	52498385	401	*	h3k27ac.condition_c_vs_wt.res	42.0975	-0.803996	0.765847	C_01
126920	chr6	87756129	87756529	401	*	h3k27ac.condition_c_vs_wt.res	54.5553	-0.265224	0.999816	C_01
127086	chr6	89385888	89386288	401	*	h3k27ac.condition_c_vs_wt.res	22.7486	-0.444609	0.999816	C_01
127087	chr6	89387522	89387922	401	*	h3k27ac.condition_c_vs_wt.res	51.4768	-0.35997	0.997717	C_01
127744	chr6	108592772	108593172	401	*	h3k27ac.condition_c_vs_wt.res	45.8023	-0.196356	0.999816	C_01
127747	chr6	108619190	108619590	401	*	h3k27ac.condition_c_vs_wt.res	18.4123	-0.342021	0.999816	C_01
127791	chr6	108904449	108904849	401	*	h3k27ac.condition_c_vs_wt.res	23.5542	-1.00329	0.877149	C_01
128006	chr6	113630961	113631361	401	*	h3k27ac.condition_c_vs_wt.res	72.7869	-0.40782	0.95571	C_01
128626	chr6	137964636	137965036	401	*	h3k27ac.condition_c_vs_wt.res	29.5141	0.0598079	0.999816	C_01
128868	chr6	148760824	148761224	401	*	h3k27ac.condition_c_vs_wt.res	48.9514	-0.322609	0.999816	C_01
129491	chr6	157560962	157561362	401	*	h3k27ac.condition_c_vs_wt.res	23.0482	0.194009	0.999816	C_01
129508	chr6	157764433	157764833	401	*	h3k27ac.condition_c_vs_wt.res	33.4179	-0.294443	0.999816	C_01
129670	chr6	159127774	159128174	401	*	h3k27ac.condition_c_vs_wt.res	52.2388	-0.177463	0.999816	C_01
129694	chr6	159466881	159467281	401	*	h3k27ac.condition_c_vs_wt.res	40.7797	-0.686248	0.947094	C_01
129800	chr6	160740308	160740708	401	*	h3k27ac.condition_c_vs_wt.res	42.4991	-0.372446	0.999816	C_01
129872	chr6	166202298	166202698	401	*	h3k27ac.condition_c_vs_wt.res	25.6092	-0.463888	0.999816	C_01
129954	chr6	167047459	167047859	401	*	h3k27ac.condition_c_vs_wt.res	49.8385	-0.731598	0.749481	C_01
130561	chr7	2314207	2314607	401	*	h3k27ac.condition_c_vs_wt.res	47.322	-0.413649	0.997571	C_01
130899	chr7	5396976	5397376	401	*	h3k27ac.condition_c_vs_wt.res	60.6717	-0.803178	0.55133	C_01
131392	chr7	21967166	21967566	401	*	h3k27ac.condition_c_vs_wt.res	15.6824	-0.282936	0.999816	C_01
131580	chr7	23372529	23372929	401	*	h3k27ac.condition_c_vs_wt.res	81.5975	-0.351346	0.993349	C_01
131767	chr7	25968142	25968542	401	*	h3k27ac.condition_c_vs_wt.res	53.7142	-0.785898	0.815573	C_01
131768	chr7	25970718	25971118	401	*	h3k27ac.condition_c_vs_wt.res	4.41872	-2.05275	NA	C_01
132018	chr7	30322399	30322799	401	*	h3k27ac.condition_c_vs_wt.res	46.9253	-0.825277	0.653048	C_01
132218	chr7	36191461	36191861	401	*	h3k27ac.condition_c_vs_wt.res	46.292	-2.79855	0.507457	C_01
132658	chr7	44638874	44639274	401	*	h3k27ac.condition_c_vs_wt.res	28.3053	0.00696993	0.999816	C_01
133543	chr7	66628738	66629138	401	*	h3k27ac.condition_c_vs_wt.res	84.0359	-0.637167	0.592885	C_01
133544	chr7	66634972	66635372	401	*	h3k27ac.condition_c_vs_wt.res	33.9026	-0.386989	0.999816	C_01
133768	chr7	69953441	69953841	401	*	h3k27ac.condition_c_vs_wt.res	39.7544	-0.444761	0.999816	C_01
134058	chr7	74210707	74211107	401	*	h3k27ac.condition_c_vs_wt.res	50.7931	-0.405479	0.98964	C_01
134108	chr7	74465956	74466356	401	*	h3k27ac.condition_c_vs_wt.res	11.6848	-1.4227	0.912462	C_01
134254	chr7	75620417	75620817	401	*	h3k27ac.condition_c_vs_wt.res	13.4645	0.116205	0.999816	C_01
134401	chr7	76486667	76487067	401	*	h3k27ac.condition_c_vs_wt.res	6.63161	-1.07569	NA	C_01
134414	chr7	76984867	76985267	401	*	h3k27ac.condition_c_vs_wt.res	2.4515	-0.10942	NA	C_01
135186	chr7	100364393	100364793	401	*	h3k27ac.condition_c_vs_wt.res	3.54677	-0.61994	NA	C_01
135187	chr7	100369628	100370028	401	*	h3k27ac.condition_c_vs_wt.res	25.077	-0.863942	0.896789	C_01
135219	chr7	100542242	100542642	401	*	h3k27ac.condition_c_vs_wt.res	8.29046	-1.57705	0.849931	C_01
135220	chr7	100546757	100547157	401	*	h3k27ac.condition_c_vs_wt.res	15.3192	0.181587	0.999816	C_01
135402	chr7	101955340	101955740	401	*	h3k27ac.condition_c_vs_wt.res	27.1814	-0.655656	0.972041	C_01
135668	chr7	106024101	106024501	401	*	h3k27ac.condition_c_vs_wt.res	37.1335	-0.815274	0.820412	C_01
136097	chr7	128104756	128105156	401	*	h3k27ac.condition_c_vs_wt.res	3.11122	-0.984878	NA	C_01
136098	chr7	128109090	128109490	401	*	h3k27ac.condition_c_vs_wt.res	29.8107	-0.8596	0.864466	C_01
136244	chr7	129009409	129009809	401	*	h3k27ac.condition_c_vs_wt.res	56.62	-0.752189	0.648981	C_01
136247	chr7	129017756	129018156	401	*	h3k27ac.condition_c_vs_wt.res	40.9525	-0.647109	0.904407	C_01
138043	chr8	8702490	8702890	401	*	h3k27ac.condition_c_vs_wt.res	30.712	-3.5899	0.0664543	C_01
138346	chr8	12765439	12765839	401	*	h3k27ac.condition_c_vs_wt.res	35.3853	-0.404591	0.999816	C_01
138418	chr8	19696389	19696789	401	*	h3k27ac.condition_c_vs_wt.res	27.9715	0.233088	0.999816	C_01
138646	chr8	22704858	22705258	401	*	h3k27ac.condition_c_vs_wt.res	56.1015	-0.556088	0.894962	C_01
139241	chr8	30630780	30631180	401	*	h3k27ac.condition_c_vs_wt.res	19.0571	-0.691779	0.993349	C_01
139484	chr8	38363181	38363581	401	*	h3k27ac.condition_c_vs_wt.res	46.5328	-0.563661	0.936775	C_01
139734	chr8	42292755	42293155	401	*	h3k27ac.condition_c_vs_wt.res	62.5499	-0.505103	0.898088	C_01
142369	chr8	130016337	130016737	401	*	h3k27ac.condition_c_vs_wt.res	39.1393	-0.786814	0.809037	C_01
142835	chr8	141001161	141001561	401	*	h3k27ac.condition_c_vs_wt.res	37.0714	-1.83208	0.767286	C_01
142844	chr8	141084291	141084691	401	*	h3k27ac.condition_c_vs_wt.res	10.7914	-0.922514	0.985687	C_01
142845	chr8	141089525	141089925	401	*	h3k27ac.condition_c_vs_wt.res	76.236	-1.55602	0.631988	C_01
142846	chr8	141095866	141096266	401	*	h3k27ac.condition_c_vs_wt.res	28.4738	-1.18852	0.478969	C_01
142847	chr8	141099131	141099531	401	*	h3k27ac.condition_c_vs_wt.res	14.4924	-0.876575	0.970438	C_01
142854	chr8	141119630	141120030	401	*	h3k27ac.condition_c_vs_wt.res	45.9127	-0.682318	0.896789	C_01
142855	chr8	141123730	141124130	401	*	h3k27ac.condition_c_vs_wt.res	3.63852	-1.16253	NA	C_01
142856	chr8	141128183	141128583	401	*	h3k27ac.condition_c_vs_wt.res	93.7986	-1.16752	0.0306875	C_01
143148	chr8	142739111	142739511	401	*	h3k27ac.condition_c_vs_wt.res	45.2469	-0.635749	0.887445	C_01
143631	chr9	568190	568590	401	*	h3k27ac.condition_c_vs_wt.res	37.9093	-0.458713	0.995206	C_01
143646	chr9	626106	626506	401	*	h3k27ac.condition_c_vs_wt.res	22.2224	-0.581723	0.999816	C_01
143648	chr9	648799	649199	401	*	h3k27ac.condition_c_vs_wt.res	19.1833	-0.670536	0.984516	C_01
143657	chr9	687940	688340	401	*	h3k27ac.condition_c_vs_wt.res	40.6053	-0.887443	0.849415	C_01
144425	chr9	33871217	33871617	401	*	h3k27ac.condition_c_vs_wt.res	38.138	-0.468736	0.993311	C_01
145285	chr9	76369336	76369736	401	*	h3k27ac.condition_c_vs_wt.res	31.6152	0.482412	0.999816	C_01
145296	chr9	76460907	76461307	401	*	h3k27ac.condition_c_vs_wt.res	10.9612	-0.698146	0.999816	C_01
145533	chr9	89427064	89427464	401	*	h3k27ac.condition_c_vs_wt.res	15.1726	-1.42962	0.787772	C_01
145534	chr9	89433116	89433516	401	*	h3k27ac.condition_c_vs_wt.res	5.50079	-0.0565595	NA	C_01
145535	chr9	89436570	89436970	401	*	h3k27ac.condition_c_vs_wt.res	15.0209	-0.609383	0.999816	C_01
145536	chr9	89442547	89442947	401	*	h3k27ac.condition_c_vs_wt.res	19.8683	-0.310874	0.999816	C_01
145583	chr9	89742240	89742640	401	*	h3k27ac.condition_c_vs_wt.res	6.88228	0.417732	NA	C_01
145602	chr9	89999561	89999961	401	*	h3k27ac.condition_c_vs_wt.res	60.9311	-0.657128	0.999816	C_01
145902	chr9	93130778	93131178	401	*	h3k27ac.condition_c_vs_wt.res	8.77551	0.17206	0.999816	C_01
145903	chr9	93137399	93137799	401	*	h3k27ac.condition_c_vs_wt.res	10.9757	-0.192529	0.999816	C_01
145904	chr9	93141910	93142310	401	*	h3k27ac.condition_c_vs_wt.res	8.97516	-0.870627	0.997571	C_01
145905	chr9	93143928	93144328	401	*	h3k27ac.condition_c_vs_wt.res	25.6846	-0.774948	0.919252	C_01
146134	chr9	94860930	94861330	401	*	h3k27ac.condition_c_vs_wt.res	76.4668	-0.731894	0.724015	C_01
146500	chr9	99235932	99236332	401	*	h3k27ac.condition_c_vs_wt.res	58.6925	-0.296442	0.999816	C_01
147175	chr9	114909690	114910090	401	*	h3k27ac.condition_c_vs_wt.res	39.4428	-0.206315	0.999816	C_01
147340	chr9	121157654	121158054	401	*	h3k27ac.condition_c_vs_wt.res	21.4104	-0.399137	0.999816	C_01
147633	chr9	123317467	123317867	401	*	h3k27ac.condition_c_vs_wt.res	5.52324	-0.354522	NA	C_01
147634	chr9	123319111	123319511	401	*	h3k27ac.condition_c_vs_wt.res	7.46243	-0.859044	NA	C_01
147635	chr9	123322778	123323178	401	*	h3k27ac.condition_c_vs_wt.res	96.4461	-0.449736	0.90112	C_01
147768	chr9	124197482	124197882	401	*	h3k27ac.condition_c_vs_wt.res	20.4713	-0.513778	0.999816	C_01
147769	chr9	124200418	124200818	401	*	h3k27ac.condition_c_vs_wt.res	4.0542	-1.23808	NA	C_01
147770	chr9	124202367	124202767	401	*	h3k27ac.condition_c_vs_wt.res	61.3014	-0.268829	0.999816	C_01
147771	chr9	124206331	124206731	401	*	h3k27ac.condition_c_vs_wt.res	33.8316	0.355334	0.999816	C_01
147772	chr9	124208976	124209376	401	*	h3k27ac.condition_c_vs_wt.res	5.43865	-0.0857879	NA	C_01
147775	chr9	124217241	124217641	401	*	h3k27ac.condition_c_vs_wt.res	63.2342	-0.223756	0.999816	C_01
147776	chr9	124221328	124221728	401	*	h3k27ac.condition_c_vs_wt.res	4.91788	-0.481875	NA	C_01
148319	chr9	128022397	128022797	401	*	h3k27ac.condition_c_vs_wt.res	4.43584	-0.0931022	NA	C_01
148320	chr9	128026668	128027068	401	*	h3k27ac.condition_c_vs_wt.res	57.2062	-1.36625	0.0592073	C_01
148321	chr9	128032008	128032408	401	*	h3k27ac.condition_c_vs_wt.res	3.68592	-1.73963	NA	C_01
148322	chr9	128035019	128035419	401	*	h3k27ac.condition_c_vs_wt.res	23.0254	-1.39871	0.445092	C_01
148660	chr9	129413249	129413649	401	*	h3k27ac.condition_c_vs_wt.res	82.7784	-0.141699	0.999816	C_01
148817	chr9	130121772	130122172	401	*	h3k27ac.condition_c_vs_wt.res	9.67647	-1.08071	0.9767	C_01
149064	chr9	131578735	131579135	401	*	h3k27ac.condition_c_vs_wt.res	29.1609	-0.405614	0.999816	C_01
153346	chr1	9568406	9568806	401	*	h3k27ac.condition_ck_vs_wt.res	28.4607	0.0956552	0.984961	C_01
153824	chr1	12145427	12145827	401	*	h3k27ac.condition_ck_vs_wt.res	3.59175	-2.77891	NA	C_01
153825	chr1	12146322	12146722	401	*	h3k27ac.condition_ck_vs_wt.res	4.90665	-0.4843	NA	C_01
153826	chr1	12151863	12152263	401	*	h3k27ac.condition_ck_vs_wt.res	18.6916	-3.05808	0.00851146	C_01
154901	chr1	21324749	21325149	401	*	h3k27ac.condition_ck_vs_wt.res	24.453	-1.30383	0.395817	C_01
154904	chr1	21334275	21334675	401	*	h3k27ac.condition_ck_vs_wt.res	53.7758	-1.4312	0.0208713	C_01
154909	chr1	21514008	21514408	401	*	h3k27ac.condition_ck_vs_wt.res	5.90229	-2.67072	NA	C_01
154910	chr1	21518712	21519112	401	*	h3k27ac.condition_ck_vs_wt.res	14.6627	-3.56768	0.0217875	C_01
154911	chr1	21520976	21521376	401	*	h3k27ac.condition_ck_vs_wt.res	4.81275	0.490865	NA	C_01
155194	chr1	23648487	23648887	401	*	h3k27ac.condition_ck_vs_wt.res	30.1343	-0.265353	0.946604	C_01
155195	chr1	23655987	23656387	401	*	h3k27ac.condition_ck_vs_wt.res	4.02451	-0.371217	NA	C_01
155468	chr1	24953999	24954399	401	*	h3k27ac.condition_ck_vs_wt.res	9.32062	-2.58363	0.205214	C_01
155469	chr1	24958132	24958532	401	*	h3k27ac.condition_ck_vs_wt.res	8.69107	-1.99348	0.407651	C_01
155470	chr1	24959200	24959600	401	*	h3k27ac.condition_ck_vs_wt.res	3.58104	0.48232	NA	C_01
155471	chr1	24961136	24961536	401	*	h3k27ac.condition_ck_vs_wt.res	3.60343	-1.8507	NA	C_01
155472	chr1	24964821	24965221	401	*	h3k27ac.condition_ck_vs_wt.res	28.8851	-2.88503	0.00143491	C_01
155485	chr1	25017091	25017491	401	*	h3k27ac.condition_ck_vs_wt.res	3.6087	-1.44803	NA	C_01
155486	chr1	25022424	25022824	401	*	h3k27ac.condition_ck_vs_wt.res	62.3866	-1.4453	0.00985573	C_01
155487	chr1	25027347	25027747	401	*	h3k27ac.condition_ck_vs_wt.res	4.26574	-2.30768	NA	C_01
155488	chr1	25032076	25032476	401	*	h3k27ac.condition_ck_vs_wt.res	15.9905	-1.98803	0.108971	C_01
155942	chr1	27623394	27623794	401	*	h3k27ac.condition_ck_vs_wt.res	5.08097	-1.35176	NA	C_01
155943	chr1	27625443	27625843	401	*	h3k27ac.condition_ck_vs_wt.res	11.679	-2.1001	0.233553	C_01
155944	chr1	27628778	27629178	401	*	h3k27ac.condition_ck_vs_wt.res	7.51215	-2.34204	0.375389	C_01
155945	chr1	27631832	27632232	401	*	h3k27ac.condition_ck_vs_wt.res	14.705	-0.383645	0.938551	C_01
155951	chr1	27659601	27660001	401	*	h3k27ac.condition_ck_vs_wt.res	47.0771	-0.942768	0.388618	C_01
155996	chr1	27875152	27875552	401	*	h3k27ac.condition_ck_vs_wt.res	71.9105	-1.23693	0.0256317	C_01
156097	chr1	28329020	28329420	401	*	h3k27ac.condition_ck_vs_wt.res	54.725	-0.0204777	0.9965	C_01
156567	chr1	31985202	31985602	401	*	h3k27ac.condition_ck_vs_wt.res	33.4392	-1.29445	0.276491	C_01
156650	chr1	32308767	32309167	401	*	h3k27ac.condition_ck_vs_wt.res	40.8008	-2.22071	0.000428871	C_01
156651	chr1	32316503	32316903	401	*	h3k27ac.condition_ck_vs_wt.res	45.4818	-0.971683	0.260223	C_01
156692	chr1	32627684	32628084	401	*	h3k27ac.condition_ck_vs_wt.res	89.1293	-0.48087	0.589549	C_01
157056	chr1	36375223	36375623	401	*	h3k27ac.condition_ck_vs_wt.res	16.7909	-2.33484	0.0608812	C_01
157136	chr1	36884101	36884501	401	*	h3k27ac.condition_ck_vs_wt.res	35.1809	-4.37286	2.52262e-06	C_01
157140	chr1	36910398	36910798	401	*	h3k27ac.condition_ck_vs_wt.res	19.4111	-2.91203	0.0091551	C_01
157144	chr1	36938975	36939375	401	*	h3k27ac.condition_ck_vs_wt.res	4.1993	-1.39412	NA	C_01
157145	chr1	36954709	36955109	401	*	h3k27ac.condition_ck_vs_wt.res	92.3924	-4.07394	4.97462e-16	C_01
157158	chr1	37025818	37026218	401	*	h3k27ac.condition_ck_vs_wt.res	3.74788	-2.45207	NA	C_01
157159	chr1	37029335	37029735	401	*	h3k27ac.condition_ck_vs_wt.res	32.8473	-4.80176	1.94962e-05	C_01
157160	chr1	37036089	37036489	401	*	h3k27ac.condition_ck_vs_wt.res	2.92211	-0.9279	NA	C_01
157161	chr1	37038181	37038581	401	*	h3k27ac.condition_ck_vs_wt.res	6.48381	-0.342739	0.968324	C_01
157788	chr1	41719429	41719829	401	*	h3k27ac.condition_ck_vs_wt.res	3.53716	-0.00664823	NA	C_01
157789	chr1	41724691	41725091	401	*	h3k27ac.condition_ck_vs_wt.res	3.61225	-0.385224	NA	C_01
157790	chr1	41727120	41727520	401	*	h3k27ac.condition_ck_vs_wt.res	40.6584	-1.39027	0.124013	C_01
157985	chr1	43835742	43836142	401	*	h3k27ac.condition_ck_vs_wt.res	20.3548	-1.37895	0.373176	C_01
158124	chr1	44713221	44713621	401	*	h3k27ac.condition_ck_vs_wt.res	59.339	-1.2773	0.0615847	C_01
158913	chr1	54376270	54376670	401	*	h3k27ac.condition_ck_vs_wt.res	51.3572	-2.35335	0.000189183	C_01
158914	chr1	54381005	54381405	401	*	h3k27ac.condition_ck_vs_wt.res	5.63393	-1.30928	NA	C_01
159262	chr1	66769443	66769843	401	*	h3k27ac.condition_ck_vs_wt.res	39.3944	-0.228239	0.942029	C_01
160039	chr1	93681538	93681938	401	*	h3k27ac.condition_ck_vs_wt.res	36.286	-2.09391	0.00341647	C_01
160042	chr1	93693061	93693461	401	*	h3k27ac.condition_ck_vs_wt.res	26.3846	-3.1922	0.000187502	C_01
160043	chr1	93698600	93699000	401	*	h3k27ac.condition_ck_vs_wt.res	4.4063	-1.1416	NA	C_01
160044	chr1	93704109	93704509	401	*	h3k27ac.condition_ck_vs_wt.res	40.4084	-1.68094	0.0663643	C_01
160045	chr1	93708354	93708754	401	*	h3k27ac.condition_ck_vs_wt.res	26.8769	-1.71763	0.0647845	C_01
160875	chr1	113946896	113947296	401	*	h3k27ac.condition_ck_vs_wt.res	37.1517	-1.38843	0.117445	C_01
161421	chr1	150611864	150612264	401	*	h3k27ac.condition_ck_vs_wt.res	29.9627	-1.84393	0.0317644	C_01
161724	chr1	153805271	153805671	401	*	h3k27ac.condition_ck_vs_wt.res	52.926	-1.24053	0.0561221	C_01
161743	chr1	153850224	153850624	401	*	h3k27ac.condition_ck_vs_wt.res	11.7798	-1.07618	0.687976	C_01
162781	chr1	161185948	161186348	401	*	h3k27ac.condition_ck_vs_wt.res	48.5245	-1.06758	0.14399	C_01
162791	chr1	161217879	161218279	401	*	h3k27ac.condition_ck_vs_wt.res	20.7625	-2.53805	0.0159048	C_01
163634	chr1	179509935	179510335	401	*	h3k27ac.condition_ck_vs_wt.res	22.8383	-2.81507	0.00672806	C_01
163810	chr1	182670311	182670711	401	*	h3k27ac.condition_ck_vs_wt.res	4.01933	-1.02579	NA	C_01
163811	chr1	182672640	182673040	401	*	h3k27ac.condition_ck_vs_wt.res	8.12594	-0.483416	0.937931	C_01
163812	chr1	182677151	182677551	401	*	h3k27ac.condition_ck_vs_wt.res	24.0778	-0.290374	0.946182	C_01
163813	chr1	182682656	182683056	401	*	h3k27ac.condition_ck_vs_wt.res	6.54209	-0.325395	0.967453	C_01
163961	chr1	186219067	186219467	401	*	h3k27ac.condition_ck_vs_wt.res	29.2143	-1.46924	0.260036	C_01
164466	chr1	201507062	201507462	401	*	h3k27ac.condition_ck_vs_wt.res	46.8166	-1.28317	0.215425	C_01
164855	chr1	204461846	204462246	401	*	h3k27ac.condition_ck_vs_wt.res	25.955	-1.2011	0.348476	C_01
164856	chr1	204466010	204466410	401	*	h3k27ac.condition_ck_vs_wt.res	18.5452	-1.96854	0.0904118	C_01
165016	chr1	205593056	205593456	401	*	h3k27ac.condition_ck_vs_wt.res	15.6202	-1.65893	0.269616	C_01
165035	chr1	205666683	205667083	401	*	h3k27ac.condition_ck_vs_wt.res	27.3614	-4.27921	1.31794e-05	C_01
165036	chr1	205673328	205673728	401	*	h3k27ac.condition_ck_vs_wt.res	5.06828	0.887361	NA	C_01
165172	chr1	206679674	206680074	401	*	h3k27ac.condition_ck_vs_wt.res	24.3366	-0.991984	0.528667	C_01
165173	chr1	206682247	206682647	401	*	h3k27ac.condition_ck_vs_wt.res	13.1224	-1.51861	0.385988	C_01
165174	chr1	206685261	206685661	401	*	h3k27ac.condition_ck_vs_wt.res	27.5869	-1.42621	0.259208	C_01
165184	chr1	206716494	206716894	401	*	h3k27ac.condition_ck_vs_wt.res	43.2053	-3.22232	4.81731e-07	C_01
165304	chr1	211332805	211333205	401	*	h3k27ac.condition_ck_vs_wt.res	9.27554	-4.84893	0.0149083	C_01
165305	chr1	211339473	211339873	401	*	h3k27ac.condition_ck_vs_wt.res	7.21032	-1.36795	0.710669	C_01
166417	chr1	232597161	232597561	401	*	h3k27ac.condition_ck_vs_wt.res	28.5712	-0.386961	0.961997	C_01
166512	chr1	234724865	234725265	401	*	h3k27ac.condition_ck_vs_wt.res	25.5465	-1.9569	0.035311	C_01
166513	chr1	234730722	234731122	401	*	h3k27ac.condition_ck_vs_wt.res	20.9147	-0.74652	0.758141	C_01
167876	chr10	11533053	11533453	401	*	h3k27ac.condition_ck_vs_wt.res	26.9934	-1.56934	0.196608	C_01
168025	chr10	12243952	12244352	401	*	h3k27ac.condition_ck_vs_wt.res	41.3703	-0.364603	0.864607	C_01
168749	chr10	30493454	30493854	401	*	h3k27ac.condition_ck_vs_wt.res	6.11174	-2.57275	NA	C_01
168750	chr10	30497977	30498377	401	*	h3k27ac.condition_ck_vs_wt.res	4.70105	-2.56319	NA	C_01
168932	chr10	35149413	35149813	401	*	h3k27ac.condition_ck_vs_wt.res	38.1102	-0.748452	0.567765	C_01
169175	chr10	43940120	43940520	401	*	h3k27ac.condition_ck_vs_wt.res	29.7852	-1.75546	0.736942	C_01
169406	chr10	48574441	48574841	401	*	h3k27ac.condition_ck_vs_wt.res	64.6197	-2.1913	0.00027302	C_01
169426	chr10	48698043	48698443	401	*	h3k27ac.condition_ck_vs_wt.res	7.73957	-0.785336	0.880992	C_01
170264	chr10	70324074	70324474	401	*	h3k27ac.condition_ck_vs_wt.res	20.5569	-2.03555	0.0457293	C_01
170306	chr10	70508849	70509249	401	*	h3k27ac.condition_ck_vs_wt.res	41.7516	-0.578692	0.733578	C_01
170307	chr10	70513847	70514247	401	*	h3k27ac.condition_ck_vs_wt.res	25.8995	-1.10316	0.433598	C_01
170308	chr10	70516457	70516857	401	*	h3k27ac.condition_ck_vs_wt.res	5.36222	-0.0798724	NA	C_01
170319	chr10	70576482	70576882	401	*	h3k27ac.condition_ck_vs_wt.res	59.9583	-0.526784	0.650968	C_01
170320	chr10	70585714	70586114	401	*	h3k27ac.condition_ck_vs_wt.res	9.80218	-1.60398	0.557457	C_01
170321	chr10	70591215	70591615	401	*	h3k27ac.condition_ck_vs_wt.res	5.5352	-1.43895	NA	C_01
170322	chr10	70592840	70593240	401	*	h3k27ac.condition_ck_vs_wt.res	4.35828	0.329005	NA	C_01
170490	chr10	71727551	71727951	401	*	h3k27ac.condition_ck_vs_wt.res	84.6972	-0.0347741	0.990295	C_01
170491	chr10	71731262	71731662	401	*	h3k27ac.condition_ck_vs_wt.res	3.99737	0.330612	NA	C_01
170492	chr10	71733378	71733778	401	*	h3k27ac.condition_ck_vs_wt.res	3.98173	-1.84922	NA	C_01
170493	chr10	71736031	71736431	401	*	h3k27ac.condition_ck_vs_wt.res	22.6386	-2.63027	0.0109617	C_01
170496	chr10	71748621	71749021	401	*	h3k27ac.condition_ck_vs_wt.res	43.8487	-0.651587	0.634726	C_01
170497	chr10	71754158	71754558	401	*	h3k27ac.condition_ck_vs_wt.res	5.23953	0.623176	NA	C_01
170995	chr10	79079404	79079804	401	*	h3k27ac.condition_ck_vs_wt.res	3.48383	-1.44096	NA	C_01
170996	chr10	79081622	79082022	401	*	h3k27ac.condition_ck_vs_wt.res	8.48804	-0.823569	0.85967	C_01
170997	chr10	79084846	79085246	401	*	h3k27ac.condition_ck_vs_wt.res	23.6254	-1.38541	0.326426	C_01
170998	chr10	79087613	79088013	401	*	h3k27ac.condition_ck_vs_wt.res	7.47311	-0.71839	0.906405	C_01
170999	chr10	79089886	79090286	401	*	h3k27ac.condition_ck_vs_wt.res	6.1188	-1.47032	NA	C_01
171000	chr10	79094147	79094547	401	*	h3k27ac.condition_ck_vs_wt.res	7.10541	-0.137825	0.988414	C_01
171001	chr10	79095681	79096081	401	*	h3k27ac.condition_ck_vs_wt.res	3.47391	-0.346211	NA	C_01
171002	chr10	79099267	79099667	401	*	h3k27ac.condition_ck_vs_wt.res	11.3834	-2.35301	0.226348	C_01
171014	chr10	79137569	79137969	401	*	h3k27ac.condition_ck_vs_wt.res	54.2732	-0.767936	0.456558	C_01
171064	chr10	79286417	79286817	401	*	h3k27ac.condition_ck_vs_wt.res	69.9772	-1.17002	0.0651534	C_01
171421	chr10	88113782	88114182	401	*	h3k27ac.condition_ck_vs_wt.res	25.9138	-0.00270938	0.999736	C_01
171422	chr10	88117082	88117482	401	*	h3k27ac.condition_ck_vs_wt.res	9.03049	-1.79294	0.425746	C_01
171423	chr10	88121368	88121768	401	*	h3k27ac.condition_ck_vs_wt.res	4.91684	-0.983761	NA	C_01
171424	chr10	88123616	88124016	401	*	h3k27ac.condition_ck_vs_wt.res	3.56863	-0.314774	NA	C_01
171650	chr10	92742367	92742767	401	*	h3k27ac.condition_ck_vs_wt.res	66.1107	-0.955349	0.260324	C_01
171854	chr10	96648499	96648899	401	*	h3k27ac.condition_ck_vs_wt.res	8.62157	-0.640884	0.897321	C_01
171867	chr10	96757111	96757511	401	*	h3k27ac.condition_ck_vs_wt.res	16.1811	-2.82355	0.0227354	C_01
172617	chr10	102814888	102815288	401	*	h3k27ac.condition_ck_vs_wt.res	13.0491	-3.0317	0.0343875	C_01
172698	chr10	103471304	103471704	401	*	h3k27ac.condition_ck_vs_wt.res	37.6324	-1.03272	0.314346	C_01
172852	chr10	109923088	109923488	401	*	h3k27ac.condition_ck_vs_wt.res	77.5082	-0.339691	0.800509	C_01
172916	chr10	110413743	110414143	401	*	h3k27ac.condition_ck_vs_wt.res	62.4464	-1.11508	0.0648858	C_01
172917	chr10	110421248	110421648	401	*	h3k27ac.condition_ck_vs_wt.res	22.8338	-1.81088	0.0696944	C_01
172918	chr10	110422788	110423188	401	*	h3k27ac.condition_ck_vs_wt.res	11.2865	0.303316	0.962585	C_01
172919	chr10	110424001	110424401	401	*	h3k27ac.condition_ck_vs_wt.res	6.23122	-2.26314	NA	C_01
173296	chr10	119299826	119300226	401	*	h3k27ac.condition_ck_vs_wt.res	2.90291	1.00901	NA	C_01
173297	chr10	119302193	119302593	401	*	h3k27ac.condition_ck_vs_wt.res	5.16495	-0.170254	NA	C_01
173298	chr10	119305922	119306322	401	*	h3k27ac.condition_ck_vs_wt.res	102.384	-0.709461	0.172506	C_01
173485	chr10	123402392	123402792	401	*	h3k27ac.condition_ck_vs_wt.res	66.2615	-1.5024	0.0169811	C_01
173607	chr10	124597338	124597738	401	*	h3k27ac.condition_ck_vs_wt.res	13.9012	0.196528	0.975039	C_01
173608	chr10	124601351	124601751	401	*	h3k27ac.condition_ck_vs_wt.res	86.8864	-1.62374	0.428662	C_01
173609	chr10	124609451	124609851	401	*	h3k27ac.condition_ck_vs_wt.res	7.47738	-0.488792	0.937931	C_01
173613	chr10	124646815	124647215	401	*	h3k27ac.condition_ck_vs_wt.res	9.54922	-1.30608	0.723127	C_01
173872	chr10	132162313	132162713	401	*	h3k27ac.condition_ck_vs_wt.res	21.3281	-2.90456	0.0126816	C_01
174176	chr11	313882	314282	401	*	h3k27ac.condition_ck_vs_wt.res	41.5182	-1.34657	0.138626	C_01
174178	chr11	328597	328997	401	*	h3k27ac.condition_ck_vs_wt.res	3.93147	-3.07314	NA	C_01
174179	chr11	333949	334349	401	*	h3k27ac.condition_ck_vs_wt.res	5.53524	-0.847033	NA	C_01
174185	chr11	355716	356116	401	*	h3k27ac.condition_ck_vs_wt.res	74.3332	-1.73945	0.00318986	C_01
175264	chr11	9739046	9739446	401	*	h3k27ac.condition_ck_vs_wt.res	37.3531	-1.59537	0.0764846	C_01
176497	chr11	47217789	47218189	401	*	h3k27ac.condition_ck_vs_wt.res	18.6278	-1.44234	0.435933	C_01
176670	chr11	47911516	47911916	401	*	h3k27ac.condition_ck_vs_wt.res	5.23135	-0.679433	NA	C_01
176671	chr11	47915373	47915773	401	*	h3k27ac.condition_ck_vs_wt.res	14.0711	-1.00888	0.756582	C_01
176672	chr11	47916516	47916916	401	*	h3k27ac.condition_ck_vs_wt.res	5.18089	-0.958889	NA	C_01
176673	chr11	47919787	47920187	401	*	h3k27ac.condition_ck_vs_wt.res	14.3934	-0.398557	0.946182	C_01
176674	chr11	47921940	47922340	401	*	h3k27ac.condition_ck_vs_wt.res	3.22996	-0.00309374	NA	C_01
176675	chr11	47924294	47924694	401	*	h3k27ac.condition_ck_vs_wt.res	4.85496	-1.48348	NA	C_01
176688	chr11	47981257	47981657	401	*	h3k27ac.condition_ck_vs_wt.res	42.6066	-0.381595	0.952228	C_01
176693	chr11	48003973	48004373	401	*	h3k27ac.condition_ck_vs_wt.res	19.5003	-0.650682	0.831768	C_01
176694	chr11	48007914	48008314	401	*	h3k27ac.condition_ck_vs_wt.res	7.16494	-2.11823	0.454467	C_01
176696	chr11	48019047	48019447	401	*	h3k27ac.condition_ck_vs_wt.res	100.891	-0.966144	0.153467	C_01
176697	chr11	48038699	48039099	401	*	h3k27ac.condition_ck_vs_wt.res	5.89522	-4.03624	NA	C_01
176698	chr11	48043920	48044320	401	*	h3k27ac.condition_ck_vs_wt.res	98.9672	-0.651536	0.406209	C_01
176699	chr11	48055525	48055925	401	*	h3k27ac.condition_ck_vs_wt.res	17.0342	-2.00926	0.111636	C_01
176711	chr11	48099957	48100357	401	*	h3k27ac.condition_ck_vs_wt.res	7.83559	-1.82506	0.485084	C_01
176712	chr11	48109396	48109796	401	*	h3k27ac.condition_ck_vs_wt.res	75.8192	-1.09147	0.114264	C_01
176896	chr11	59212365	59212765	401	*	h3k27ac.condition_ck_vs_wt.res	15.0601	-3.99839	0.00086583	C_01
176898	chr11	59216778	59217178	401	*	h3k27ac.condition_ck_vs_wt.res	54.1631	-1.28535	0.051553	C_01
176904	chr11	59272975	59273375	401	*	h3k27ac.condition_ck_vs_wt.res	152.913	-1.47215	4.88831e-06	C_01
176907	chr11	59284082	59284482	401	*	h3k27ac.condition_ck_vs_wt.res	43.0856	-2.24205	0.00170341	C_01
177632	chr11	64984999	64985399	401	*	h3k27ac.condition_ck_vs_wt.res	13.47	-0.783042	0.876418	C_01
177633	chr11	64989643	64990043	401	*	h3k27ac.condition_ck_vs_wt.res	10.0405	-1.07017	0.746186	C_01
177835	chr11	66078047	66078447	401	*	h3k27ac.condition_ck_vs_wt.res	7.70977	-3.46459	0.114613	C_01
177836	chr11	66085898	66086298	401	*	h3k27ac.condition_ck_vs_wt.res	20.191	-1.16881	0.485971	C_01
178137	chr11	67659273	67659673	401	*	h3k27ac.condition_ck_vs_wt.res	62.3887	-1.77593	0.00118188	C_01
178377	chr11	69297775	69298175	401	*	h3k27ac.condition_ck_vs_wt.res	30.1146	-3.30877	0.000113329	C_01
178511	chr11	71203661	71204061	401	*	h3k27ac.condition_ck_vs_wt.res	15.9359	-2.03496	0.150161	C_01
178530	chr11	71373519	71373919	401	*	h3k27ac.condition_ck_vs_wt.res	26.3624	-1.80194	0.0898854	C_01
178729	chr11	72734552	72734952	401	*	h3k27ac.condition_ck_vs_wt.res	5.18183	-1.02103	NA	C_01
178730	chr11	72742356	72742756	401	*	h3k27ac.condition_ck_vs_wt.res	15.5435	-2.58482	0.0287109	C_01
178885	chr11	73378508	73378908	401	*	h3k27ac.condition_ck_vs_wt.res	15.2404	-1.62462	0.276491	C_01
180056	chr11	109956015	109956415	401	*	h3k27ac.condition_ck_vs_wt.res	52.5651	-1.14641	0.161106	C_01
180069	chr11	110027296	110027696	401	*	h3k27ac.condition_ck_vs_wt.res	33.5181	-2.20437	0.00207386	C_01
180123	chr11	111177203	111177603	401	*	h3k27ac.condition_ck_vs_wt.res	73.4398	-1.21301	0.0627005	C_01
180605	chr11	117986157	117986557	401	*	h3k27ac.condition_ck_vs_wt.res	81.8223	-1.55034	0.00676329	C_01
180731	chr11	118852137	118852537	401	*	h3k27ac.condition_ck_vs_wt.res	47.28	-2.3133	0.000175823	C_01
180736	chr11	118872535	118872935	401	*	h3k27ac.condition_ck_vs_wt.res	29.7749	-1.75012	0.110258	C_01
180737	chr11	118876602	118877002	401	*	h3k27ac.condition_ck_vs_wt.res	26.6283	-1.17881	0.309015	C_01
180815	chr11	119244622	119245022	401	*	h3k27ac.condition_ck_vs_wt.res	55.4042	-1.1565	0.124009	C_01
180846	chr11	119356530	119356930	401	*	h3k27ac.condition_ck_vs_wt.res	5.76297	-3.29164	NA	C_01
180847	chr11	119357772	119358172	401	*	h3k27ac.condition_ck_vs_wt.res	3.40906	-3.15941	NA	C_01
180848	chr11	119362965	119363365	401	*	h3k27ac.condition_ck_vs_wt.res	22.2644	-4.8773	0.000248983	C_01
181015	chr11	121337754	121338154	401	*	h3k27ac.condition_ck_vs_wt.res	14.8039	-1.36585	0.459524	C_01
181016	chr11	121342844	121343244	401	*	h3k27ac.condition_ck_vs_wt.res	4.54064	-3.8612	NA	C_01
181017	chr11	121344088	121344488	401	*	h3k27ac.condition_ck_vs_wt.res	3.29615	1.27601	NA	C_01
181050	chr11	121570043	121570443	401	*	h3k27ac.condition_ck_vs_wt.res	87.2462	-1.36654	0.0025014	C_01
181444	chr11	128841705	128842105	401	*	h3k27ac.condition_ck_vs_wt.res	53.8437	-1.00342	0.344893	C_01
181940	chr12	2244114	2244514	401	*	h3k27ac.condition_ck_vs_wt.res	6.55698	-0.424337	0.956925	C_01
181941	chr12	2248837	2249237	401	*	h3k27ac.condition_ck_vs_wt.res	53.6916	-2.83222	1.98817e-05	C_01
182825	chr12	14157063	14157463	401	*	h3k27ac.condition_ck_vs_wt.res	78.0807	-0.614289	0.412833	C_01
183118	chr12	26472520	26472920	401	*	h3k27ac.condition_ck_vs_wt.res	12.1706	-1.66817	0.385672	C_01
183326	chr12	31599255	31599655	401	*	h3k27ac.condition_ck_vs_wt.res	28.9866	-1.04611	0.408741	C_01
184075	chr12	49663157	49663557	401	*	h3k27ac.condition_ck_vs_wt.res	48.4242	-0.656086	0.622474	C_01
184076	chr12	49668129	49668529	401	*	h3k27ac.condition_ck_vs_wt.res	4.59425	-1.70572	NA	C_01
184077	chr12	49671136	49671536	401	*	h3k27ac.condition_ck_vs_wt.res	29.1177	-1.70131	0.136568	C_01
184366	chr12	52051017	52051417	401	*	h3k27ac.condition_ck_vs_wt.res	47.5058	-1.54447	0.0693559	C_01
185456	chr12	67698783	67699183	401	*	h3k27ac.condition_ck_vs_wt.res	47.4132	-0.182527	0.954361	C_01
186122	chr12	94207480	94207880	401	*	h3k27ac.condition_ck_vs_wt.res	34.8158	-1.18372	0.19249	C_01
186867	chr12	105355945	105356345	401	*	h3k27ac.condition_ck_vs_wt.res	12.2461	-2.27843	0.147242	C_01
187045	chr12	109062205	109062605	401	*	h3k27ac.condition_ck_vs_wt.res	38.5741	-0.768427	0.60126	C_01
187385	chr12	110632899	110633299	401	*	h3k27ac.condition_ck_vs_wt.res	8.67368	-0.967035	0.808787	C_01
187386	chr12	110636507	110636907	401	*	h3k27ac.condition_ck_vs_wt.res	23.3571	-1.38733	0.34325	C_01
187387	chr12	110643796	110644196	401	*	h3k27ac.condition_ck_vs_wt.res	5.17293	-0.539163	NA	C_01
187388	chr12	110647642	110648042	401	*	h3k27ac.condition_ck_vs_wt.res	44.8966	-0.962262	0.261222	C_01
187389	chr12	110651223	110651623	401	*	h3k27ac.condition_ck_vs_wt.res	4.73414	-3.53606	NA	C_01
187394	chr12	110669324	110669724	401	*	h3k27ac.condition_ck_vs_wt.res	77.4114	-1.83681	0.000198411	C_01
187395	chr12	110677454	110677854	401	*	h3k27ac.condition_ck_vs_wt.res	31.1478	-1.97262	0.00671693	C_01
187397	chr12	110689878	110690278	401	*	h3k27ac.condition_ck_vs_wt.res	17.9385	-0.841642	0.771685	C_01
187398	chr12	110692965	110693365	401	*	h3k27ac.condition_ck_vs_wt.res	3.92525	0.519461	NA	C_01
187399	chr12	110694217	110694617	401	*	h3k27ac.condition_ck_vs_wt.res	11.1927	-1.40255	0.573592	C_01
187433	chr12	110913240	110913640	401	*	h3k27ac.condition_ck_vs_wt.res	41.025	-3.11082	1.61483e-05	C_01
187441	chr12	111083896	111084296	401	*	h3k27ac.condition_ck_vs_wt.res	18.4653	-2.45569	0.052018	C_01
187442	chr12	111086598	111086998	401	*	h3k27ac.condition_ck_vs_wt.res	6.28286	-4.9024	NA	C_01
187443	chr12	111098452	111098852	401	*	h3k27ac.condition_ck_vs_wt.res	17.9604	-3.99728	0.000943096	C_01
187444	chr12	111104096	111104496	401	*	h3k27ac.condition_ck_vs_wt.res	2.57628	-1.56675	NA	C_01
187578	chr12	111757531	111757931	401	*	h3k27ac.condition_ck_vs_wt.res	13.9332	-1.01403	0.720419	C_01
187579	chr12	111764112	111764512	401	*	h3k27ac.condition_ck_vs_wt.res	10.8155	-1.18385	0.746634	C_01
189276	chr12	128796543	128796943	401	*	h3k27ac.condition_ck_vs_wt.res	76.6753	-1.42887	0.00320541	C_01
189619	chr12	132633094	132633494	401	*	h3k27ac.condition_ck_vs_wt.res	19.1609	-2.24261	0.0889331	C_01
189661	chr12	132770301	132770701	401	*	h3k27ac.condition_ck_vs_wt.res	58.8093	-0.47212	0.749481	C_01
190194	chr13	30332590	30332990	401	*	h3k27ac.condition_ck_vs_wt.res	18.0155	-1.8761	0.135969	C_01
190307	chr13	31322023	31322423	401	*	h3k27ac.condition_ck_vs_wt.res	69.5553	-1.76843	0.161111	C_01
190901	chr13	44274688	44275088	401	*	h3k27ac.condition_ck_vs_wt.res	25.4723	-1.90096	0.0550149	C_01
191138	chr13	48492324	48492724	401	*	h3k27ac.condition_ck_vs_wt.res	46.4649	-0.910508	0.30892	C_01
192912	chr13	114024912	114025312	401	*	h3k27ac.condition_ck_vs_wt.res	27.6413	-0.550093	0.812448	C_01
192977	chr14	20427943	20428343	401	*	h3k27ac.condition_ck_vs_wt.res	38.4635	-1.69731	0.0156862	C_01
193132	chr14	22531968	22532368	401	*	h3k27ac.condition_ck_vs_wt.res	26.3029	-1.99808	0.0361625	C_01
193248	chr14	23119797	23120197	401	*	h3k27ac.condition_ck_vs_wt.res	28.4359	-0.670602	0.730855	C_01
194636	chr14	63746711	63747111	401	*	h3k27ac.condition_ck_vs_wt.res	21.5347	-2.7668	0.0134576	C_01
195854	chr14	75249676	75250076	401	*	h3k27ac.condition_ck_vs_wt.res	33.7267	-1.66067	0.0380171	C_01
195873	chr14	75439309	75439709	401	*	h3k27ac.condition_ck_vs_wt.res	35.5377	-1.68458	0.0465799	C_01
195997	chr14	77033753	77034153	401	*	h3k27ac.condition_ck_vs_wt.res	39.9392	-0.796726	0.500922	C_01
195998	chr14	77040358	77040758	401	*	h3k27ac.condition_ck_vs_wt.res	37.5128	-0.515459	0.774534	C_01
196831	chr14	93960165	93960565	401	*	h3k27ac.condition_ck_vs_wt.res	71.2324	-1.75045	0.244652	C_01
197211	chr14	100256957	100257357	401	*	h3k27ac.condition_ck_vs_wt.res	25.5924	-1.44814	0.233687	C_01
197942	chr14	104679671	104680071	401	*	h3k27ac.condition_ck_vs_wt.res	3.59484	-0.480449	NA	C_01
197996	chr14	104923077	104923477	401	*	h3k27ac.condition_ck_vs_wt.res	3.73232	-1.08752	NA	C_01
197997	chr14	104926509	104926909	401	*	h3k27ac.condition_ck_vs_wt.res	30.4176	-0.720532	0.672813	C_01
198022	chr14	105058934	105059334	401	*	h3k27ac.condition_ck_vs_wt.res	3.72673	-0.126224	NA	C_01
198023	chr14	105065120	105065520	401	*	h3k27ac.condition_ck_vs_wt.res	11.1037	-2.75649	0.0906555	C_01
198259	chr15	22797358	22797758	401	*	h3k27ac.condition_ck_vs_wt.res	26.0469	-0.113622	0.979445	C_01
199386	chr15	43809047	43809447	401	*	h3k27ac.condition_ck_vs_wt.res	39.0004	-0.531104	0.765845	C_01
199556	chr15	45734066	45734466	401	*	h3k27ac.condition_ck_vs_wt.res	33.7896	-3.59923	6.51635e-05	C_01
200095	chr15	58979377	58979777	401	*	h3k27ac.condition_ck_vs_wt.res	59.2323	-1.55647	0.00227828	C_01
200159	chr15	59396009	59396409	401	*	h3k27ac.condition_ck_vs_wt.res	14.1613	-2.27338	0.128497	C_01
200160	chr15	59401683	59402083	401	*	h3k27ac.condition_ck_vs_wt.res	19.0339	-2.28918	0.0341102	C_01
200521	chr15	64893829	64894229	401	*	h3k27ac.condition_ck_vs_wt.res	96.0046	-0.774702	0.216471	C_01
200892	chr15	66714403	66714803	401	*	h3k27ac.condition_ck_vs_wt.res	39.6431	-0.926718	0.47868	C_01
201338	chr15	70492654	70493054	401	*	h3k27ac.condition_ck_vs_wt.res	38.6711	-1.32056	0.1847	C_01
201340	chr15	70501698	70502098	401	*	h3k27ac.condition_ck_vs_wt.res	4.22291	-1.34182	NA	C_01
201341	chr15	70504342	70504742	401	*	h3k27ac.condition_ck_vs_wt.res	60.8744	-2.10964	0.000360381	C_01
201392	chr15	72118238	72118638	401	*	h3k27ac.condition_ck_vs_wt.res	62.5501	-0.492015	0.654162	C_01
201593	chr15	74384857	74385257	401	*	h3k27ac.condition_ck_vs_wt.res	11.7637	-2.82382	0.040157	C_01
201594	chr15	74388318	74388718	401	*	h3k27ac.condition_ck_vs_wt.res	5.98438	0.361767	NA	C_01
201595	chr15	74389632	74390032	401	*	h3k27ac.condition_ck_vs_wt.res	5.29831	0.20752	NA	C_01
201596	chr15	74391261	74391661	401	*	h3k27ac.condition_ck_vs_wt.res	4.71033	-2.53095	NA	C_01
201597	chr15	74397030	74397430	401	*	h3k27ac.condition_ck_vs_wt.res	13.7746	-1.41223	0.633326	C_01
201598	chr15	74402959	74403359	401	*	h3k27ac.condition_ck_vs_wt.res	71.5888	-1.81405	0.00121149	C_01
201606	chr15	74421234	74421634	401	*	h3k27ac.condition_ck_vs_wt.res	2.76807	-0.304948	NA	C_01
201607	chr15	74422843	74423243	401	*	h3k27ac.condition_ck_vs_wt.res	5.22968	-0.328605	NA	C_01
201608	chr15	74424035	74424435	401	*	h3k27ac.condition_ck_vs_wt.res	4.35423	-1.132	NA	C_01
201609	chr15	74429052	74429452	401	*	h3k27ac.condition_ck_vs_wt.res	7.42643	-0.83475	0.864607	C_01
201610	chr15	74430841	74431241	401	*	h3k27ac.condition_ck_vs_wt.res	3.91793	-0.759952	NA	C_01
201611	chr15	74433797	74434197	401	*	h3k27ac.condition_ck_vs_wt.res	14.3734	-2.25049	0.167889	C_01
201612	chr15	74435385	74435785	401	*	h3k27ac.condition_ck_vs_wt.res	3.69556	-0.895345	NA	C_01
202108	chr15	78056687	78057087	401	*	h3k27ac.condition_ck_vs_wt.res	53.9588	-0.953738	0.191386	C_01
202224	chr15	78842038	78842438	401	*	h3k27ac.condition_ck_vs_wt.res	34.5073	-1.42582	0.184361	C_01
202604	chr15	85451294	85451694	401	*	h3k27ac.condition_ck_vs_wt.res	6.0842	-2.3421	NA	C_01
202605	chr15	85454412	85454812	401	*	h3k27ac.condition_ck_vs_wt.res	16.1976	-0.862971	0.741757	C_01
202606	chr15	85459697	85460097	401	*	h3k27ac.condition_ck_vs_wt.res	21.3292	-1.0695	0.537332	C_01
202903	chr15	90046865	90047265	401	*	h3k27ac.condition_ck_vs_wt.res	51.1846	-1.7271	0.00565222	C_01
202906	chr15	90059498	90059898	401	*	h3k27ac.condition_ck_vs_wt.res	96.1564	-1.57975	4.42782e-05	C_01
202910	chr15	90084112	90084512	401	*	h3k27ac.condition_ck_vs_wt.res	90.9141	-1.33006	0.00534612	C_01
202923	chr15	90184974	90185374	401	*	h3k27ac.condition_ck_vs_wt.res	24.9284	-0.756798	0.712938	C_01
202924	chr15	90187428	90187828	401	*	h3k27ac.condition_ck_vs_wt.res	4.46334	-1.65133	NA	C_01
202925	chr15	90191562	90191962	401	*	h3k27ac.condition_ck_vs_wt.res	42.0835	-1.43179	0.0843635	C_01
203542	chr15	101127449	101127849	401	*	h3k27ac.condition_ck_vs_wt.res	64.3777	-1.2981	0.0267162	C_01
205017	chr16	11225303	11225703	401	*	h3k27ac.condition_ck_vs_wt.res	70.3833	-1.30749	0.0147351	C_01
205695	chr16	16021943	16022343	401	*	h3k27ac.condition_ck_vs_wt.res	36.8452	-1.12169	0.316578	C_01
205973	chr16	20900663	20901063	401	*	h3k27ac.condition_ck_vs_wt.res	74.8668	-1.36221	0.0118589	C_01
206161	chr16	23335931	23336331	401	*	h3k27ac.condition_ck_vs_wt.res	36.0904	-2.224	0.00157061	C_01
206275	chr16	23863844	23864244	401	*	h3k27ac.condition_ck_vs_wt.res	48.4314	-0.308378	0.907525	C_01
206518	chr16	27270800	27271200	401	*	h3k27ac.condition_ck_vs_wt.res	12.6821	-0.394469	0.947062	C_01
206524	chr16	27298818	27299218	401	*	h3k27ac.condition_ck_vs_wt.res	35.4813	-1.32857	0.295629	C_01
206527	chr16	27313864	27314264	401	*	h3k27ac.condition_ck_vs_wt.res	54.6486	-0.440563	0.830845	C_01
206557	chr16	27426840	27427240	401	*	h3k27ac.condition_ck_vs_wt.res	36.3718	-3.15721	8.54634e-05	C_01
206558	chr16	27430569	27430969	401	*	h3k27ac.condition_ck_vs_wt.res	25.8361	-1.95099	0.0486158	C_01
207014	chr16	30458813	30459213	401	*	h3k27ac.condition_ck_vs_wt.res	40.5493	-1.93108	0.0109321	C_01
207015	chr16	30461067	30461467	401	*	h3k27ac.condition_ck_vs_wt.res	7.91644	-4.23659	0.0559923	C_01
207018	chr16	30472220	30472620	401	*	h3k27ac.condition_ck_vs_wt.res	27.2474	-0.99214	0.478398	C_01
207513	chr16	50274307	50274707	401	*	h3k27ac.condition_ck_vs_wt.res	81.814	-0.683285	0.387891	C_01
207515	chr16	50279049	50279449	401	*	h3k27ac.condition_ck_vs_wt.res	9.4162	-3.07602	0.0863348	C_01
207516	chr16	50281961	50282361	401	*	h3k27ac.condition_ck_vs_wt.res	49.1756	-1.38191	0.0474615	C_01
207774	chr16	56860579	56860979	401	*	h3k27ac.condition_ck_vs_wt.res	42.4065	-0.542326	0.71539	C_01
207911	chr16	57530255	57530655	401	*	h3k27ac.condition_ck_vs_wt.res	9.86195	-0.944091	0.775223	C_01
207912	chr16	57536312	57536712	401	*	h3k27ac.condition_ck_vs_wt.res	29.9817	-0.872596	0.588267	C_01
207913	chr16	57540230	57540630	401	*	h3k27ac.condition_ck_vs_wt.res	3.81671	-4.28349	NA	C_01
207914	chr16	57541320	57541720	401	*	h3k27ac.condition_ck_vs_wt.res	4.49949	-0.445816	NA	C_01
207915	chr16	57542391	57542791	401	*	h3k27ac.condition_ck_vs_wt.res	6.96466	-1.52689	0.663677	C_01
207916	chr16	57544227	57544627	401	*	h3k27ac.condition_ck_vs_wt.res	10.4205	-1.96151	0.28923	C_01
208096	chr16	58733854	58734254	401	*	h3k27ac.condition_ck_vs_wt.res	67.4704	-0.588511	0.554489	C_01
208181	chr16	66516891	66517291	401	*	h3k27ac.condition_ck_vs_wt.res	68.4796	-0.572531	0.592785	C_01
208182	chr16	66524501	66524901	401	*	h3k27ac.condition_ck_vs_wt.res	58.7946	-0.431909	0.808787	C_01
208183	chr16	66528056	66528456	401	*	h3k27ac.condition_ck_vs_wt.res	6.77534	-0.049845	0.9965	C_01
208527	chr16	68272766	68273166	401	*	h3k27ac.condition_ck_vs_wt.res	59.6467	-2.28371	4.85944e-05	C_01
208528	chr16	68284380	68284780	401	*	h3k27ac.condition_ck_vs_wt.res	55.6753	-1.23857	0.066832	C_01
209141	chr16	75109523	75109923	401	*	h3k27ac.condition_ck_vs_wt.res	19.2325	-2.93237	0.0169173	C_01
209328	chr16	81480900	81481300	401	*	h3k27ac.condition_ck_vs_wt.res	91.8464	-0.96864	0.105548	C_01
209427	chr16	81774399	81774799	401	*	h3k27ac.condition_ck_vs_wt.res	45.1836	-0.911153	0.42472	C_01
209578	chr16	84617965	84618365	401	*	h3k27ac.condition_ck_vs_wt.res	28.5271	-2.23163	0.0125801	C_01
209584	chr16	84641220	84641620	401	*	h3k27ac.condition_ck_vs_wt.res	113.961	-1.5108	2.3063e-05	C_01
209757	chr16	85554901	85555301	401	*	h3k27ac.condition_ck_vs_wt.res	20.2665	-3.10486	0.00336702	C_01
209771	chr16	85605642	85606042	401	*	h3k27ac.condition_ck_vs_wt.res	4.55728	0.0683228	NA	C_01
209772	chr16	85607416	85607816	401	*	h3k27ac.condition_ck_vs_wt.res	7.92862	-0.383979	0.963961	C_01
209773	chr16	85613246	85613646	401	*	h3k27ac.condition_ck_vs_wt.res	27.6621	-1.19468	0.319895	C_01
209802	chr16	85735086	85735486	401	*	h3k27ac.condition_ck_vs_wt.res	34.3661	-1.76315	0.136531	C_01
210053	chr16	88045883	88046283	401	*	h3k27ac.condition_ck_vs_wt.res	42.798	-1.03994	0.213751	C_01
210194	chr16	88745577	88745977	401	*	h3k27ac.condition_ck_vs_wt.res	25.553	-1.21877	0.35579	C_01
210204	chr16	88784693	88785093	401	*	h3k27ac.condition_ck_vs_wt.res	36.2466	-0.724255	0.690645	C_01
210205	chr16	88792383	88792783	401	*	h3k27ac.condition_ck_vs_wt.res	6.4139	-1.80226	0.572596	C_01
210206	chr16	88794928	88795328	401	*	h3k27ac.condition_ck_vs_wt.res	8.39845	-1.8361	0.469526	C_01
210248	chr16	88937318	88937718	401	*	h3k27ac.condition_ck_vs_wt.res	4.4832	-1.16463	NA	C_01
210249	chr16	88942590	88942990	401	*	h3k27ac.condition_ck_vs_wt.res	4.92133	0.391147	NA	C_01
210250	chr16	88945332	88945732	401	*	h3k27ac.condition_ck_vs_wt.res	2.44965	1.17864	NA	C_01
211274	chr17	3913365	3913765	401	*	h3k27ac.condition_ck_vs_wt.res	14.9966	-2.09996	0.155087	C_01
212260	chr17	16287244	16287644	401	*	h3k27ac.condition_ck_vs_wt.res	28.6995	-2.22144	0.00694061	C_01
212860	chr17	20677878	20678278	401	*	h3k27ac.condition_ck_vs_wt.res	12.9115	-1.23273	0.672748	C_01
212899	chr17	21052231	21052631	401	*	h3k27ac.condition_ck_vs_wt.res	35.5018	-0.938618	0.414446	C_01
212900	chr17	21057686	21058086	401	*	h3k27ac.condition_ck_vs_wt.res	3.7269	-3.94121	NA	C_01
212901	chr17	21061949	21062349	401	*	h3k27ac.condition_ck_vs_wt.res	31.9976	-2.00982	0.00996042	C_01
212902	chr17	21064304	21064704	401	*	h3k27ac.condition_ck_vs_wt.res	9.12327	-2.96942	0.115275	C_01
212903	chr17	21066491	21066891	401	*	h3k27ac.condition_ck_vs_wt.res	7.5713	-1.86156	0.556526	C_01
213465	chr17	30323112	30323512	401	*	h3k27ac.condition_ck_vs_wt.res	30.9798	-1.56655	0.151166	C_01
213701	chr17	32503776	32504176	401	*	h3k27ac.condition_ck_vs_wt.res	56.8632	-1.92051	0.000885115	C_01
214142	chr17	38724705	38725105	401	*	h3k27ac.condition_ck_vs_wt.res	5.74074	-0.623457	NA	C_01
214143	chr17	38725356	38725756	401	*	h3k27ac.condition_ck_vs_wt.res	5.12004	-0.12285	NA	C_01
214144	chr17	38728169	38728569	401	*	h3k27ac.condition_ck_vs_wt.res	13.3224	-0.661835	0.871875	C_01
214145	chr17	38730630	38731030	401	*	h3k27ac.condition_ck_vs_wt.res	19.7273	-1.42143	0.278511	C_01
214146	chr17	38735478	38735878	401	*	h3k27ac.condition_ck_vs_wt.res	9.37246	-1.19717	0.716779	C_01
214456	chr17	40318052	40318452	401	*	h3k27ac.condition_ck_vs_wt.res	28.0838	-1.11566	0.448396	C_01
214457	chr17	40319993	40320393	401	*	h3k27ac.condition_ck_vs_wt.res	6.40235	-2.0013	0.586313	C_01
214458	chr17	40322556	40322956	401	*	h3k27ac.condition_ck_vs_wt.res	31.5416	-1.43522	0.0938894	C_01
214459	chr17	40326347	40326747	401	*	h3k27ac.condition_ck_vs_wt.res	8.95356	-0.206878	0.97963	C_01
214661	chr17	42133423	42133823	401	*	h3k27ac.condition_ck_vs_wt.res	45.3704	0.0156461	0.997333	C_01
214724	chr17	42458541	42458941	401	*	h3k27ac.condition_ck_vs_wt.res	41.1038	-0.789558	0.489093	C_01
214760	chr17	42586999	42587399	401	*	h3k27ac.condition_ck_vs_wt.res	37.1918	-1.75273	0.0287711	C_01
216957	chr17	64456328	64456728	401	*	h3k27ac.condition_ck_vs_wt.res	28.2227	-0.550639	0.826903	C_01
217034	chr17	64995280	64995680	401	*	h3k27ac.condition_ck_vs_wt.res	9.00848	-3.23575	0.122349	C_01
217035	chr17	65002358	65002758	401	*	h3k27ac.condition_ck_vs_wt.res	7.34604	-1.92237	0.494534	C_01
218324	chr17	75243974	75244374	401	*	h3k27ac.condition_ck_vs_wt.res	18.7168	-1.61609	0.227296	C_01
218326	chr17	75250941	75251341	401	*	h3k27ac.condition_ck_vs_wt.res	10.4182	-1.32486	0.59382	C_01
218335	chr17	75360633	75361033	401	*	h3k27ac.condition_ck_vs_wt.res	47.6843	-1.15477	0.140299	C_01
218355	chr17	75487663	75488063	401	*	h3k27ac.condition_ck_vs_wt.res	36.867	-1.17883	0.272284	C_01
218501	chr17	76145601	76146001	401	*	h3k27ac.condition_ck_vs_wt.res	63.6183	-1.39825	0.0159819	C_01
218589	chr17	76567384	76567784	401	*	h3k27ac.condition_ck_vs_wt.res	20.8783	-0.639026	0.794285	C_01
218882	chr17	77863482	77863882	401	*	h3k27ac.condition_ck_vs_wt.res	4.06018	-0.254819	NA	C_01
218883	chr17	77864673	77865073	401	*	h3k27ac.condition_ck_vs_wt.res	6.03537	-2.13916	NA	C_01
218884	chr17	77869670	77870070	401	*	h3k27ac.condition_ck_vs_wt.res	36.2005	-2.05743	0.00365825	C_01
218885	chr17	77872105	77872505	401	*	h3k27ac.condition_ck_vs_wt.res	5.94336	-1.13901	NA	C_01
218886	chr17	77873664	77874064	401	*	h3k27ac.condition_ck_vs_wt.res	4.37655	-1.20825	NA	C_01
218889	chr17	77881869	77882269	401	*	h3k27ac.condition_ck_vs_wt.res	9.06663	-1.25254	0.678578	C_01
218890	chr17	77884219	77884619	401	*	h3k27ac.condition_ck_vs_wt.res	3.76243	-2.27068	NA	C_01
218952	chr17	78147368	78147768	401	*	h3k27ac.condition_ck_vs_wt.res	44.3527	-2.24964	0.000662796	C_01
218953	chr17	78151091	78151491	401	*	h3k27ac.condition_ck_vs_wt.res	5.90614	-1.53097	NA	C_01
218954	chr17	78153339	78153739	401	*	h3k27ac.condition_ck_vs_wt.res	20.1083	-1.72341	0.233498	C_01
218955	chr17	78158487	78158887	401	*	h3k27ac.condition_ck_vs_wt.res	2.66672	-0.790176	NA	C_01
218956	chr17	78161074	78161474	401	*	h3k27ac.condition_ck_vs_wt.res	3.88267	-0.768454	NA	C_01
218957	chr17	78164274	78164674	401	*	h3k27ac.condition_ck_vs_wt.res	4.938	-0.548374	NA	C_01
218958	chr17	78168362	78168762	401	*	h3k27ac.condition_ck_vs_wt.res	51.821	-0.405575	0.810827	C_01
218959	chr17	78180166	78180566	401	*	h3k27ac.condition_ck_vs_wt.res	8.89711	-0.351817	0.962666	C_01
218977	chr17	78242423	78242823	401	*	h3k27ac.condition_ck_vs_wt.res	63.8038	-0.931181	0.337624	C_01
219006	chr17	78337543	78337943	401	*	h3k27ac.condition_ck_vs_wt.res	22.725	-1.82169	0.0740048	C_01
219007	chr17	78343401	78343801	401	*	h3k27ac.condition_ck_vs_wt.res	23.5769	-2.70512	0.00714119	C_01
219008	chr17	78345943	78346343	401	*	h3k27ac.condition_ck_vs_wt.res	6.21792	0.311433	NA	C_01
219009	chr17	78347440	78347840	401	*	h3k27ac.condition_ck_vs_wt.res	5.56303	-1.23965	NA	C_01
219010	chr17	78349240	78349640	401	*	h3k27ac.condition_ck_vs_wt.res	5.46444	-0.914632	NA	C_01
219011	chr17	78356275	78356675	401	*	h3k27ac.condition_ck_vs_wt.res	33.5826	-1.36455	0.207145	C_01
219247	chr17	79306728	79307128	401	*	h3k27ac.condition_ck_vs_wt.res	66.561	-2.72345	3.18988e-07	C_01
219248	chr17	79310668	79311068	401	*	h3k27ac.condition_ck_vs_wt.res	4.10026	-0.455214	NA	C_01
220079	chr17	82506456	82506856	401	*	h3k27ac.condition_ck_vs_wt.res	73.3292	-1.11562	0.0399287	C_01
220117	chr17	82678435	82678835	401	*	h3k27ac.condition_ck_vs_wt.res	72.6547	-0.810356	0.423142	C_01
220206	chr17	83100442	83100842	401	*	h3k27ac.condition_ck_vs_wt.res	3.8335	-2.07191	NA	C_01
220235	chr17	83199835	83200235	401	*	h3k27ac.condition_ck_vs_wt.res	34.4178	-1.93655	0.0235367	C_01
221318	chr18	26172861	26173261	401	*	h3k27ac.condition_ck_vs_wt.res	46.9979	-0.541834	0.737386	C_01
221319	chr18	26181593	26181993	401	*	h3k27ac.condition_ck_vs_wt.res	27.991	-0.878728	0.567765	C_01
221485	chr18	45103781	45104181	401	*	h3k27ac.condition_ck_vs_wt.res	29.3386	-1.36673	0.212276	C_01
221512	chr18	46711415	46711815	401	*	h3k27ac.condition_ck_vs_wt.res	24.3586	-2.65632	0.485971	C_01
222062	chr19	909143	909543	401	*	h3k27ac.condition_ck_vs_wt.res	61.3022	-1.68473	0.00336672	C_01
222063	chr19	911569	911969	401	*	h3k27ac.condition_ck_vs_wt.res	5.71396	-1.36869	NA	C_01
222064	chr19	912904	913304	401	*	h3k27ac.condition_ck_vs_wt.res	57.4954	-1.3685	0.0192882	C_01
222072	chr19	947675	948075	401	*	h3k27ac.condition_ck_vs_wt.res	20.4177	-1.05386	0.539093	C_01
222073	chr19	953655	954055	401	*	h3k27ac.condition_ck_vs_wt.res	5.09308	-0.195385	NA	C_01
222104	chr19	1087813	1088213	401	*	h3k27ac.condition_ck_vs_wt.res	27.0589	-0.954421	0.526322	C_01
222433	chr19	2680707	2681107	401	*	h3k27ac.condition_ck_vs_wt.res	46.5664	-1.15934	0.173541	C_01
222483	chr19	2969149	2969549	401	*	h3k27ac.condition_ck_vs_wt.res	61.7105	-1.04352	0.274578	C_01
222484	chr19	2973573	2973973	401	*	h3k27ac.condition_ck_vs_wt.res	4.3857	-2.31701	NA	C_01
222485	chr19	2977192	2977592	401	*	h3k27ac.condition_ck_vs_wt.res	54.5897	-0.911638	0.308246	C_01
222947	chr19	5288183	5288583	401	*	h3k27ac.condition_ck_vs_wt.res	38.7415	-1.6037	0.0747228	C_01
223183	chr19	6801565	6801965	401	*	h3k27ac.condition_ck_vs_wt.res	126.343	-0.461918	0.577413	C_01
223342	chr19	7694604	7695004	401	*	h3k27ac.condition_ck_vs_wt.res	11.1292	-2.72162	0.0918928	C_01
223343	chr19	7696706	7697106	401	*	h3k27ac.condition_ck_vs_wt.res	4.00643	-1.14817	NA	C_01
223344	chr19	7697684	7698084	401	*	h3k27ac.condition_ck_vs_wt.res	5.5781	-1.74424	NA	C_01
223345	chr19	7699414	7699814	401	*	h3k27ac.condition_ck_vs_wt.res	8.73453	-2.77263	0.20161	C_01
223346	chr19	7701935	7702335	401	*	h3k27ac.condition_ck_vs_wt.res	51.2735	-1.4935	0.0248595	C_01
223347	chr19	7709851	7710251	401	*	h3k27ac.condition_ck_vs_wt.res	6.35314	-1.93879	0.526322	C_01
223415	chr19	8209806	8210206	401	*	h3k27ac.condition_ck_vs_wt.res	36.2839	-1.4853	0.133643	C_01
223859	chr19	11577500	11577900	401	*	h3k27ac.condition_ck_vs_wt.res	9.3271	-2.47515	0.223225	C_01
223860	chr19	11582438	11582838	401	*	h3k27ac.condition_ck_vs_wt.res	11.2122	-1.0406	0.760536	C_01
223968	chr19	12784226	12784626	401	*	h3k27ac.condition_ck_vs_wt.res	9.36527	-1.94378	0.386368	C_01
224050	chr19	13208317	13208717	401	*	h3k27ac.condition_ck_vs_wt.res	72.1531	-1.41489	0.00712168	C_01
224122	chr19	13986322	13986722	401	*	h3k27ac.condition_ck_vs_wt.res	69.9877	-0.967233	0.107541	C_01
224189	chr19	14370223	14370623	401	*	h3k27ac.condition_ck_vs_wt.res	29.1964	-2.02965	0.0163412	C_01
224190	chr19	14375422	14375822	401	*	h3k27ac.condition_ck_vs_wt.res	28.6523	-1.5349	0.135303	C_01
224826	chr19	18292019	18292419	401	*	h3k27ac.condition_ck_vs_wt.res	39.5598	-2.54396	3.782e-05	C_01
224852	chr19	18416388	18416788	401	*	h3k27ac.condition_ck_vs_wt.res	3.4098	-0.690887	NA	C_01
224853	chr19	18420533	18420933	401	*	h3k27ac.condition_ck_vs_wt.res	15.4188	-2.06661	0.142567	C_01
224984	chr19	18940871	18941271	401	*	h3k27ac.condition_ck_vs_wt.res	4.93652	-0.870773	NA	C_01
224985	chr19	18944108	18944508	401	*	h3k27ac.condition_ck_vs_wt.res	9.1092	-2.88207	0.104621	C_01
224986	chr19	18947553	18947953	401	*	h3k27ac.condition_ck_vs_wt.res	4.46111	-2.6958	NA	C_01
229155	chr2	16626157	16626557	401	*	h3k27ac.condition_ck_vs_wt.res	59.8405	-1.65814	0.0233079	C_01
229160	chr2	16650284	16650684	401	*	h3k27ac.condition_ck_vs_wt.res	12.6322	-1.0826	0.760655	C_01
229161	chr2	16656656	16657056	401	*	h3k27ac.condition_ck_vs_wt.res	47.7453	-1.53915	0.0454225	C_01
229405	chr2	24360352	24360752	401	*	h3k27ac.condition_ck_vs_wt.res	121.267	-0.608795	0.319105	C_01
229510	chr2	25483539	25483939	401	*	h3k27ac.condition_ck_vs_wt.res	16.0671	-2.17544	0.153971	C_01
230110	chr2	33077716	33078116	401	*	h3k27ac.condition_ck_vs_wt.res	26.4242	-1.63352	0.107541	C_01
230111	chr2	33082593	33082993	401	*	h3k27ac.condition_ck_vs_wt.res	48.1027	-1.29963	0.09213	C_01
230168	chr2	36356998	36357398	401	*	h3k27ac.condition_ck_vs_wt.res	44.1775	-3.08921	1.31794e-05	C_01
230244	chr2	37337260	37337660	401	*	h3k27ac.condition_ck_vs_wt.res	21.9168	-1.82698	0.184049	C_01
230245	chr2	37344951	37345351	401	*	h3k27ac.condition_ck_vs_wt.res	39.4018	-1.62397	0.0615847	C_01
230251	chr2	37373709	37374109	401	*	h3k27ac.condition_ck_vs_wt.res	3.97326	-1.40726	NA	C_01
230252	chr2	37376591	37376991	401	*	h3k27ac.condition_ck_vs_wt.res	90.5105	-1.20877	0.0141441	C_01
230405	chr2	39491868	39492268	401	*	h3k27ac.condition_ck_vs_wt.res	45.308	-0.732552	0.607849	C_01
230645	chr2	43133963	43134363	401	*	h3k27ac.condition_ck_vs_wt.res	69.1847	-1.98927	0.000791246	C_01
231027	chr2	47735764	47736164	401	*	h3k27ac.condition_ck_vs_wt.res	43.0163	-0.946461	0.459134	C_01
231032	chr2	47752696	47753096	401	*	h3k27ac.condition_ck_vs_wt.res	8.072	-1.20411	0.763513	C_01
231441	chr2	60439553	60439953	401	*	h3k27ac.condition_ck_vs_wt.res	59.2419	-1.37669	0.0484485	C_01
231442	chr2	60442939	60443339	401	*	h3k27ac.condition_ck_vs_wt.res	3.77039	-0.895169	NA	C_01
231443	chr2	60443571	60443971	401	*	h3k27ac.condition_ck_vs_wt.res	2.47918	-2.98486	NA	C_01
231444	chr2	60446746	60447146	401	*	h3k27ac.condition_ck_vs_wt.res	46.5621	-0.855524	0.550992	C_01
231857	chr2	64859585	64859985	401	*	h3k27ac.condition_ck_vs_wt.res	12.7878	-1.94805	0.226715	C_01
231858	chr2	64865167	64865567	401	*	h3k27ac.condition_ck_vs_wt.res	28.5301	-0.919985	0.624377	C_01
231872	chr2	64922868	64923268	401	*	h3k27ac.condition_ck_vs_wt.res	32.7091	-0.96089	0.481136	C_01
231909	chr2	65070503	65070903	401	*	h3k27ac.condition_ck_vs_wt.res	39.2202	-3.08524	3.22613e-06	C_01
231910	chr2	65078086	65078486	401	*	h3k27ac.condition_ck_vs_wt.res	32.8097	-3.06328	5.27782e-05	C_01
231969	chr2	65323378	65323778	401	*	h3k27ac.condition_ck_vs_wt.res	60.8592	-1.27753	0.0592288	C_01
231980	chr2	65353983	65354383	401	*	h3k27ac.condition_ck_vs_wt.res	13.7369	-1.56895	0.516015	C_01
231986	chr2	65406610	65407010	401	*	h3k27ac.condition_ck_vs_wt.res	24.764	-3.526	0.000428871	C_01
231987	chr2	65411515	65411915	401	*	h3k27ac.condition_ck_vs_wt.res	5.36928	-3.2725	NA	C_01
231988	chr2	65413740	65414140	401	*	h3k27ac.condition_ck_vs_wt.res	3.81168	-2.50285	NA	C_01
231989	chr2	65417152	65417552	401	*	h3k27ac.condition_ck_vs_wt.res	23.4742	-1.34445	0.38371	C_01
231990	chr2	65420842	65421242	401	*	h3k27ac.condition_ck_vs_wt.res	36.0168	-1.62904	0.0500931	C_01
232078	chr2	68411605	68412005	401	*	h3k27ac.condition_ck_vs_wt.res	29.9631	-1.26754	0.256914	C_01
232230	chr2	70095402	70095802	401	*	h3k27ac.condition_ck_vs_wt.res	44.345	-0.620915	0.713529	C_01
233972	chr2	111034451	111034851	401	*	h3k27ac.condition_ck_vs_wt.res	4.89806	-0.491988	NA	C_01
233973	chr2	111036371	111036771	401	*	h3k27ac.condition_ck_vs_wt.res	22.1263	-0.285055	0.951892	C_01
233974	chr2	111041452	111041852	401	*	h3k27ac.condition_ck_vs_wt.res	4.79469	-1.2427	NA	C_01
234938	chr2	131581814	131582214	401	*	h3k27ac.condition_ck_vs_wt.res	7.53904	-1.31418	0.690476	C_01
234939	chr2	131590440	131590840	401	*	h3k27ac.condition_ck_vs_wt.res	4.79474	-1.727	NA	C_01
234952	chr2	131670686	131671086	401	*	h3k27ac.condition_ck_vs_wt.res	3.27265	-2.50749	NA	C_01
235051	chr2	134291199	134291599	401	*	h3k27ac.condition_ck_vs_wt.res	10.5241	-0.56774	0.908331	C_01
235106	chr2	134740012	134740412	401	*	h3k27ac.condition_ck_vs_wt.res	53.6131	-1.47357	0.0107356	C_01
235288	chr2	136394394	136394794	401	*	h3k27ac.condition_ck_vs_wt.res	49.3795	-1.7879	0.0169811	C_01
237223	chr2	203688881	203689281	401	*	h3k27ac.condition_ck_vs_wt.res	67.962	-1.48074	0.00621147	C_01
237230	chr2	203706398	203706798	401	*	h3k27ac.condition_ck_vs_wt.res	115.076	-1.22439	0.00842113	C_01
237621	chr2	218286039	218286439	401	*	h3k27ac.condition_ck_vs_wt.res	26.1077	-0.91283	0.634924	C_01
237637	chr2	218369818	218370218	401	*	h3k27ac.condition_ck_vs_wt.res	16.7793	-1.17083	0.657761	C_01
237721	chr2	218880084	218880484	401	*	h3k27ac.condition_ck_vs_wt.res	30.9402	-1.66286	0.0653771	C_01
237722	chr2	218886242	218886642	401	*	h3k27ac.condition_ck_vs_wt.res	7.55401	-0.954774	0.848183	C_01
237723	chr2	218893879	218894279	401	*	h3k27ac.condition_ck_vs_wt.res	22.3281	-1.5419	0.19671	C_01
238748	chr2	234292346	234292746	401	*	h3k27ac.condition_ck_vs_wt.res	59.2926	-2.0493	9.52381e-05	C_01
238770	chr2	234420459	234420859	401	*	h3k27ac.condition_ck_vs_wt.res	5.82763	-1.58533	NA	C_01
238771	chr2	234422240	234422640	401	*	h3k27ac.condition_ck_vs_wt.res	5.1944	-0.342955	NA	C_01
238772	chr2	234425923	234426323	401	*	h3k27ac.condition_ck_vs_wt.res	95.0351	-1.48876	0.00621147	C_01
238773	chr2	234428560	234428960	401	*	h3k27ac.condition_ck_vs_wt.res	4.68911	-0.899189	NA	C_01
238774	chr2	234429273	234429673	401	*	h3k27ac.condition_ck_vs_wt.res	8.17937	-0.00821169	0.999708	C_01
238791	chr2	234483742	234484142	401	*	h3k27ac.condition_ck_vs_wt.res	89.003	-1.47854	0.0042152	C_01
238792	chr2	234496146	234496546	401	*	h3k27ac.condition_ck_vs_wt.res	49.4378	-1.62564	0.0550149	C_01
240198	chr20	5804357	5804757	401	*	h3k27ac.condition_ck_vs_wt.res	41.4031	-0.260173	0.940392	C_01
240972	chr20	32277573	32277973	401	*	h3k27ac.condition_ck_vs_wt.res	25.4584	-0.878156	0.570614	C_01
240973	chr20	32285672	32286072	401	*	h3k27ac.condition_ck_vs_wt.res	38.2767	-1.61446	0.0360686	C_01
241784	chr20	36142678	36143078	401	*	h3k27ac.condition_ck_vs_wt.res	60.4638	-1.10076	0.0794439	C_01
241837	chr20	36462282	36462682	401	*	h3k27ac.condition_ck_vs_wt.res	33.6546	-1.65201	0.0242561	C_01
241838	chr20	36471769	36472169	401	*	h3k27ac.condition_ck_vs_wt.res	17.0597	-2.5187	0.0308621	C_01
241933	chr20	36843191	36843591	401	*	h3k27ac.condition_ck_vs_wt.res	61.6693	-1.16482	0.0602895	C_01
242023	chr20	37316240	37316640	401	*	h3k27ac.condition_ck_vs_wt.res	76.0244	-2.30533	4.32941e-06	C_01
242099	chr20	37804509	37804909	401	*	h3k27ac.condition_ck_vs_wt.res	44.881	-0.814485	0.442603	C_01
242149	chr20	38094171	38094571	401	*	h3k27ac.condition_ck_vs_wt.res	14.6274	-1.90669	0.24735	C_01
242683	chr20	45416808	45417208	401	*	h3k27ac.condition_ck_vs_wt.res	11.3864	-0.434213	0.930854	C_01
243096	chr20	48815478	48815878	401	*	h3k27ac.condition_ck_vs_wt.res	6.39384	-4.4221	0.203973	C_01
243097	chr20	48816976	48817376	401	*	h3k27ac.condition_ck_vs_wt.res	5.83888	-1.44518	NA	C_01
243098	chr20	48819322	48819722	401	*	h3k27ac.condition_ck_vs_wt.res	7.8574	-2.84916	0.312049	C_01
243099	chr20	48827299	48827699	401	*	h3k27ac.condition_ck_vs_wt.res	15.8886	-3.36167	0.0361868	C_01
243248	chr20	49630633	49631033	401	*	h3k27ac.condition_ck_vs_wt.res	67.6736	-1.20518	0.0397023	C_01
243249	chr20	49638081	49638481	401	*	h3k27ac.condition_ck_vs_wt.res	4.90759	-3.21692	NA	C_01
244163	chr20	62004011	62004411	401	*	h3k27ac.condition_ck_vs_wt.res	18.9153	-1.28798	0.451226	C_01
244324	chr20	62628303	62628703	401	*	h3k27ac.condition_ck_vs_wt.res	63.9193	-1.66771	0.00183748	C_01
244328	chr20	62639656	62640056	401	*	h3k27ac.condition_ck_vs_wt.res	3.78722	-2.79941	NA	C_01
244329	chr20	62648318	62648718	401	*	h3k27ac.condition_ck_vs_wt.res	11.0391	-2.24422	0.218	C_01
244533	chr20	63545001	63545401	401	*	h3k27ac.condition_ck_vs_wt.res	3.41657	0.546501	NA	C_01
244534	chr20	63547393	63547793	401	*	h3k27ac.condition_ck_vs_wt.res	3.75519	2.12629	NA	C_01
244535	chr20	63553160	63553560	401	*	h3k27ac.condition_ck_vs_wt.res	39.0493	-1.7593	0.0159819	C_01
244536	chr20	63555853	63556253	401	*	h3k27ac.condition_ck_vs_wt.res	3.79538	0.100274	NA	C_01
244717	chr21	7916961	7917361	401	*	h3k27ac.condition_ck_vs_wt.res	23.6316	-1.42497	0.308896	C_01
244856	chr21	17428029	17428429	401	*	h3k27ac.condition_ck_vs_wt.res	24.2699	-1.3545	0.302168	C_01
244877	chr21	17784337	17784737	401	*	h3k27ac.condition_ck_vs_wt.res	18.2087	-0.811175	0.732794	C_01
246313	chr21	44912485	44912885	401	*	h3k27ac.condition_ck_vs_wt.res	3.71428	-0.887434	NA	C_01
246314	chr21	44919361	44919761	401	*	h3k27ac.condition_ck_vs_wt.res	3.44141	-4.55933	NA	C_01
246315	chr21	44929846	44930246	401	*	h3k27ac.condition_ck_vs_wt.res	5.18245	-0.387835	NA	C_01
246316	chr21	44932638	44933038	401	*	h3k27ac.condition_ck_vs_wt.res	6.06607	-0.73124	NA	C_01
246317	chr21	44935113	44935513	401	*	h3k27ac.condition_ck_vs_wt.res	5.01636	-2.55698	NA	C_01
248034	chr22	25404318	25404718	401	*	h3k27ac.condition_ck_vs_wt.res	29.0583	-0.854897	0.650471	C_01
249424	chr22	37631551	37631951	401	*	h3k27ac.condition_ck_vs_wt.res	9.57227	-1.80556	0.433598	C_01
249582	chr22	38202356	38202756	401	*	h3k27ac.condition_ck_vs_wt.res	27.3971	-1.17821	0.284493	C_01
249595	chr22	38241020	38241420	401	*	h3k27ac.condition_ck_vs_wt.res	2.98348	-2.3725	NA	C_01
249596	chr22	38244396	38244796	401	*	h3k27ac.condition_ck_vs_wt.res	19.2826	-1.88521	0.114097	C_01
249600	chr22	38259880	38260280	401	*	h3k27ac.condition_ck_vs_wt.res	16.8305	-1.42978	0.401136	C_01
249601	chr22	38264274	38264674	401	*	h3k27ac.condition_ck_vs_wt.res	8.87918	-2.4566	0.259567	C_01
249602	chr22	38272947	38273347	401	*	h3k27ac.condition_ck_vs_wt.res	59.649	-1.4	0.010381	C_01
249725	chr22	38985056	38985456	401	*	h3k27ac.condition_ck_vs_wt.res	40.6599	-1.92079	0.0205355	C_01
249924	chr22	40210633	40211033	401	*	h3k27ac.condition_ck_vs_wt.res	29.7767	-2.00084	0.0244305	C_01
249925	chr22	40215972	40216372	401	*	h3k27ac.condition_ck_vs_wt.res	40.6409	-2.36987	0.00019685	C_01
250299	chr22	41862493	41862893	401	*	h3k27ac.condition_ck_vs_wt.res	82.1304	-1.39915	0.0251462	C_01
250394	chr22	42299857	42300257	401	*	h3k27ac.condition_ck_vs_wt.res	30.4511	-3.64944	2.2996e-05	C_01
250395	chr22	42303140	42303540	401	*	h3k27ac.condition_ck_vs_wt.res	3.96746	-2.5258	NA	C_01
250489	chr22	42692333	42692733	401	*	h3k27ac.condition_ck_vs_wt.res	45.4475	-2.95059	5.87185e-06	C_01
250490	chr22	42696593	42696993	401	*	h3k27ac.condition_ck_vs_wt.res	43.4926	-2.23778	0.00108817	C_01
250491	chr22	42707310	42707710	401	*	h3k27ac.condition_ck_vs_wt.res	8.88814	-4.48038	0.0537806	C_01
250492	chr22	42717091	42717491	401	*	h3k27ac.condition_ck_vs_wt.res	78.1178	-2.75832	2.52262e-06	C_01
251056	chr22	46575064	46575464	401	*	h3k27ac.condition_ck_vs_wt.res	5.77007	-1.45776	NA	C_01
251057	chr22	46577751	46578151	401	*	h3k27ac.condition_ck_vs_wt.res	9.65714	-0.664269	0.904362	C_01
251058	chr22	46581777	46582177	401	*	h3k27ac.condition_ck_vs_wt.res	13.9897	-1.6044	0.338301	C_01
251066	chr22	46613455	46613855	401	*	h3k27ac.condition_ck_vs_wt.res	37.0914	-0.807888	0.544259	C_01
251933	chr3	8658197	8658597	401	*	h3k27ac.condition_ck_vs_wt.res	18.5298	-0.50787	0.954175	C_01
252060	chr3	9780063	9780463	401	*	h3k27ac.condition_ck_vs_wt.res	44.1956	-1.86035	0.00180398	C_01
252162	chr3	10181155	10181555	401	*	h3k27ac.condition_ck_vs_wt.res	30.0194	-0.955886	0.588048	C_01
252163	chr3	10187631	10188031	401	*	h3k27ac.condition_ck_vs_wt.res	5.81296	0.0536407	NA	C_01
252164	chr3	10198468	10198868	401	*	h3k27ac.condition_ck_vs_wt.res	48.0268	-1.51143	0.505039	C_01
252169	chr3	10220494	10220894	401	*	h3k27ac.condition_ck_vs_wt.res	41.8955	-0.920358	0.41087	C_01
252648	chr3	14374963	14375363	401	*	h3k27ac.condition_ck_vs_wt.res	6.96215	-2.054	0.547341	C_01
252649	chr3	14379842	14380242	401	*	h3k27ac.condition_ck_vs_wt.res	20.0054	-2.24098	0.0634343	C_01
252650	chr3	14383750	14384150	401	*	h3k27ac.condition_ck_vs_wt.res	9.65311	-2.742	0.166795	C_01
252651	chr3	14389495	14389895	401	*	h3k27ac.condition_ck_vs_wt.res	41.7342	-0.700002	0.738673	C_01
254432	chr3	45553931	45554331	401	*	h3k27ac.condition_ck_vs_wt.res	28.041	-0.795855	0.636392	C_01
254593	chr3	46956078	46956478	401	*	h3k27ac.condition_ck_vs_wt.res	33.9704	-1.32897	0.179117	C_01
254595	chr3	46966629	46967029	401	*	h3k27ac.condition_ck_vs_wt.res	18.8768	-1.82871	0.146269	C_01
254874	chr3	48223455	48223855	401	*	h3k27ac.condition_ck_vs_wt.res	40.1371	-1.33728	0.125686	C_01
254875	chr3	48229884	48230284	401	*	h3k27ac.condition_ck_vs_wt.res	3.55984	-2.09115	NA	C_01
254876	chr3	48230893	48231293	401	*	h3k27ac.condition_ck_vs_wt.res	5.58381	-1.81637	NA	C_01
254877	chr3	48232749	48233149	401	*	h3k27ac.condition_ck_vs_wt.res	17.3082	-1.40784	0.398844	C_01
255890	chr3	55376960	55377360	401	*	h3k27ac.condition_ck_vs_wt.res	70.2291	-2.85297	2.46251e-10	C_01
256018	chr3	56965594	56965994	401	*	h3k27ac.condition_ck_vs_wt.res	32.3718	-0.934387	0.547354	C_01
256096	chr3	57671387	57671787	401	*	h3k27ac.condition_ck_vs_wt.res	42.9883	-0.772129	0.565208	C_01
256274	chr3	59451326	59451726	401	*	h3k27ac.condition_ck_vs_wt.res	29.9181	-5.23626	0.0501719	C_01
257680	chr3	121993030	121993430	401	*	h3k27ac.condition_ck_vs_wt.res	68.7409	-0.572779	0.597052	C_01
257681	chr3	122001050	122001450	401	*	h3k27ac.condition_ck_vs_wt.res	8.84916	-0.898643	0.838142	C_01
257682	chr3	122003035	122003435	401	*	h3k27ac.condition_ck_vs_wt.res	26.4022	-1.82573	0.0422942	C_01
257695	chr3	122066850	122067250	401	*	h3k27ac.condition_ck_vs_wt.res	19.6712	-1.12074	0.555942	C_01
257696	chr3	122077494	122077894	401	*	h3k27ac.condition_ck_vs_wt.res	49.6018	-0.596118	0.653153	C_01
257816	chr3	123153151	123153551	401	*	h3k27ac.condition_ck_vs_wt.res	21.851	-3.22753	0.00738914	C_01
259704	chr3	161068643	161069043	401	*	h3k27ac.condition_ck_vs_wt.res	10.8727	-2.84216	0.10759	C_01
259749	chr3	167774456	167774856	401	*	h3k27ac.condition_ck_vs_wt.res	32.8931	-2.66347	0.00405446	C_01
259919	chr3	170634274	170634674	401	*	h3k27ac.condition_ck_vs_wt.res	13.6429	-3.42657	0.0600054	C_01
260482	chr3	183045368	183045768	401	*	h3k27ac.condition_ck_vs_wt.res	22.6104	-2.26607	0.0159819	C_01
260825	chr3	186152703	186153103	401	*	h3k27ac.condition_ck_vs_wt.res	44.476	-1.42349	0.165365	C_01
260842	chr3	186521259	186521659	401	*	h3k27ac.condition_ck_vs_wt.res	31.2085	-1.17552	0.35579	C_01
262409	chr4	2787565	2787965	401	*	h3k27ac.condition_ck_vs_wt.res	43.4476	-2.48552	0.000181758	C_01
262410	chr4	2790940	2791340	401	*	h3k27ac.condition_ck_vs_wt.res	6.17422	-0.876625	NA	C_01
262421	chr4	2833989	2834389	401	*	h3k27ac.condition_ck_vs_wt.res	8.37619	0.371392	0.957632	C_01
262422	chr4	2837845	2838245	401	*	h3k27ac.condition_ck_vs_wt.res	19.0519	-0.220265	0.969106	C_01
263305	chr4	17336491	17336891	401	*	h3k27ac.condition_ck_vs_wt.res	58.9068	-2.51445	2.52262e-06	C_01
263757	chr4	38857696	38858096	401	*	h3k27ac.condition_ck_vs_wt.res	44.2633	-1.21926	0.117452	C_01
263949	chr4	40535928	40536328	401	*	h3k27ac.condition_ck_vs_wt.res	43.1475	-1.4099	0.128191	C_01
264155	chr4	48196056	48196456	401	*	h3k27ac.condition_ck_vs_wt.res	31.9442	-4.15065	0.010808	C_01
264156	chr4	48203205	48203605	401	*	h3k27ac.condition_ck_vs_wt.res	17.7268	-5.30616	0.000248983	C_01
264400	chr4	56757833	56758233	401	*	h3k27ac.condition_ck_vs_wt.res	59.4003	-1.39019	0.0173359	C_01
264514	chr4	70755008	70755408	401	*	h3k27ac.condition_ck_vs_wt.res	34.0783	-0.578959	0.748017	C_01
264755	chr4	77893084	77893484	401	*	h3k27ac.condition_ck_vs_wt.res	19.6703	-0.188776	0.971821	C_01
265076	chr4	83437137	83437537	401	*	h3k27ac.condition_ck_vs_wt.res	45.2428	-1.04744	0.361031	C_01
265352	chr4	99847368	99847768	401	*	h3k27ac.condition_ck_vs_wt.res	42.8108	-0.896367	0.360994	C_01
266117	chr4	139232212	139232612	401	*	h3k27ac.condition_ck_vs_wt.res	17.6826	-1.4763	0.340789	C_01
266180	chr4	140151015	140151415	401	*	h3k27ac.condition_ck_vs_wt.res	22.1566	-1.16965	0.484557	C_01
266413	chr4	146059954	146060354	401	*	h3k27ac.condition_ck_vs_wt.res	90.6603	-0.975628	0.0668858	C_01
266807	chr4	165921642	165922042	401	*	h3k27ac.condition_ck_vs_wt.res	19.6401	-2.80676	0.0315521	C_01
267280	chr4	185587518	185587918	401	*	h3k27ac.condition_ck_vs_wt.res	90.7191	-1.41	0.565391	C_01
267756	chr5	5753414	5753814	401	*	h3k27ac.condition_ck_vs_wt.res	15.0847	-1.68504	0.350299	C_01
267924	chr5	10607236	10607636	401	*	h3k27ac.condition_ck_vs_wt.res	98.0484	-1.19678	0.0149858	C_01
269037	chr5	67195587	67195987	401	*	h3k27ac.condition_ck_vs_wt.res	22.8579	-1.62273	0.215425	C_01
269200	chr5	73161103	73161503	401	*	h3k27ac.condition_ck_vs_wt.res	37.3977	-1.21191	0.203682	C_01
269827	chr5	88827654	88828054	401	*	h3k27ac.condition_ck_vs_wt.res	12.8319	-0.219587	0.969574	C_01
270951	chr5	132103359	132103759	401	*	h3k27ac.condition_ck_vs_wt.res	48.0892	-2.10198	0.000472696	C_01
271493	chr5	136037051	136037451	401	*	h3k27ac.condition_ck_vs_wt.res	47.3233	-1.48888	0.0302158	C_01
272188	chr5	143434023	143434423	401	*	h3k27ac.condition_ck_vs_wt.res	30.7598	-2.16604	0.0213494	C_01
272490	chr5	150461128	150461528	401	*	h3k27ac.condition_ck_vs_wt.res	76.3051	-1.81561	0.000599797	C_01
272499	chr5	150486998	150487398	401	*	h3k27ac.condition_ck_vs_wt.res	25.4699	-1.77656	0.11181	C_01
272925	chr5	157501420	157501820	401	*	h3k27ac.condition_ck_vs_wt.res	72.2215	-1.68957	0.00102375	C_01
272933	chr5	157540803	157541203	401	*	h3k27ac.condition_ck_vs_wt.res	40.2143	-0.620384	0.67333	C_01
273845	chr5	176991707	176992107	401	*	h3k27ac.condition_ck_vs_wt.res	9.34187	-1.12784	0.713664	C_01
273945	chr5	177357852	177358252	401	*	h3k27ac.condition_ck_vs_wt.res	32.2986	-0.436935	0.85198	C_01
273946	chr5	177364310	177364710	401	*	h3k27ac.condition_ck_vs_wt.res	4.44303	-4.11097	NA	C_01
274453	chr6	1739524	1739924	401	*	h3k27ac.condition_ck_vs_wt.res	60.3533	-0.825463	0.341798	C_01
275203	chr6	13456728	13457128	401	*	h3k27ac.condition_ck_vs_wt.res	16.4508	-1.75302	0.402623	C_01
275204	chr6	13461938	13462338	401	*	h3k27ac.condition_ck_vs_wt.res	20.7733	-1.7046	0.124009	C_01
275205	chr6	13467426	13467826	401	*	h3k27ac.condition_ck_vs_wt.res	6.29275	-0.00660906	NA	C_01
275300	chr6	14276640	14277040	401	*	h3k27ac.condition_ck_vs_wt.res	69.0043	-1.61677	0.0013604	C_01
275828	chr6	24861921	24862321	401	*	h3k27ac.condition_ck_vs_wt.res	49.2123	-1.67125	0.686268	C_01
275833	chr6	24883812	24884212	401	*	h3k27ac.condition_ck_vs_wt.res	47.4353	-2.42277	0.671674	C_01
275837	chr6	24909963	24910363	401	*	h3k27ac.condition_ck_vs_wt.res	31.5024	-1.96501	0.600229	C_01
275838	chr6	24919555	24919955	401	*	h3k27ac.condition_ck_vs_wt.res	56.5573	-0.0945948	0.990032	C_01
275839	chr6	24925540	24925940	401	*	h3k27ac.condition_ck_vs_wt.res	5.21848	-0.377077	NA	C_01
276409	chr6	31556318	31556718	401	*	h3k27ac.condition_ck_vs_wt.res	11.6612	-2.04954	0.226424	C_01
276410	chr6	31560200	31560600	401	*	h3k27ac.condition_ck_vs_wt.res	60.9523	-1.2856	0.0246409	C_01
276411	chr6	31561789	31562189	401	*	h3k27ac.condition_ck_vs_wt.res	3.89547	-1.72534	NA	C_01
276412	chr6	31563517	31563917	401	*	h3k27ac.condition_ck_vs_wt.res	3.52166	0.611036	NA	C_01
276577	chr6	32622664	32623064	401	*	h3k27ac.condition_ck_vs_wt.res	62.3978	-2.06599	3.96371e-05	C_01
276637	chr6	33029096	33029496	401	*	h3k27ac.condition_ck_vs_wt.res	33.6236	-1.95448	0.0160603	C_01
276713	chr6	33585525	33585925	401	*	h3k27ac.condition_ck_vs_wt.res	23.4901	-1.51709	0.243194	C_01
276714	chr6	33592842	33593242	401	*	h3k27ac.condition_ck_vs_wt.res	35.5919	-2.90358	0.000208503	C_01
276715	chr6	33594966	33595366	401	*	h3k27ac.condition_ck_vs_wt.res	5.93089	-6.40309	NA	C_01
276716	chr6	33597216	33597616	401	*	h3k27ac.condition_ck_vs_wt.res	6.58182	-1.50921	0.662578	C_01
276861	chr6	34315922	34316322	401	*	h3k27ac.condition_ck_vs_wt.res	31.7623	-1.957	0.0135906	C_01
276903	chr6	34485027	34485427	401	*	h3k27ac.condition_ck_vs_wt.res	41.0583	-1.69192	0.0459807	C_01
277980	chr6	43377824	43378224	401	*	h3k27ac.condition_ck_vs_wt.res	9.28653	-2.55613	0.181846	C_01
277981	chr6	43383811	43384211	401	*	h3k27ac.condition_ck_vs_wt.res	65.0617	-0.768553	0.410358	C_01
278376	chr6	52497985	52498385	401	*	h3k27ac.condition_ck_vs_wt.res	42.0975	-0.90549	0.364168	C_01
278893	chr6	87756129	87756529	401	*	h3k27ac.condition_ck_vs_wt.res	54.5553	-1.4949	0.00967673	C_01
279059	chr6	89385888	89386288	401	*	h3k27ac.condition_ck_vs_wt.res	22.7486	-0.749648	0.705302	C_01
279060	chr6	89387522	89387922	401	*	h3k27ac.condition_ck_vs_wt.res	51.4768	-1.2664	0.0498186	C_01
279717	chr6	108592772	108593172	401	*	h3k27ac.condition_ck_vs_wt.res	45.8023	-0.777818	0.564437	C_01
279720	chr6	108619190	108619590	401	*	h3k27ac.condition_ck_vs_wt.res	18.4123	-0.977428	0.662481	C_01
279764	chr6	108904449	108904849	401	*	h3k27ac.condition_ck_vs_wt.res	23.5542	-1.2421	0.421982	C_01
279979	chr6	113630961	113631361	401	*	h3k27ac.condition_ck_vs_wt.res	72.7869	-1.29009	0.0119274	C_01
280599	chr6	137964636	137965036	401	*	h3k27ac.condition_ck_vs_wt.res	29.5141	-1.56746	0.82822	C_01
280841	chr6	148760824	148761224	401	*	h3k27ac.condition_ck_vs_wt.res	48.9514	-3.59367	5.53574e-07	C_01
281464	chr6	157560962	157561362	401	*	h3k27ac.condition_ck_vs_wt.res	23.0482	-0.946047	0.66654	C_01
281481	chr6	157764433	157764833	401	*	h3k27ac.condition_ck_vs_wt.res	33.4179	-2.37522	0.00310341	C_01
281643	chr6	159127774	159128174	401	*	h3k27ac.condition_ck_vs_wt.res	52.2388	-1.81962	0.00295266	C_01
281667	chr6	159466881	159467281	401	*	h3k27ac.condition_ck_vs_wt.res	40.7797	-2.23532	0.00916997	C_01
281773	chr6	160740308	160740708	401	*	h3k27ac.condition_ck_vs_wt.res	42.4991	-1.7378	0.421573	C_01
281845	chr6	166202298	166202698	401	*	h3k27ac.condition_ck_vs_wt.res	25.6092	-1.98545	0.0757101	C_01
281927	chr6	167047459	167047859	401	*	h3k27ac.condition_ck_vs_wt.res	49.8385	-2.56008	1.08773e-05	C_01
282534	chr7	2314207	2314607	401	*	h3k27ac.condition_ck_vs_wt.res	47.322	-1.05709	0.234611	C_01
282872	chr7	5396976	5397376	401	*	h3k27ac.condition_ck_vs_wt.res	60.6717	-0.832965	0.260035	C_01
283365	chr7	21967166	21967566	401	*	h3k27ac.condition_ck_vs_wt.res	15.6824	-1.76562	0.2957	C_01
283553	chr7	23372529	23372929	401	*	h3k27ac.condition_ck_vs_wt.res	81.5975	-0.833071	0.251327	C_01
283740	chr7	25968142	25968542	401	*	h3k27ac.condition_ck_vs_wt.res	53.7142	-0.378276	0.86374	C_01
283741	chr7	25970718	25971118	401	*	h3k27ac.condition_ck_vs_wt.res	4.41872	-0.784962	NA	C_01
283991	chr7	30322399	30322799	401	*	h3k27ac.condition_ck_vs_wt.res	46.9253	-0.921097	0.282781	C_01
284191	chr7	36191461	36191861	401	*	h3k27ac.condition_ck_vs_wt.res	46.292	-6.64554	0.00104877	C_01
284631	chr7	44638874	44639274	401	*	h3k27ac.condition_ck_vs_wt.res	28.3053	-0.486432	0.84918	C_01
285516	chr7	66628738	66629138	401	*	h3k27ac.condition_ck_vs_wt.res	84.0359	-0.666603	0.281586	C_01
285517	chr7	66634972	66635372	401	*	h3k27ac.condition_ck_vs_wt.res	33.9026	-1.73592	0.0324322	C_01
285741	chr7	69953441	69953841	401	*	h3k27ac.condition_ck_vs_wt.res	39.7544	-1.52248	0.104096	C_01
286031	chr7	74210707	74211107	401	*	h3k27ac.condition_ck_vs_wt.res	50.7931	-1.22338	0.0775512	C_01
286081	chr7	74465956	74466356	401	*	h3k27ac.condition_ck_vs_wt.res	11.6848	-1.14122	0.758141	C_01
286227	chr7	75620417	75620817	401	*	h3k27ac.condition_ck_vs_wt.res	13.4645	-1.1362	0.681714	C_01
286374	chr7	76486667	76487067	401	*	h3k27ac.condition_ck_vs_wt.res	6.63161	-0.833237	0.880507	C_01
286387	chr7	76984867	76985267	401	*	h3k27ac.condition_ck_vs_wt.res	2.4515	0.714212	NA	C_01
287159	chr7	100364393	100364793	401	*	h3k27ac.condition_ck_vs_wt.res	3.54677	0.366461	NA	C_01
287160	chr7	100369628	100370028	401	*	h3k27ac.condition_ck_vs_wt.res	25.077	-1.85715	0.0759127	C_01
287192	chr7	100542242	100542642	401	*	h3k27ac.condition_ck_vs_wt.res	8.29046	-2.31297	0.264712	C_01
287193	chr7	100546757	100547157	401	*	h3k27ac.condition_ck_vs_wt.res	15.3192	-0.619219	0.875833	C_01
287375	chr7	101955340	101955740	401	*	h3k27ac.condition_ck_vs_wt.res	27.1814	-0.763648	0.687389	C_01
287641	chr7	106024101	106024501	401	*	h3k27ac.condition_ck_vs_wt.res	37.1335	-0.193744	0.952228	C_01
288070	chr7	128104756	128105156	401	*	h3k27ac.condition_ck_vs_wt.res	3.11123	-1.87025	NA	C_01
288071	chr7	128109090	128109490	401	*	h3k27ac.condition_ck_vs_wt.res	29.8106	-1.96848	0.0287109	C_01
288217	chr7	129009409	129009809	401	*	h3k27ac.condition_ck_vs_wt.res	56.62	-1.52341	0.00761564	C_01
288220	chr7	129017756	129018156	401	*	h3k27ac.condition_ck_vs_wt.res	40.9524	-1.60293	0.0312373	C_01
290016	chr8	8702490	8702890	401	*	h3k27ac.condition_ck_vs_wt.res	30.712	-2.40854	0.224438	C_01
290319	chr8	12765439	12765839	401	*	h3k27ac.condition_ck_vs_wt.res	35.3853	-3.09496	0.000105846	C_01
290391	chr8	19696389	19696789	401	*	h3k27ac.condition_ck_vs_wt.res	27.9715	-3.5253	0.00052798	C_01
290619	chr8	22704858	22705258	401	*	h3k27ac.condition_ck_vs_wt.res	56.1015	-1.08333	0.108303	C_01
291214	chr8	30630780	30631180	401	*	h3k27ac.condition_ck_vs_wt.res	19.0571	-2.73531	0.0256317	C_01
291457	chr8	38363181	38363581	401	*	h3k27ac.condition_ck_vs_wt.res	46.5328	-1.66943	0.0128459	C_01
291707	chr8	42292755	42293155	401	*	h3k27ac.condition_ck_vs_wt.res	62.5498	-1.00896	0.101362	C_01
294342	chr8	130016337	130016737	401	*	h3k27ac.condition_ck_vs_wt.res	39.1393	-0.403551	0.841784	C_01
294808	chr8	141001161	141001561	401	*	h3k27ac.condition_ck_vs_wt.res	37.0714	-1.63552	0.558933	C_01
294817	chr8	141084291	141084691	401	*	h3k27ac.condition_ck_vs_wt.res	10.7914	-1.94164	0.345467	C_01
294818	chr8	141089525	141089925	401	*	h3k27ac.condition_ck_vs_wt.res	76.236	-2.70347	0.0246409	C_01
294819	chr8	141095866	141096266	401	*	h3k27ac.condition_ck_vs_wt.res	28.4738	-2.86563	0.000257438	C_01
294820	chr8	141099131	141099531	401	*	h3k27ac.condition_ck_vs_wt.res	14.4924	-1.53489	0.400199	C_01
294827	chr8	141119630	141120030	401	*	h3k27ac.condition_ck_vs_wt.res	45.9127	-1.55393	0.0468312	C_01
294828	chr8	141123730	141124130	401	*	h3k27ac.condition_ck_vs_wt.res	3.63852	-1.73264	NA	C_01
294829	chr8	141128183	141128583	401	*	h3k27ac.condition_ck_vs_wt.res	93.7986	-1.91659	3.41808e-06	C_01
295121	chr8	142739111	142739511	401	*	h3k27ac.condition_ck_vs_wt.res	45.2469	-0.171112	0.951892	C_01
295604	chr9	568190	568590	401	*	h3k27ac.condition_ck_vs_wt.res	37.9093	-1.69269	0.0307613	C_01
295619	chr9	626106	626506	401	*	h3k27ac.condition_ck_vs_wt.res	22.2224	-2.26678	0.540697	C_01
295621	chr9	648799	649199	401	*	h3k27ac.condition_ck_vs_wt.res	19.1833	-2.73037	0.0117157	C_01
295630	chr9	687940	688340	401	*	h3k27ac.condition_ck_vs_wt.res	40.6053	-1.67907	0.0744101	C_01
296398	chr9	33871217	33871617	401	*	h3k27ac.condition_ck_vs_wt.res	38.138	-1.10076	0.265937	C_01
297258	chr9	76369336	76369736	401	*	h3k27ac.condition_ck_vs_wt.res	31.6152	-1.50157	0.229862	C_01
297269	chr9	76460907	76461307	401	*	h3k27ac.condition_ck_vs_wt.res	10.9612	-3.94637	0.0318874	C_01
297506	chr9	89427064	89427464	401	*	h3k27ac.condition_ck_vs_wt.res	15.1726	-2.16154	0.165112	C_01
297507	chr9	89433116	89433516	401	*	h3k27ac.condition_ck_vs_wt.res	5.50079	-0.686688	NA	C_01
297508	chr9	89436570	89436970	401	*	h3k27ac.condition_ck_vs_wt.res	15.0209	0.283919	0.95618	C_01
297509	chr9	89442547	89442947	401	*	h3k27ac.condition_ck_vs_wt.res	19.8683	-0.382506	0.916407	C_01
297556	chr9	89742240	89742640	401	*	h3k27ac.condition_ck_vs_wt.res	6.88228	-1.27968	0.796742	C_01
297575	chr9	89999561	89999961	401	*	h3k27ac.condition_ck_vs_wt.res	60.9311	-1.33797	0.574325	C_01
297875	chr9	93130778	93131178	401	*	h3k27ac.condition_ck_vs_wt.res	8.77551	-0.161642	0.983375	C_01
297876	chr9	93137399	93137799	401	*	h3k27ac.condition_ck_vs_wt.res	10.9757	-0.401367	0.950221	C_01
297877	chr9	93141910	93142310	401	*	h3k27ac.condition_ck_vs_wt.res	8.97516	-2.42062	0.229576	C_01
297878	chr9	93143928	93144328	401	*	h3k27ac.condition_ck_vs_wt.res	25.6846	-1.77669	0.0736853	C_01
298107	chr9	94860930	94861330	401	*	h3k27ac.condition_ck_vs_wt.res	76.4668	-1.06528	0.132042	C_01
298473	chr9	99235932	99236332	401	*	h3k27ac.condition_ck_vs_wt.res	58.6925	-0.765457	0.44806	C_01
299148	chr9	114909690	114910090	401	*	h3k27ac.condition_ck_vs_wt.res	39.4428	-1.53177	0.0671415	C_01
299313	chr9	121157654	121158054	401	*	h3k27ac.condition_ck_vs_wt.res	21.4104	-2.20159	0.0312728	C_01
299606	chr9	123317467	123317867	401	*	h3k27ac.condition_ck_vs_wt.res	5.52324	-0.237438	NA	C_01
299607	chr9	123319111	123319511	401	*	h3k27ac.condition_ck_vs_wt.res	7.46243	-0.572446	0.927917	C_01
299608	chr9	123322778	123323178	401	*	h3k27ac.condition_ck_vs_wt.res	96.4461	-0.699188	0.277738	C_01
299741	chr9	124197482	124197882	401	*	h3k27ac.condition_ck_vs_wt.res	20.4713	-2.71083	0.00959101	C_01
299742	chr9	124200418	124200818	401	*	h3k27ac.condition_ck_vs_wt.res	4.0542	-0.996226	NA	C_01
299743	chr9	124202367	124202767	401	*	h3k27ac.condition_ck_vs_wt.res	61.3014	-1.4719	0.0102483	C_01
299744	chr9	124206331	124206731	401	*	h3k27ac.condition_ck_vs_wt.res	33.8316	-1.09348	0.355881	C_01
299745	chr9	124208976	124209376	401	*	h3k27ac.condition_ck_vs_wt.res	5.43865	-0.593242	NA	C_01
299748	chr9	124217241	124217641	401	*	h3k27ac.condition_ck_vs_wt.res	63.2343	-1.4931	0.00985573	C_01
299749	chr9	124221328	124221728	401	*	h3k27ac.condition_ck_vs_wt.res	4.91788	-1.17254	NA	C_01
300292	chr9	128022397	128022797	401	*	h3k27ac.condition_ck_vs_wt.res	4.43584	-0.522155	NA	C_01
300293	chr9	128026668	128027068	401	*	h3k27ac.condition_ck_vs_wt.res	57.2062	-3.33648	5.63627e-10	C_01
300294	chr9	128032008	128032408	401	*	h3k27ac.condition_ck_vs_wt.res	3.68592	-1.86713	NA	C_01
300295	chr9	128035019	128035419	401	*	h3k27ac.condition_ck_vs_wt.res	23.0254	-2.08443	0.0290521	C_01
300633	chr9	129413249	129413649	401	*	h3k27ac.condition_ck_vs_wt.res	82.7784	-0.995683	0.0646222	C_01
300790	chr9	130121772	130122172	401	*	h3k27ac.condition_ck_vs_wt.res	9.67647	-1.97963	0.405672	C_01
301037	chr9	131578735	131579135	401	*	h3k27ac.condition_ck_vs_wt.res	29.1609	-0.916376	0.510963	C_01
305319	chr1	9568406	9568806	401	*	h3k27ac.condition_k_vs_wt.res	28.4607	0.315493	0.999876	C_01
305797	chr1	12145427	12145827	401	*	h3k27ac.condition_k_vs_wt.res	3.59175	-1.44863	0.999876	C_01
305798	chr1	12146322	12146722	401	*	h3k27ac.condition_k_vs_wt.res	4.90665	-1.73562	0.999876	C_01
305799	chr1	12151863	12152263	401	*	h3k27ac.condition_k_vs_wt.res	18.6916	-1.12055	0.999876	C_01
306874	chr1	21324749	21325149	401	*	h3k27ac.condition_k_vs_wt.res	24.453	-0.805401	0.999876	C_01
306877	chr1	21334275	21334675	401	*	h3k27ac.condition_k_vs_wt.res	53.7758	-0.579793	0.999876	C_01
306882	chr1	21514008	21514408	401	*	h3k27ac.condition_k_vs_wt.res	5.90229	-1.56138	0.999876	C_01
306883	chr1	21518712	21519112	401	*	h3k27ac.condition_k_vs_wt.res	14.6627	-0.683173	0.999876	C_01
306884	chr1	21520976	21521376	401	*	h3k27ac.condition_k_vs_wt.res	4.81275	-1.1678	0.999876	C_01
307167	chr1	23648487	23648887	401	*	h3k27ac.condition_k_vs_wt.res	30.1343	0.0331527	0.999876	C_01
307168	chr1	23655987	23656387	401	*	h3k27ac.condition_k_vs_wt.res	4.02451	-0.859208	0.999876	C_01
307441	chr1	24953999	24954399	401	*	h3k27ac.condition_k_vs_wt.res	9.32062	-0.859256	0.999876	C_01
307442	chr1	24958132	24958532	401	*	h3k27ac.condition_k_vs_wt.res	8.69107	-1.72984	0.999876	C_01
307443	chr1	24959200	24959600	401	*	h3k27ac.condition_k_vs_wt.res	3.58104	0.536311	0.999876	C_01
307444	chr1	24961136	24961536	401	*	h3k27ac.condition_k_vs_wt.res	3.60343	-0.681476	0.999876	C_01
307445	chr1	24964821	24965221	401	*	h3k27ac.condition_k_vs_wt.res	28.8851	-0.90047	0.999876	C_01
307458	chr1	25017091	25017491	401	*	h3k27ac.condition_k_vs_wt.res	3.6087	-1.45825	0.999876	C_01
307459	chr1	25022424	25022824	401	*	h3k27ac.condition_k_vs_wt.res	62.3866	-1.16811	0.448306	C_01
307460	chr1	25027347	25027747	401	*	h3k27ac.condition_k_vs_wt.res	4.26574	-2.22763	0.999876	C_01
307461	chr1	25032076	25032476	401	*	h3k27ac.condition_k_vs_wt.res	15.9905	-1.23123	0.999876	C_01
307915	chr1	27623394	27623794	401	*	h3k27ac.condition_k_vs_wt.res	5.08097	-1.52278	0.999876	C_01
307916	chr1	27625443	27625843	401	*	h3k27ac.condition_k_vs_wt.res	11.679	-2.90039	0.488879	C_01
307917	chr1	27628778	27629178	401	*	h3k27ac.condition_k_vs_wt.res	7.51215	-1.51132	0.999876	C_01
307918	chr1	27631832	27632232	401	*	h3k27ac.condition_k_vs_wt.res	14.705	-1.47263	0.999876	C_01
307924	chr1	27659601	27660001	401	*	h3k27ac.condition_k_vs_wt.res	47.0771	-0.485946	0.999876	C_01
307969	chr1	27875152	27875552	401	*	h3k27ac.condition_k_vs_wt.res	71.9105	-1.06763	0.549413	C_01
308070	chr1	28329020	28329420	401	*	h3k27ac.condition_k_vs_wt.res	54.725	-0.21188	0.999876	C_01
308540	chr1	31985202	31985602	401	*	h3k27ac.condition_k_vs_wt.res	33.4392	-0.471782	0.999876	C_01
308623	chr1	32308767	32309167	401	*	h3k27ac.condition_k_vs_wt.res	40.8008	-0.992472	0.999876	C_01
308624	chr1	32316503	32316903	401	*	h3k27ac.condition_k_vs_wt.res	45.4818	-0.272898	0.999876	C_01
308665	chr1	32627684	32628084	401	*	h3k27ac.condition_k_vs_wt.res	89.1293	-0.400762	0.999876	C_01
309029	chr1	36375223	36375623	401	*	h3k27ac.condition_k_vs_wt.res	16.7909	-0.697009	0.999876	C_01
309109	chr1	36884101	36884501	401	*	h3k27ac.condition_k_vs_wt.res	35.1809	-1.62953	0.279961	C_01
309113	chr1	36910398	36910798	401	*	h3k27ac.condition_k_vs_wt.res	19.4111	-2.24172	0.385823	C_01
309117	chr1	36938975	36939375	401	*	h3k27ac.condition_k_vs_wt.res	4.1993	-3.70958	0.999876	C_01
309118	chr1	36954709	36955109	401	*	h3k27ac.condition_k_vs_wt.res	92.3924	-1.8061	0.000912865	C_01
309131	chr1	37025818	37026218	401	*	h3k27ac.condition_k_vs_wt.res	3.74788	-2.39414	0.999876	C_01
309132	chr1	37029335	37029735	401	*	h3k27ac.condition_k_vs_wt.res	32.8473	-1.59426	0.566196	C_01
309133	chr1	37036089	37036489	401	*	h3k27ac.condition_k_vs_wt.res	2.92211	-3.24357	0.999876	C_01
309134	chr1	37038181	37038581	401	*	h3k27ac.condition_k_vs_wt.res	6.48381	-0.967045	0.999876	C_01
309761	chr1	41719429	41719829	401	*	h3k27ac.condition_k_vs_wt.res	3.53716	0.0424793	0.999876	C_01
309762	chr1	41724691	41725091	401	*	h3k27ac.condition_k_vs_wt.res	3.61226	-0.772973	0.999876	C_01
309763	chr1	41727120	41727520	401	*	h3k27ac.condition_k_vs_wt.res	40.6584	-2.26743	0.0189921	C_01
309958	chr1	43835742	43836142	401	*	h3k27ac.condition_k_vs_wt.res	20.3548	-2.36535	0.326786	C_01
310097	chr1	44713221	44713621	401	*	h3k27ac.condition_k_vs_wt.res	59.3391	-0.458631	0.999876	C_01
310886	chr1	54376270	54376670	401	*	h3k27ac.condition_k_vs_wt.res	51.3572	-1.40248	0.425405	C_01
310887	chr1	54381005	54381405	401	*	h3k27ac.condition_k_vs_wt.res	5.63393	-0.862519	0.999876	C_01
311235	chr1	66769443	66769843	401	*	h3k27ac.condition_k_vs_wt.res	39.3944	-0.0980754	0.999876	C_01
312012	chr1	93681538	93681938	401	*	h3k27ac.condition_k_vs_wt.res	36.286	-1.24204	0.997466	C_01
312015	chr1	93693061	93693461	401	*	h3k27ac.condition_k_vs_wt.res	26.3846	-1.793	0.399303	C_01
312016	chr1	93698600	93699000	401	*	h3k27ac.condition_k_vs_wt.res	4.4063	-0.598449	0.999876	C_01
312017	chr1	93704109	93704509	401	*	h3k27ac.condition_k_vs_wt.res	40.4085	-1.36836	0.999876	C_01
312018	chr1	93708354	93708754	401	*	h3k27ac.condition_k_vs_wt.res	26.8769	-0.872701	0.999876	C_01
312848	chr1	113946896	113947296	401	*	h3k27ac.condition_k_vs_wt.res	37.1516	-1.09265	0.999876	C_01
313394	chr1	150611864	150612264	401	*	h3k27ac.condition_k_vs_wt.res	29.9627	-1.4139	0.943196	C_01
313697	chr1	153805271	153805671	401	*	h3k27ac.condition_k_vs_wt.res	52.926	-0.656014	0.999876	C_01
313716	chr1	153850224	153850624	401	*	h3k27ac.condition_k_vs_wt.res	11.7798	-0.594477	0.999876	C_01
314754	chr1	161185948	161186348	401	*	h3k27ac.condition_k_vs_wt.res	48.5245	-1.0074	0.999876	C_01
314764	chr1	161217879	161218279	401	*	h3k27ac.condition_k_vs_wt.res	20.7625	-2.3511	0.215554	C_01
315607	chr1	179509935	179510335	401	*	h3k27ac.condition_k_vs_wt.res	22.8383	-2.36356	0.211728	C_01
315783	chr1	182670311	182670711	401	*	h3k27ac.condition_k_vs_wt.res	4.01933	-0.46484	0.999876	C_01
315784	chr1	182672640	182673040	401	*	h3k27ac.condition_k_vs_wt.res	8.12594	-2.22854	0.999876	C_01
315785	chr1	182677151	182677551	401	*	h3k27ac.condition_k_vs_wt.res	24.0778	-0.30413	0.999876	C_01
315786	chr1	182682656	182683056	401	*	h3k27ac.condition_k_vs_wt.res	6.54209	-0.968134	0.999876	C_01
315934	chr1	186219067	186219467	401	*	h3k27ac.condition_k_vs_wt.res	29.2143	-0.62607	0.999876	C_01
316439	chr1	201507062	201507462	401	*	h3k27ac.condition_k_vs_wt.res	46.8166	-0.835711	0.999876	C_01
316828	chr1	204461846	204462246	401	*	h3k27ac.condition_k_vs_wt.res	25.955	-1.50092	0.999876	C_01
316829	chr1	204466010	204466410	401	*	h3k27ac.condition_k_vs_wt.res	18.5452	-1.52155	0.999876	C_01
316989	chr1	205593056	205593456	401	*	h3k27ac.condition_k_vs_wt.res	15.6202	-0.697611	0.999876	C_01
317008	chr1	205666683	205667083	401	*	h3k27ac.condition_k_vs_wt.res	27.3614	-1.83791	0.263067	C_01
317009	chr1	205673328	205673728	401	*	h3k27ac.condition_k_vs_wt.res	5.06828	0.123379	0.999876	C_01
317145	chr1	206679674	206680074	401	*	h3k27ac.condition_k_vs_wt.res	24.3366	-0.774948	0.999876	C_01
317146	chr1	206682247	206682647	401	*	h3k27ac.condition_k_vs_wt.res	13.1224	-1.79182	0.999876	C_01
317147	chr1	206685261	206685661	401	*	h3k27ac.condition_k_vs_wt.res	27.5869	-1.46206	0.999876	C_01
317157	chr1	206716494	206716894	401	*	h3k27ac.condition_k_vs_wt.res	43.2053	-1.86901	0.0347128	C_01
317277	chr1	211332805	211333205	401	*	h3k27ac.condition_k_vs_wt.res	9.27554	-3.34359	0.286151	C_01
317278	chr1	211339473	211339873	401	*	h3k27ac.condition_k_vs_wt.res	7.21032	-3.75666	0.731468	C_01
318390	chr1	232597161	232597561	401	*	h3k27ac.condition_k_vs_wt.res	28.5712	-0.376711	0.999876	C_01
318485	chr1	234724865	234725265	401	*	h3k27ac.condition_k_vs_wt.res	25.5465	-1.97782	0.263067	C_01
318486	chr1	234730722	234731122	401	*	h3k27ac.condition_k_vs_wt.res	20.9147	-0.746981	0.999876	C_01
319849	chr10	11533053	11533453	401	*	h3k27ac.condition_k_vs_wt.res	26.9934	-0.977004	0.999876	C_01
319998	chr10	12243952	12244352	401	*	h3k27ac.condition_k_vs_wt.res	41.3703	-0.440695	0.999876	C_01
320722	chr10	30493454	30493854	401	*	h3k27ac.condition_k_vs_wt.res	6.11174	-2.73268	0.999876	C_01
320723	chr10	30497977	30498377	401	*	h3k27ac.condition_k_vs_wt.res	4.70105	-2.62605	0.999876	C_01
320905	chr10	35149413	35149813	401	*	h3k27ac.condition_k_vs_wt.res	38.1102	-0.607539	0.999876	C_01
321148	chr10	43940120	43940520	401	*	h3k27ac.condition_k_vs_wt.res	29.7853	-1.60694	0.999876	C_01
321379	chr10	48574441	48574841	401	*	h3k27ac.condition_k_vs_wt.res	64.6197	-0.990623	0.999876	C_01
321399	chr10	48698043	48698443	401	*	h3k27ac.condition_k_vs_wt.res	7.73957	0.165059	0.999876	C_01
322237	chr10	70324074	70324474	401	*	h3k27ac.condition_k_vs_wt.res	20.5569	-1.97959	0.411664	C_01
322279	chr10	70508849	70509249	401	*	h3k27ac.condition_k_vs_wt.res	41.7516	-0.58612	0.999876	C_01
322280	chr10	70513847	70514247	401	*	h3k27ac.condition_k_vs_wt.res	25.8995	-0.830622	0.999876	C_01
322281	chr10	70516457	70516857	401	*	h3k27ac.condition_k_vs_wt.res	5.36222	-2.00243	0.999876	C_01
322292	chr10	70576482	70576882	401	*	h3k27ac.condition_k_vs_wt.res	59.9583	-0.90397	0.999876	C_01
322293	chr10	70585714	70586114	401	*	h3k27ac.condition_k_vs_wt.res	9.80218	-1.81154	0.999876	C_01
322294	chr10	70591215	70591615	401	*	h3k27ac.condition_k_vs_wt.res	5.5352	-1.00866	0.999876	C_01
322295	chr10	70592840	70593240	401	*	h3k27ac.condition_k_vs_wt.res	4.35828	-0.137935	0.999876	C_01
322463	chr10	71727551	71727951	401	*	h3k27ac.condition_k_vs_wt.res	84.6972	-0.623989	0.999876	C_01
322464	chr10	71731262	71731662	401	*	h3k27ac.condition_k_vs_wt.res	3.99737	-2.26373	0.999876	C_01
322465	chr10	71733378	71733778	401	*	h3k27ac.condition_k_vs_wt.res	3.98173	-3.16569	0.999876	C_01
322466	chr10	71736031	71736431	401	*	h3k27ac.condition_k_vs_wt.res	22.6386	-2.06266	0.429519	C_01
322469	chr10	71748621	71749021	401	*	h3k27ac.condition_k_vs_wt.res	43.8487	-1.10181	0.999876	C_01
322470	chr10	71754158	71754558	401	*	h3k27ac.condition_k_vs_wt.res	5.23953	0.331034	0.999876	C_01
322968	chr10	79079404	79079804	401	*	h3k27ac.condition_k_vs_wt.res	3.48383	-1.52822	0.999876	C_01
322969	chr10	79081622	79082022	401	*	h3k27ac.condition_k_vs_wt.res	8.48804	-0.950291	0.999876	C_01
322970	chr10	79084846	79085246	401	*	h3k27ac.condition_k_vs_wt.res	23.6254	-1.24337	0.999876	C_01
322971	chr10	79087613	79088013	401	*	h3k27ac.condition_k_vs_wt.res	7.47311	-0.678162	0.999876	C_01
322972	chr10	79089886	79090286	401	*	h3k27ac.condition_k_vs_wt.res	6.1188	-1.73982	0.999876	C_01
322973	chr10	79094147	79094547	401	*	h3k27ac.condition_k_vs_wt.res	7.10541	-0.221297	0.999876	C_01
322974	chr10	79095681	79096081	401	*	h3k27ac.condition_k_vs_wt.res	3.47391	-1.33304	0.999876	C_01
322975	chr10	79099267	79099667	401	*	h3k27ac.condition_k_vs_wt.res	11.3834	-2.96874	0.678023	C_01
322987	chr10	79137569	79137969	401	*	h3k27ac.condition_k_vs_wt.res	54.2732	-0.561038	0.999876	C_01
323037	chr10	79286417	79286817	401	*	h3k27ac.condition_k_vs_wt.res	69.9772	-0.268076	0.999876	C_01
323394	chr10	88113782	88114182	401	*	h3k27ac.condition_k_vs_wt.res	25.9138	-0.268202	0.999876	C_01
323395	chr10	88117082	88117482	401	*	h3k27ac.condition_k_vs_wt.res	9.03049	-2.7888	0.827171	C_01
323396	chr10	88121368	88121768	401	*	h3k27ac.condition_k_vs_wt.res	4.91684	-1.07574	0.999876	C_01
323397	chr10	88123616	88124016	401	*	h3k27ac.condition_k_vs_wt.res	3.56864	0.224212	0.999876	C_01
323623	chr10	92742367	92742767	401	*	h3k27ac.condition_k_vs_wt.res	66.1107	-0.431293	0.999876	C_01
323827	chr10	96648499	96648899	401	*	h3k27ac.condition_k_vs_wt.res	8.62157	-1.30262	0.999876	C_01
323840	chr10	96757111	96757511	401	*	h3k27ac.condition_k_vs_wt.res	16.1811	-1.69863	0.999876	C_01
324590	chr10	102814888	102815288	401	*	h3k27ac.condition_k_vs_wt.res	13.0491	-0.954449	0.999876	C_01
324671	chr10	103471304	103471704	401	*	h3k27ac.condition_k_vs_wt.res	37.6324	-0.503822	0.999876	C_01
324825	chr10	109923088	109923488	401	*	h3k27ac.condition_k_vs_wt.res	77.5082	-0.678384	0.999876	C_01
324889	chr10	110413743	110414143	401	*	h3k27ac.condition_k_vs_wt.res	62.4464	-0.866757	0.999876	C_01
324890	chr10	110421248	110421648	401	*	h3k27ac.condition_k_vs_wt.res	22.8338	-2.09024	0.220391	C_01
324891	chr10	110422788	110423188	401	*	h3k27ac.condition_k_vs_wt.res	11.2866	-0.828729	0.999876	C_01
324892	chr10	110424001	110424401	401	*	h3k27ac.condition_k_vs_wt.res	6.23122	-1.94848	0.999876	C_01
325269	chr10	119299826	119300226	401	*	h3k27ac.condition_k_vs_wt.res	2.90291	1.21832	0.999876	C_01
325270	chr10	119302193	119302593	401	*	h3k27ac.condition_k_vs_wt.res	5.16495	-1.59447	0.999876	C_01
325271	chr10	119305922	119306322	401	*	h3k27ac.condition_k_vs_wt.res	102.384	-0.461395	0.999876	C_01
325458	chr10	123402392	123402792	401	*	h3k27ac.condition_k_vs_wt.res	66.2615	-0.826146	0.999876	C_01
325580	chr10	124597338	124597738	401	*	h3k27ac.condition_k_vs_wt.res	13.9012	-0.27288	0.999876	C_01
325581	chr10	124601351	124601751	401	*	h3k27ac.condition_k_vs_wt.res	86.8864	-0.958875	0.999876	C_01
325582	chr10	124609451	124609851	401	*	h3k27ac.condition_k_vs_wt.res	7.47738	-1.95606	0.999876	C_01
325586	chr10	124646815	124647215	401	*	h3k27ac.condition_k_vs_wt.res	9.54922	-0.636067	0.999876	C_01
325845	chr10	132162313	132162713	401	*	h3k27ac.condition_k_vs_wt.res	21.3281	-1.71843	0.999876	C_01
326149	chr11	313882	314282	401	*	h3k27ac.condition_k_vs_wt.res	41.5182	-0.84501	0.999876	C_01
326151	chr11	328597	328997	401	*	h3k27ac.condition_k_vs_wt.res	3.93147	-6.35177	0.423682	C_01
326152	chr11	333949	334349	401	*	h3k27ac.condition_k_vs_wt.res	5.53524	-1.23623	0.999876	C_01
326158	chr11	355716	356116	401	*	h3k27ac.condition_k_vs_wt.res	74.3332	-1.2208	0.583992	C_01
327237	chr11	9739046	9739446	401	*	h3k27ac.condition_k_vs_wt.res	37.3531	-1.69515	0.422475	C_01
328470	chr11	47217789	47218189	401	*	h3k27ac.condition_k_vs_wt.res	18.6278	-1.12876	0.999876	C_01
328643	chr11	47911516	47911916	401	*	h3k27ac.condition_k_vs_wt.res	5.23135	-0.178223	0.999876	C_01
328644	chr11	47915373	47915773	401	*	h3k27ac.condition_k_vs_wt.res	14.0711	-1.7025	0.999876	C_01
328645	chr11	47916516	47916916	401	*	h3k27ac.condition_k_vs_wt.res	5.18089	-2.63096	0.999876	C_01
328646	chr11	47919787	47920187	401	*	h3k27ac.condition_k_vs_wt.res	14.3934	-1.92847	0.999876	C_01
328647	chr11	47921940	47922340	401	*	h3k27ac.condition_k_vs_wt.res	3.22996	-2.798	0.999876	C_01
328648	chr11	47924294	47924694	401	*	h3k27ac.condition_k_vs_wt.res	4.85496	-0.914657	0.999876	C_01
328661	chr11	47981257	47981657	401	*	h3k27ac.condition_k_vs_wt.res	42.6065	-1.2322	0.999876	C_01
328666	chr11	48003973	48004373	401	*	h3k27ac.condition_k_vs_wt.res	19.5003	-1.19067	0.999876	C_01
328667	chr11	48007914	48008314	401	*	h3k27ac.condition_k_vs_wt.res	7.16494	-3.9072	0.673057	C_01
328669	chr11	48019047	48019447	401	*	h3k27ac.condition_k_vs_wt.res	100.891	-1.22136	0.333615	C_01
328670	chr11	48038699	48039099	401	*	h3k27ac.condition_k_vs_wt.res	5.89522	-2.83045	0.999876	C_01
328671	chr11	48043920	48044320	401	*	h3k27ac.condition_k_vs_wt.res	98.9672	-0.748454	0.999876	C_01
328672	chr11	48055525	48055925	401	*	h3k27ac.condition_k_vs_wt.res	17.0342	-1.9567	0.832263	C_01
328684	chr11	48099957	48100357	401	*	h3k27ac.condition_k_vs_wt.res	7.83559	-2.37141	0.999876	C_01
328685	chr11	48109396	48109796	401	*	h3k27ac.condition_k_vs_wt.res	75.8192	-1.34724	0.253613	C_01
328869	chr11	59212365	59212765	401	*	h3k27ac.condition_k_vs_wt.res	15.0601	-3.61202	0.0116415	C_01
328871	chr11	59216778	59217178	401	*	h3k27ac.condition_k_vs_wt.res	54.1631	-0.570202	0.999876	C_01
328877	chr11	59272975	59273375	401	*	h3k27ac.condition_k_vs_wt.res	152.913	-0.643405	0.961399	C_01
328880	chr11	59284082	59284482	401	*	h3k27ac.condition_k_vs_wt.res	43.0856	-2.1423	0.0268887	C_01
329605	chr11	64984999	64985399	401	*	h3k27ac.condition_k_vs_wt.res	13.47	-0.235708	0.999876	C_01
329606	chr11	64989643	64990043	401	*	h3k27ac.condition_k_vs_wt.res	10.0405	-1.12192	0.999876	C_01
329808	chr11	66078047	66078447	401	*	h3k27ac.condition_k_vs_wt.res	7.70976	-2.01072	0.999876	C_01
329809	chr11	66085898	66086298	401	*	h3k27ac.condition_k_vs_wt.res	20.191	-0.27734	0.999876	C_01
330110	chr11	67659273	67659673	401	*	h3k27ac.condition_k_vs_wt.res	62.3887	-0.498582	0.999876	C_01
330350	chr11	69297775	69298175	401	*	h3k27ac.condition_k_vs_wt.res	30.1146	-1.89353	0.33135	C_01
330484	chr11	71203661	71204061	401	*	h3k27ac.condition_k_vs_wt.res	15.9359	-0.98516	0.999876	C_01
330503	chr11	71373519	71373919	401	*	h3k27ac.condition_k_vs_wt.res	26.3624	-0.525576	0.999876	C_01
330702	chr11	72734552	72734952	401	*	h3k27ac.condition_k_vs_wt.res	5.18183	-0.992807	0.999876	C_01
330703	chr11	72742356	72742756	401	*	h3k27ac.condition_k_vs_wt.res	15.5435	-1.42348	0.999876	C_01
330858	chr11	73378508	73378908	401	*	h3k27ac.condition_k_vs_wt.res	15.2404	-1.19412	0.999876	C_01
332029	chr11	109956015	109956415	401	*	h3k27ac.condition_k_vs_wt.res	52.5651	-0.600147	0.999876	C_01
332042	chr11	110027296	110027696	401	*	h3k27ac.condition_k_vs_wt.res	33.5181	-1.26388	0.961399	C_01
332096	chr11	111177203	111177603	401	*	h3k27ac.condition_k_vs_wt.res	73.4398	-0.681801	0.999876	C_01
332578	chr11	117986157	117986557	401	*	h3k27ac.condition_k_vs_wt.res	81.8223	-0.532288	0.999876	C_01
332704	chr11	118852137	118852537	401	*	h3k27ac.condition_k_vs_wt.res	47.28	-1.47801	0.248745	C_01
332709	chr11	118872535	118872935	401	*	h3k27ac.condition_k_vs_wt.res	29.7749	-1.65087	0.943196	C_01
332710	chr11	118876602	118877002	401	*	h3k27ac.condition_k_vs_wt.res	26.6283	-1.4776	0.918508	C_01
332788	chr11	119244622	119245022	401	*	h3k27ac.condition_k_vs_wt.res	55.4042	-0.882048	0.999876	C_01
332819	chr11	119356530	119356930	401	*	h3k27ac.condition_k_vs_wt.res	5.76297	-1.14204	0.999876	C_01
332820	chr11	119357772	119358172	401	*	h3k27ac.condition_k_vs_wt.res	3.40906	-2.48902	0.999876	C_01
332821	chr11	119362965	119363365	401	*	h3k27ac.condition_k_vs_wt.res	22.2645	-3.57927	0.0137575	C_01
332988	chr11	121337754	121338154	401	*	h3k27ac.condition_k_vs_wt.res	14.8039	-2.03824	0.961399	C_01
332989	chr11	121342844	121343244	401	*	h3k27ac.condition_k_vs_wt.res	4.54064	-0.86743	0.999876	C_01
332990	chr11	121344088	121344488	401	*	h3k27ac.condition_k_vs_wt.res	3.29615	-2.74632	0.999876	C_01
333023	chr11	121570043	121570443	401	*	h3k27ac.condition_k_vs_wt.res	87.2462	-0.479677	0.999876	C_01
333417	chr11	128841705	128842105	401	*	h3k27ac.condition_k_vs_wt.res	53.8437	-1.78773	0.156733	C_01
333913	chr12	2244114	2244514	401	*	h3k27ac.condition_k_vs_wt.res	6.55698	-2.57431	0.999876	C_01
333914	chr12	2248837	2249237	401	*	h3k27ac.condition_k_vs_wt.res	53.6916	-1.40837	0.647965	C_01
334798	chr12	14157063	14157463	401	*	h3k27ac.condition_k_vs_wt.res	78.0807	-0.77952	0.999876	C_01
335091	chr12	26472520	26472920	401	*	h3k27ac.condition_k_vs_wt.res	12.1706	-1.46287	0.999876	C_01
335299	chr12	31599255	31599655	401	*	h3k27ac.condition_k_vs_wt.res	28.9866	-0.113904	0.999876	C_01
336048	chr12	49663157	49663557	401	*	h3k27ac.condition_k_vs_wt.res	48.4242	-0.662937	0.999876	C_01
336049	chr12	49668129	49668529	401	*	h3k27ac.condition_k_vs_wt.res	4.59425	-3.08718	0.999876	C_01
336050	chr12	49671136	49671536	401	*	h3k27ac.condition_k_vs_wt.res	29.1177	-1.51681	0.999876	C_01
336339	chr12	52051017	52051417	401	*	h3k27ac.condition_k_vs_wt.res	47.5058	-0.470356	0.999876	C_01
337429	chr12	67698783	67699183	401	*	h3k27ac.condition_k_vs_wt.res	47.4132	-0.343827	0.999876	C_01
338095	chr12	94207480	94207880	401	*	h3k27ac.condition_k_vs_wt.res	34.8158	-1.03163	0.999876	C_01
338840	chr12	105355945	105356345	401	*	h3k27ac.condition_k_vs_wt.res	12.2461	-1.0784	0.999876	C_01
339018	chr12	109062205	109062605	401	*	h3k27ac.condition_k_vs_wt.res	38.5741	-0.702434	0.999876	C_01
339358	chr12	110632899	110633299	401	*	h3k27ac.condition_k_vs_wt.res	8.67368	-2.13744	0.999876	C_01
339359	chr12	110636507	110636907	401	*	h3k27ac.condition_k_vs_wt.res	23.3571	-0.729333	0.999876	C_01
339360	chr12	110643796	110644196	401	*	h3k27ac.condition_k_vs_wt.res	5.17293	-1.14062	0.999876	C_01
339361	chr12	110647642	110648042	401	*	h3k27ac.condition_k_vs_wt.res	44.8966	-0.909058	0.999876	C_01
339362	chr12	110651223	110651623	401	*	h3k27ac.condition_k_vs_wt.res	4.73414	-1.41131	0.999876	C_01
339367	chr12	110669324	110669724	401	*	h3k27ac.condition_k_vs_wt.res	77.4113	-0.833281	0.999876	C_01
339368	chr12	110677454	110677854	401	*	h3k27ac.condition_k_vs_wt.res	31.1477	-1.93082	0.0645382	C_01
339370	chr12	110689878	110690278	401	*	h3k27ac.condition_k_vs_wt.res	17.9385	-1.64102	0.999876	C_01
339371	chr12	110692965	110693365	401	*	h3k27ac.condition_k_vs_wt.res	3.92525	1.69747	0.999876	C_01
339372	chr12	110694217	110694617	401	*	h3k27ac.condition_k_vs_wt.res	11.1927	-1.48744	0.999876	C_01
339406	chr12	110913240	110913640	401	*	h3k27ac.condition_k_vs_wt.res	41.025	-0.77408	0.999876	C_01
339414	chr12	111083896	111084296	401	*	h3k27ac.condition_k_vs_wt.res	18.4653	-0.810334	0.999876	C_01
339415	chr12	111086598	111086998	401	*	h3k27ac.condition_k_vs_wt.res	6.28286	-1.63317	0.999876	C_01
339416	chr12	111098452	111098852	401	*	h3k27ac.condition_k_vs_wt.res	17.9604	-1.68325	0.999876	C_01
339417	chr12	111104096	111104496	401	*	h3k27ac.condition_k_vs_wt.res	2.57628	-1.30685	0.999876	C_01
339551	chr12	111757531	111757931	401	*	h3k27ac.condition_k_vs_wt.res	13.9331	-0.871444	0.999876	C_01
339552	chr12	111764112	111764512	401	*	h3k27ac.condition_k_vs_wt.res	10.8155	-0.023706	0.999876	C_01
341249	chr12	128796543	128796943	401	*	h3k27ac.condition_k_vs_wt.res	76.6753	-0.305083	0.999876	C_01
341592	chr12	132633094	132633494	401	*	h3k27ac.condition_k_vs_wt.res	19.1609	-0.545716	0.999876	C_01
341634	chr12	132770301	132770701	401	*	h3k27ac.condition_k_vs_wt.res	58.8093	-0.324626	0.999876	C_01
342167	chr13	30332590	30332990	401	*	h3k27ac.condition_k_vs_wt.res	18.0155	-1.52495	0.999876	C_01
342280	chr13	31322023	31322423	401	*	h3k27ac.condition_k_vs_wt.res	69.5553	-0.824815	0.999876	C_01
342874	chr13	44274688	44275088	401	*	h3k27ac.condition_k_vs_wt.res	25.4723	-0.602854	0.999876	C_01
343111	chr13	48492324	48492724	401	*	h3k27ac.condition_k_vs_wt.res	46.4649	-0.666363	0.999876	C_01
344885	chr13	114024912	114025312	401	*	h3k27ac.condition_k_vs_wt.res	27.6413	-0.646487	0.999876	C_01
344950	chr14	20427943	20428343	401	*	h3k27ac.condition_k_vs_wt.res	38.4635	-0.79591	0.999876	C_01
345105	chr14	22531968	22532368	401	*	h3k27ac.condition_k_vs_wt.res	26.3029	-2.37149	0.0728169	C_01
345221	chr14	23119797	23120197	401	*	h3k27ac.condition_k_vs_wt.res	28.4359	0.113727	0.999876	C_01
346609	chr14	63746711	63747111	401	*	h3k27ac.condition_k_vs_wt.res	21.5347	-1.58068	0.999876	C_01
347827	chr14	75249676	75250076	401	*	h3k27ac.condition_k_vs_wt.res	33.7267	-0.468782	0.999876	C_01
347846	chr14	75439309	75439709	401	*	h3k27ac.condition_k_vs_wt.res	35.5377	-2.42128	0.013662	C_01
347970	chr14	77033753	77034153	401	*	h3k27ac.condition_k_vs_wt.res	39.9392	-1.08834	0.999876	C_01
347971	chr14	77040358	77040758	401	*	h3k27ac.condition_k_vs_wt.res	37.5128	-0.487386	0.999876	C_01
348804	chr14	93960165	93960565	401	*	h3k27ac.condition_k_vs_wt.res	71.2324	-1.86241	0.999876	C_01
349184	chr14	100256957	100257357	401	*	h3k27ac.condition_k_vs_wt.res	25.5924	-0.714001	0.999876	C_01
349915	chr14	104679671	104680071	401	*	h3k27ac.condition_k_vs_wt.res	3.59484	-0.930061	0.999876	C_01
349969	chr14	104923077	104923477	401	*	h3k27ac.condition_k_vs_wt.res	3.73232	-0.753759	0.999876	C_01
349970	chr14	104926509	104926909	401	*	h3k27ac.condition_k_vs_wt.res	30.4176	-0.971129	0.999876	C_01
349995	chr14	105058934	105059334	401	*	h3k27ac.condition_k_vs_wt.res	3.72673	-1.84385	0.999876	C_01
349996	chr14	105065120	105065520	401	*	h3k27ac.condition_k_vs_wt.res	11.1037	-4.1162	0.0788779	C_01
350232	chr15	22797358	22797758	401	*	h3k27ac.condition_k_vs_wt.res	26.0469	-0.227944	0.999876	C_01
351359	chr15	43809047	43809447	401	*	h3k27ac.condition_k_vs_wt.res	39.0004	-0.386353	0.999876	C_01
351529	chr15	45734066	45734466	401	*	h3k27ac.condition_k_vs_wt.res	33.7896	-1.00937	0.999876	C_01
352068	chr15	58979377	58979777	401	*	h3k27ac.condition_k_vs_wt.res	59.2323	-1.34259	0.104677	C_01
352132	chr15	59396009	59396409	401	*	h3k27ac.condition_k_vs_wt.res	14.1613	-2.71027	0.415646	C_01
352133	chr15	59401683	59402083	401	*	h3k27ac.condition_k_vs_wt.res	19.0339	-1.60229	0.999876	C_01
352494	chr15	64893829	64894229	401	*	h3k27ac.condition_k_vs_wt.res	96.0046	-0.55878	0.999876	C_01
352865	chr15	66714403	66714803	401	*	h3k27ac.condition_k_vs_wt.res	39.6431	-1.16885	0.999876	C_01
353311	chr15	70492654	70493054	401	*	h3k27ac.condition_k_vs_wt.res	38.6711	-0.77805	0.999876	C_01
353313	chr15	70501698	70502098	401	*	h3k27ac.condition_k_vs_wt.res	4.22291	-0.538359	0.999876	C_01
353314	chr15	70504342	70504742	401	*	h3k27ac.condition_k_vs_wt.res	60.8744	-0.769253	0.999876	C_01
353365	chr15	72118238	72118638	401	*	h3k27ac.condition_k_vs_wt.res	62.5501	-0.203976	0.999876	C_01
353566	chr15	74384857	74385257	401	*	h3k27ac.condition_k_vs_wt.res	11.7637	-2.98992	0.211728	C_01
353567	chr15	74388318	74388718	401	*	h3k27ac.condition_k_vs_wt.res	5.98438	-1.04958	0.999876	C_01
353568	chr15	74389632	74390032	401	*	h3k27ac.condition_k_vs_wt.res	5.29831	-1.35196	0.999876	C_01
353569	chr15	74391261	74391661	401	*	h3k27ac.condition_k_vs_wt.res	4.71033	-1.27894	0.999876	C_01
353570	chr15	74397030	74397430	401	*	h3k27ac.condition_k_vs_wt.res	13.7746	-2.34724	0.999876	C_01
353571	chr15	74402959	74403359	401	*	h3k27ac.condition_k_vs_wt.res	71.5888	-1.96601	0.0045535	C_01
353579	chr15	74421234	74421634	401	*	h3k27ac.condition_k_vs_wt.res	2.76807	-1.26005	0.999876	C_01
353580	chr15	74422843	74423243	401	*	h3k27ac.condition_k_vs_wt.res	5.22968	-0.465448	0.999876	C_01
353581	chr15	74424035	74424435	401	*	h3k27ac.condition_k_vs_wt.res	4.35423	-2.37071	0.999876	C_01
353582	chr15	74429052	74429452	401	*	h3k27ac.condition_k_vs_wt.res	7.42643	-0.652722	0.999876	C_01
353583	chr15	74430841	74431241	401	*	h3k27ac.condition_k_vs_wt.res	3.91793	-0.433149	0.999876	C_01
353584	chr15	74433797	74434197	401	*	h3k27ac.condition_k_vs_wt.res	14.3734	-1.61171	0.999876	C_01
353585	chr15	74435385	74435785	401	*	h3k27ac.condition_k_vs_wt.res	3.69556	-1.10615	0.999876	C_01
354081	chr15	78056687	78057087	401	*	h3k27ac.condition_k_vs_wt.res	53.9588	-0.675917	0.999876	C_01
354197	chr15	78842038	78842438	401	*	h3k27ac.condition_k_vs_wt.res	34.5073	-0.718508	0.999876	C_01
354577	chr15	85451294	85451694	401	*	h3k27ac.condition_k_vs_wt.res	6.0842	-0.954302	0.999876	C_01
354578	chr15	85454412	85454812	401	*	h3k27ac.condition_k_vs_wt.res	16.1976	-2.00372	0.961902	C_01
354579	chr15	85459697	85460097	401	*	h3k27ac.condition_k_vs_wt.res	21.3292	-0.743681	0.999876	C_01
354876	chr15	90046865	90047265	401	*	h3k27ac.condition_k_vs_wt.res	51.1846	-1.39029	0.317809	C_01
354879	chr15	90059498	90059898	401	*	h3k27ac.condition_k_vs_wt.res	96.1564	-1.29034	0.0121764	C_01
354883	chr15	90084112	90084512	401	*	h3k27ac.condition_k_vs_wt.res	90.9141	-0.618989	0.999876	C_01
354896	chr15	90184974	90185374	401	*	h3k27ac.condition_k_vs_wt.res	24.9284	-0.360855	0.999876	C_01
354897	chr15	90187428	90187828	401	*	h3k27ac.condition_k_vs_wt.res	4.46334	-1.81519	0.999876	C_01
354898	chr15	90191562	90191962	401	*	h3k27ac.condition_k_vs_wt.res	42.0835	-1.03421	0.999876	C_01
355515	chr15	101127449	101127849	401	*	h3k27ac.condition_k_vs_wt.res	64.3777	-0.804647	0.999876	C_01
356990	chr16	11225303	11225703	401	*	h3k27ac.condition_k_vs_wt.res	70.3833	-0.282058	0.999876	C_01
357668	chr16	16021943	16022343	401	*	h3k27ac.condition_k_vs_wt.res	36.8452	-0.556261	0.999876	C_01
357946	chr16	20900663	20901063	401	*	h3k27ac.condition_k_vs_wt.res	74.8668	-0.577037	0.999876	C_01
358134	chr16	23335931	23336331	401	*	h3k27ac.condition_k_vs_wt.res	36.0904	-0.948065	0.999876	C_01
358248	chr16	23863844	23864244	401	*	h3k27ac.condition_k_vs_wt.res	48.4314	0.153074	0.999876	C_01
358491	chr16	27270800	27271200	401	*	h3k27ac.condition_k_vs_wt.res	12.6821	-0.487663	0.999876	C_01
358497	chr16	27298818	27299218	401	*	h3k27ac.condition_k_vs_wt.res	35.4813	-0.537102	0.999876	C_01
358500	chr16	27313864	27314264	401	*	h3k27ac.condition_k_vs_wt.res	54.6486	-0.382157	0.999876	C_01
358530	chr16	27426840	27427240	401	*	h3k27ac.condition_k_vs_wt.res	36.3718	-1.31201	0.999876	C_01
358531	chr16	27430569	27430969	401	*	h3k27ac.condition_k_vs_wt.res	25.8361	-0.745645	0.999876	C_01
358987	chr16	30458813	30459213	401	*	h3k27ac.condition_k_vs_wt.res	40.5493	-2.05427	0.0493317	C_01
358988	chr16	30461067	30461467	401	*	h3k27ac.condition_k_vs_wt.res	7.91644	-2.40071	0.999876	C_01
358991	chr16	30472220	30472620	401	*	h3k27ac.condition_k_vs_wt.res	27.2474	-0.570298	0.999876	C_01
359486	chr16	50274307	50274707	401	*	h3k27ac.condition_k_vs_wt.res	81.814	-0.331332	0.999876	C_01
359488	chr16	50279049	50279449	401	*	h3k27ac.condition_k_vs_wt.res	9.4162	-2.71552	0.833303	C_01
359489	chr16	50281961	50282361	401	*	h3k27ac.condition_k_vs_wt.res	49.1756	-0.997569	0.999876	C_01
359747	chr16	56860579	56860979	401	*	h3k27ac.condition_k_vs_wt.res	42.4065	-0.559145	0.999876	C_01
359884	chr16	57530255	57530655	401	*	h3k27ac.condition_k_vs_wt.res	9.86195	-1.86838	0.999876	C_01
359885	chr16	57536312	57536712	401	*	h3k27ac.condition_k_vs_wt.res	29.9817	-1.07575	0.999876	C_01
359886	chr16	57540230	57540630	401	*	h3k27ac.condition_k_vs_wt.res	3.81671	-1.51021	0.999876	C_01
359887	chr16	57541320	57541720	401	*	h3k27ac.condition_k_vs_wt.res	4.49949	-1.94993	0.999876	C_01
359888	chr16	57542391	57542791	401	*	h3k27ac.condition_k_vs_wt.res	6.96466	-0.567723	0.999876	C_01
359889	chr16	57544227	57544627	401	*	h3k27ac.condition_k_vs_wt.res	10.4205	-1.7101	0.999876	C_01
360069	chr16	58733854	58734254	401	*	h3k27ac.condition_k_vs_wt.res	67.4704	-0.323682	0.999876	C_01
360154	chr16	66516891	66517291	401	*	h3k27ac.condition_k_vs_wt.res	68.4796	-0.571616	0.999876	C_01
360155	chr16	66524501	66524901	401	*	h3k27ac.condition_k_vs_wt.res	58.7946	-0.722343	0.999876	C_01
360156	chr16	66528056	66528456	401	*	h3k27ac.condition_k_vs_wt.res	6.77534	-1.02553	0.999876	C_01
360500	chr16	68272766	68273166	401	*	h3k27ac.condition_k_vs_wt.res	59.6467	-1.23205	0.486475	C_01
360501	chr16	68284380	68284780	401	*	h3k27ac.condition_k_vs_wt.res	55.6753	-0.807363	0.999876	C_01
361114	chr16	75109523	75109923	401	*	h3k27ac.condition_k_vs_wt.res	19.2325	-2.5375	0.351508	C_01
361301	chr16	81480900	81481300	401	*	h3k27ac.condition_k_vs_wt.res	91.8464	-0.471229	0.999876	C_01
361400	chr16	81774399	81774799	401	*	h3k27ac.condition_k_vs_wt.res	45.1836	-1.02953	0.999876	C_01
361551	chr16	84617965	84618365	401	*	h3k27ac.condition_k_vs_wt.res	28.5271	-0.822646	0.999876	C_01
361557	chr16	84641220	84641620	401	*	h3k27ac.condition_k_vs_wt.res	113.961	-1.13939	0.0270259	C_01
361730	chr16	85554901	85555301	401	*	h3k27ac.condition_k_vs_wt.res	20.2665	-2.19299	0.42374	C_01
361744	chr16	85605642	85606042	401	*	h3k27ac.condition_k_vs_wt.res	4.55728	-0.732021	0.999876	C_01
361745	chr16	85607416	85607816	401	*	h3k27ac.condition_k_vs_wt.res	7.92862	-1.77079	0.999876	C_01
361746	chr16	85613246	85613646	401	*	h3k27ac.condition_k_vs_wt.res	27.6621	-0.865422	0.999876	C_01
361775	chr16	85735086	85735486	401	*	h3k27ac.condition_k_vs_wt.res	34.3661	0.0178211	0.999876	C_01
362026	chr16	88045883	88046283	401	*	h3k27ac.condition_k_vs_wt.res	42.798	-1.23445	0.712586	C_01
362167	chr16	88745577	88745977	401	*	h3k27ac.condition_k_vs_wt.res	25.553	-0.557152	0.999876	C_01
362177	chr16	88784693	88785093	401	*	h3k27ac.condition_k_vs_wt.res	36.2466	-1.28959	0.999876	C_01
362178	chr16	88792383	88792783	401	*	h3k27ac.condition_k_vs_wt.res	6.4139	-2.47899	0.999876	C_01
362179	chr16	88794928	88795328	401	*	h3k27ac.condition_k_vs_wt.res	8.39845	-2.14054	0.999876	C_01
362221	chr16	88937318	88937718	401	*	h3k27ac.condition_k_vs_wt.res	4.4832	-1.09432	0.999876	C_01
362222	chr16	88942590	88942990	401	*	h3k27ac.condition_k_vs_wt.res	4.92133	-0.459934	0.999876	C_01
362223	chr16	88945332	88945732	401	*	h3k27ac.condition_k_vs_wt.res	2.44965	0.71289	0.999876	C_01
363247	chr17	3913365	3913765	401	*	h3k27ac.condition_k_vs_wt.res	14.9966	-2.46478	0.547111	C_01
364233	chr17	16287244	16287644	401	*	h3k27ac.condition_k_vs_wt.res	28.6995	-1.39922	0.961399	C_01
364833	chr17	20677878	20678278	401	*	h3k27ac.condition_k_vs_wt.res	12.9115	-0.132266	0.999876	C_01
364872	chr17	21052231	21052631	401	*	h3k27ac.condition_k_vs_wt.res	35.5018	-0.622165	0.999876	C_01
364873	chr17	21057686	21058086	401	*	h3k27ac.condition_k_vs_wt.res	3.7269	-1.29303	0.999876	C_01
364874	chr17	21061949	21062349	401	*	h3k27ac.condition_k_vs_wt.res	31.9976	-0.553766	0.999876	C_01
364875	chr17	21064304	21064704	401	*	h3k27ac.condition_k_vs_wt.res	9.12327	-1.26836	0.999876	C_01
364876	chr17	21066491	21066891	401	*	h3k27ac.condition_k_vs_wt.res	7.5713	-1.41156	0.999876	C_01
365438	chr17	30323112	30323512	401	*	h3k27ac.condition_k_vs_wt.res	30.9798	-0.991381	0.999876	C_01
365674	chr17	32503776	32504176	401	*	h3k27ac.condition_k_vs_wt.res	56.8632	-0.641976	0.999876	C_01
366115	chr17	38724705	38725105	401	*	h3k27ac.condition_k_vs_wt.res	5.74074	-1.01982	0.999876	C_01
366116	chr17	38725356	38725756	401	*	h3k27ac.condition_k_vs_wt.res	5.12004	-1.20802	0.999876	C_01
366117	chr17	38728169	38728569	401	*	h3k27ac.condition_k_vs_wt.res	13.3224	-0.808187	0.999876	C_01
366118	chr17	38730630	38731030	401	*	h3k27ac.condition_k_vs_wt.res	19.7273	-1.27647	0.999876	C_01
366119	chr17	38735478	38735878	401	*	h3k27ac.condition_k_vs_wt.res	9.37246	-1.2142	0.999876	C_01
366429	chr17	40318052	40318452	401	*	h3k27ac.condition_k_vs_wt.res	28.0838	-0.612543	0.999876	C_01
366430	chr17	40319993	40320393	401	*	h3k27ac.condition_k_vs_wt.res	6.40235	-0.908509	0.999876	C_01
366431	chr17	40322556	40322956	401	*	h3k27ac.condition_k_vs_wt.res	31.5416	-1.56393	0.429519	C_01
366432	chr17	40326347	40326747	401	*	h3k27ac.condition_k_vs_wt.res	8.95356	-0.391904	0.999876	C_01
366634	chr17	42133423	42133823	401	*	h3k27ac.condition_k_vs_wt.res	45.3704	0.335284	0.999876	C_01
366697	chr17	42458541	42458941	401	*	h3k27ac.condition_k_vs_wt.res	41.1038	-0.850152	0.999876	C_01
366733	chr17	42586999	42587399	401	*	h3k27ac.condition_k_vs_wt.res	37.1918	-0.496704	0.999876	C_01
368930	chr17	64456328	64456728	401	*	h3k27ac.condition_k_vs_wt.res	28.2227	-0.353616	0.999876	C_01
369007	chr17	64995280	64995680	401	*	h3k27ac.condition_k_vs_wt.res	9.00848	-0.79439	0.999876	C_01
369008	chr17	65002358	65002758	401	*	h3k27ac.condition_k_vs_wt.res	7.34604	-2.9011	0.999876	C_01
370297	chr17	75243974	75244374	401	*	h3k27ac.condition_k_vs_wt.res	18.7168	-2.06897	0.576535	C_01
370299	chr17	75250941	75251341	401	*	h3k27ac.condition_k_vs_wt.res	10.4182	-1.4965	0.999876	C_01
370308	chr17	75360633	75361033	401	*	h3k27ac.condition_k_vs_wt.res	47.6843	-0.414528	0.999876	C_01
370328	chr17	75487663	75488063	401	*	h3k27ac.condition_k_vs_wt.res	36.867	-0.481911	0.999876	C_01
370474	chr17	76145601	76146001	401	*	h3k27ac.condition_k_vs_wt.res	63.6183	-0.589915	0.999876	C_01
370562	chr17	76567384	76567784	401	*	h3k27ac.condition_k_vs_wt.res	20.8783	-0.948008	0.999876	C_01
370855	chr17	77863482	77863882	401	*	h3k27ac.condition_k_vs_wt.res	4.06018	-4.07354	0.999876	C_01
370856	chr17	77864673	77865073	401	*	h3k27ac.condition_k_vs_wt.res	6.03537	-2.79829	0.999876	C_01
370857	chr17	77869670	77870070	401	*	h3k27ac.condition_k_vs_wt.res	36.2005	-1.5035	0.411664	C_01
370858	chr17	77872105	77872505	401	*	h3k27ac.condition_k_vs_wt.res	5.94336	-2.86905	0.999876	C_01
370859	chr17	77873664	77874064	401	*	h3k27ac.condition_k_vs_wt.res	4.37655	-2.88818	0.999876	C_01
370862	chr17	77881869	77882269	401	*	h3k27ac.condition_k_vs_wt.res	9.06663	-0.802535	0.999876	C_01
370863	chr17	77884219	77884619	401	*	h3k27ac.condition_k_vs_wt.res	3.76243	-0.480903	0.999876	C_01
370925	chr17	78147368	78147768	401	*	h3k27ac.condition_k_vs_wt.res	44.3527	-1.97422	0.0298669	C_01
370926	chr17	78151091	78151491	401	*	h3k27ac.condition_k_vs_wt.res	5.90614	-2.57736	0.999876	C_01
370927	chr17	78153339	78153739	401	*	h3k27ac.condition_k_vs_wt.res	20.1083	-1.58609	0.999876	C_01
370928	chr17	78158487	78158887	401	*	h3k27ac.condition_k_vs_wt.res	2.66672	0.159885	0.999876	C_01
370929	chr17	78161074	78161474	401	*	h3k27ac.condition_k_vs_wt.res	3.88267	-4.03123	0.999876	C_01
370930	chr17	78164274	78164674	401	*	h3k27ac.condition_k_vs_wt.res	4.938	-0.788283	0.999876	C_01
370931	chr17	78168362	78168762	401	*	h3k27ac.condition_k_vs_wt.res	51.821	-0.375976	0.999876	C_01
370932	chr17	78180166	78180566	401	*	h3k27ac.condition_k_vs_wt.res	8.89711	-0.147884	0.999876	C_01
370950	chr17	78242423	78242823	401	*	h3k27ac.condition_k_vs_wt.res	63.8038	-0.775925	0.999876	C_01
370979	chr17	78337543	78337943	401	*	h3k27ac.condition_k_vs_wt.res	22.725	-1.19709	0.999876	C_01
370980	chr17	78343401	78343801	401	*	h3k27ac.condition_k_vs_wt.res	23.5769	-2.26563	0.25916	C_01
370981	chr17	78345943	78346343	401	*	h3k27ac.condition_k_vs_wt.res	6.21792	-0.196941	0.999876	C_01
370982	chr17	78347440	78347840	401	*	h3k27ac.condition_k_vs_wt.res	5.56303	-1.3313	0.999876	C_01
370983	chr17	78349240	78349640	401	*	h3k27ac.condition_k_vs_wt.res	5.46444	-1.50925	0.999876	C_01
370984	chr17	78356275	78356675	401	*	h3k27ac.condition_k_vs_wt.res	33.5826	-1.09266	0.999876	C_01
371220	chr17	79306728	79307128	401	*	h3k27ac.condition_k_vs_wt.res	66.561	-0.730234	0.999876	C_01
371221	chr17	79310668	79311068	401	*	h3k27ac.condition_k_vs_wt.res	4.10026	-0.47531	0.999876	C_01
372052	chr17	82506456	82506856	401	*	h3k27ac.condition_k_vs_wt.res	73.3292	-0.366107	0.999876	C_01
372090	chr17	82678435	82678835	401	*	h3k27ac.condition_k_vs_wt.res	72.6547	-0.0705981	0.999876	C_01
372179	chr17	83100442	83100842	401	*	h3k27ac.condition_k_vs_wt.res	3.8335	-1.54276	0.999876	C_01
372208	chr17	83199835	83200235	401	*	h3k27ac.condition_k_vs_wt.res	34.4178	-0.672538	0.999876	C_01
373291	chr18	26172861	26173261	401	*	h3k27ac.condition_k_vs_wt.res	46.9979	-1.15337	0.999876	C_01
373292	chr18	26181593	26181993	401	*	h3k27ac.condition_k_vs_wt.res	27.991	-1.09249	0.999876	C_01
373458	chr18	45103781	45104181	401	*	h3k27ac.condition_k_vs_wt.res	29.3386	-0.723355	0.999876	C_01
373485	chr18	46711415	46711815	401	*	h3k27ac.condition_k_vs_wt.res	24.3586	-1.63236	0.999876	C_01
374035	chr19	909143	909543	401	*	h3k27ac.condition_k_vs_wt.res	61.3022	-0.700705	0.999876	C_01
374036	chr19	911569	911969	401	*	h3k27ac.condition_k_vs_wt.res	5.71396	-1.54482	0.999876	C_01
374037	chr19	912904	913304	401	*	h3k27ac.condition_k_vs_wt.res	57.4954	-1.00727	0.925203	C_01
374045	chr19	947675	948075	401	*	h3k27ac.condition_k_vs_wt.res	20.4177	-1.35756	0.999876	C_01
374046	chr19	953655	954055	401	*	h3k27ac.condition_k_vs_wt.res	5.09308	-1.17822	0.999876	C_01
374077	chr19	1087813	1088213	401	*	h3k27ac.condition_k_vs_wt.res	27.0589	-0.562832	0.999876	C_01
374406	chr19	2680707	2681107	401	*	h3k27ac.condition_k_vs_wt.res	46.5664	-0.445789	0.999876	C_01
374456	chr19	2969149	2969549	401	*	h3k27ac.condition_k_vs_wt.res	61.7105	-1.31362	0.786964	C_01
374457	chr19	2973573	2973973	401	*	h3k27ac.condition_k_vs_wt.res	4.3857	-2.98454	0.999876	C_01
374458	chr19	2977192	2977592	401	*	h3k27ac.condition_k_vs_wt.res	54.5897	-0.547427	0.999876	C_01
374920	chr19	5288183	5288583	401	*	h3k27ac.condition_k_vs_wt.res	38.7415	-0.179186	0.999876	C_01
375156	chr19	6801565	6801965	401	*	h3k27ac.condition_k_vs_wt.res	126.343	-0.837686	0.769151	C_01
375315	chr19	7694604	7695004	401	*	h3k27ac.condition_k_vs_wt.res	11.1292	-1.65916	0.999876	C_01
375316	chr19	7696706	7697106	401	*	h3k27ac.condition_k_vs_wt.res	4.00643	-3.45744	0.999876	C_01
375317	chr19	7697684	7698084	401	*	h3k27ac.condition_k_vs_wt.res	5.5781	-3.63795	0.935073	C_01
375318	chr19	7699414	7699814	401	*	h3k27ac.condition_k_vs_wt.res	8.73453	-1.33548	0.999876	C_01
375319	chr19	7701935	7702335	401	*	h3k27ac.condition_k_vs_wt.res	51.2735	-0.633011	0.999876	C_01
375320	chr19	7709851	7710251	401	*	h3k27ac.condition_k_vs_wt.res	6.35314	-1.55719	0.999876	C_01
375388	chr19	8209806	8210206	401	*	h3k27ac.condition_k_vs_wt.res	36.2839	-1.3975	0.999876	C_01
375832	chr19	11577500	11577900	401	*	h3k27ac.condition_k_vs_wt.res	9.3271	-1.3208	0.999876	C_01
375833	chr19	11582438	11582838	401	*	h3k27ac.condition_k_vs_wt.res	11.2122	-0.143868	0.999876	C_01
375941	chr19	12784226	12784626	401	*	h3k27ac.condition_k_vs_wt.res	9.36527	-1.98815	0.999876	C_01
376023	chr19	13208317	13208717	401	*	h3k27ac.condition_k_vs_wt.res	72.1531	-0.553316	0.999876	C_01
376095	chr19	13986322	13986722	401	*	h3k27ac.condition_k_vs_wt.res	69.9877	-0.556532	0.999876	C_01
376162	chr19	14370223	14370623	401	*	h3k27ac.condition_k_vs_wt.res	29.1964	-1.71374	0.429519	C_01
376163	chr19	14375422	14375822	401	*	h3k27ac.condition_k_vs_wt.res	28.6523	-1.33994	0.999876	C_01
376799	chr19	18292019	18292419	401	*	h3k27ac.condition_k_vs_wt.res	39.5598	-2.21789	0.00330905	C_01
376825	chr19	18416388	18416788	401	*	h3k27ac.condition_k_vs_wt.res	3.4098	0.0907068	0.999876	C_01
376826	chr19	18420533	18420933	401	*	h3k27ac.condition_k_vs_wt.res	15.4188	-1.88072	0.999876	C_01
376957	chr19	18940871	18941271	401	*	h3k27ac.condition_k_vs_wt.res	4.93652	-0.745867	0.999876	C_01
376958	chr19	18944108	18944508	401	*	h3k27ac.condition_k_vs_wt.res	9.1092	-3.03227	0.567646	C_01
376959	chr19	18947553	18947953	401	*	h3k27ac.condition_k_vs_wt.res	4.46111	-1.62847	0.999876	C_01
381128	chr2	16626157	16626557	401	*	h3k27ac.condition_k_vs_wt.res	59.8405	-1.19441	0.999876	C_01
381133	chr2	16650284	16650684	401	*	h3k27ac.condition_k_vs_wt.res	12.6322	-0.990616	0.999876	C_01
381134	chr2	16656656	16657056	401	*	h3k27ac.condition_k_vs_wt.res	47.7453	-0.895575	0.999876	C_01
381378	chr2	24360352	24360752	401	*	h3k27ac.condition_k_vs_wt.res	121.267	-0.50693	0.999876	C_01
381483	chr2	25483539	25483939	401	*	h3k27ac.condition_k_vs_wt.res	16.0671	-0.451488	0.999876	C_01
382083	chr2	33077716	33078116	401	*	h3k27ac.condition_k_vs_wt.res	26.4242	-2.11866	0.166912	C_01
382084	chr2	33082593	33082993	401	*	h3k27ac.condition_k_vs_wt.res	48.1027	-2.08901	0.0110889	C_01
382141	chr2	36356998	36357398	401	*	h3k27ac.condition_k_vs_wt.res	44.1775	-0.607729	0.999876	C_01
382217	chr2	37337260	37337660	401	*	h3k27ac.condition_k_vs_wt.res	21.9168	-0.108923	0.999876	C_01
382218	chr2	37344951	37345351	401	*	h3k27ac.condition_k_vs_wt.res	39.4018	-0.471867	0.999876	C_01
382224	chr2	37373709	37374109	401	*	h3k27ac.condition_k_vs_wt.res	3.97326	-1.24659	0.999876	C_01
382225	chr2	37376591	37376991	401	*	h3k27ac.condition_k_vs_wt.res	90.5105	0.0633356	0.999876	C_01
382378	chr2	39491868	39492268	401	*	h3k27ac.condition_k_vs_wt.res	45.308	-0.425786	0.999876	C_01
382618	chr2	43133963	43134363	401	*	h3k27ac.condition_k_vs_wt.res	69.1847	-0.876231	0.999876	C_01
383000	chr2	47735764	47736164	401	*	h3k27ac.condition_k_vs_wt.res	43.0163	-0.468056	0.999876	C_01
383005	chr2	47752696	47753096	401	*	h3k27ac.condition_k_vs_wt.res	8.072	-1.81613	0.999876	C_01
383414	chr2	60439553	60439953	401	*	h3k27ac.condition_k_vs_wt.res	59.2419	-0.985217	0.999876	C_01
383415	chr2	60442939	60443339	401	*	h3k27ac.condition_k_vs_wt.res	3.77039	-1.50387	0.999876	C_01
383416	chr2	60443571	60443971	401	*	h3k27ac.condition_k_vs_wt.res	2.47918	1.4704	0.999876	C_01
383417	chr2	60446746	60447146	401	*	h3k27ac.condition_k_vs_wt.res	46.5621	-0.542639	0.999876	C_01
383830	chr2	64859585	64859985	401	*	h3k27ac.condition_k_vs_wt.res	12.7878	-0.754857	0.999876	C_01
383831	chr2	64865167	64865567	401	*	h3k27ac.condition_k_vs_wt.res	28.5301	-0.250348	0.999876	C_01
383845	chr2	64922868	64923268	401	*	h3k27ac.condition_k_vs_wt.res	32.7091	-0.977373	0.999876	C_01
383882	chr2	65070503	65070903	401	*	h3k27ac.condition_k_vs_wt.res	39.2202	-1.35374	0.566196	C_01
383883	chr2	65078086	65078486	401	*	h3k27ac.condition_k_vs_wt.res	32.8097	-1.896	0.130486	C_01
383942	chr2	65323378	65323778	401	*	h3k27ac.condition_k_vs_wt.res	60.8592	-0.687732	0.999876	C_01
383953	chr2	65353983	65354383	401	*	h3k27ac.condition_k_vs_wt.res	13.7369	-0.708721	0.999876	C_01
383959	chr2	65406610	65407010	401	*	h3k27ac.condition_k_vs_wt.res	24.764	-1.06989	0.999876	C_01
383960	chr2	65411515	65411915	401	*	h3k27ac.condition_k_vs_wt.res	5.36928	-2.30494	0.999876	C_01
383961	chr2	65413740	65414140	401	*	h3k27ac.condition_k_vs_wt.res	3.81168	-0.966433	0.999876	C_01
383962	chr2	65417152	65417552	401	*	h3k27ac.condition_k_vs_wt.res	23.4742	0.405907	0.999876	C_01
383963	chr2	65420842	65421242	401	*	h3k27ac.condition_k_vs_wt.res	36.0168	-0.601893	0.999876	C_01
384051	chr2	68411605	68412005	401	*	h3k27ac.condition_k_vs_wt.res	29.9631	-0.423913	0.999876	C_01
384203	chr2	70095402	70095802	401	*	h3k27ac.condition_k_vs_wt.res	44.345	-0.415202	0.999876	C_01
385945	chr2	111034451	111034851	401	*	h3k27ac.condition_k_vs_wt.res	4.89806	-0.753627	0.999876	C_01
385946	chr2	111036371	111036771	401	*	h3k27ac.condition_k_vs_wt.res	22.1263	-2.01123	0.850581	C_01
385947	chr2	111041452	111041852	401	*	h3k27ac.condition_k_vs_wt.res	4.79469	-0.868787	0.999876	C_01
386911	chr2	131581814	131582214	401	*	h3k27ac.condition_k_vs_wt.res	7.53904	-2.3403	0.999876	C_01
386912	chr2	131590440	131590840	401	*	h3k27ac.condition_k_vs_wt.res	4.79474	-1.07266	0.999876	C_01
386925	chr2	131670686	131671086	401	*	h3k27ac.condition_k_vs_wt.res	3.27265	-1.76181	0.999876	C_01
387024	chr2	134291199	134291599	401	*	h3k27ac.condition_k_vs_wt.res	10.5241	-1.62129	0.999876	C_01
387079	chr2	134740012	134740412	401	*	h3k27ac.condition_k_vs_wt.res	53.6131	-1.04281	0.850581	C_01
387261	chr2	136394394	136394794	401	*	h3k27ac.condition_k_vs_wt.res	49.3795	0.104744	0.999876	C_01
389196	chr2	203688881	203689281	401	*	h3k27ac.condition_k_vs_wt.res	67.962	-0.967872	0.94247	C_01
389203	chr2	203706398	203706798	401	*	h3k27ac.condition_k_vs_wt.res	115.076	-0.852592	0.880223	C_01
389594	chr2	218286039	218286439	401	*	h3k27ac.condition_k_vs_wt.res	26.1077	-0.280559	0.999876	C_01
389610	chr2	218369818	218370218	401	*	h3k27ac.condition_k_vs_wt.res	16.7793	-0.0164893	0.999876	C_01
389694	chr2	218880084	218880484	401	*	h3k27ac.condition_k_vs_wt.res	30.9402	-1.40381	0.959096	C_01
389695	chr2	218886242	218886642	401	*	h3k27ac.condition_k_vs_wt.res	7.55401	-1.16204	0.999876	C_01
389696	chr2	218893879	218894279	401	*	h3k27ac.condition_k_vs_wt.res	22.3281	-1.7307	0.833308	C_01
390721	chr2	234292346	234292746	401	*	h3k27ac.condition_k_vs_wt.res	59.2926	-0.770183	0.999876	C_01
390743	chr2	234420459	234420859	401	*	h3k27ac.condition_k_vs_wt.res	5.82763	-0.990529	0.999876	C_01
390744	chr2	234422240	234422640	401	*	h3k27ac.condition_k_vs_wt.res	5.1944	-0.487274	0.999876	C_01
390745	chr2	234425923	234426323	401	*	h3k27ac.condition_k_vs_wt.res	95.0351	-0.754478	0.999876	C_01
390746	chr2	234428560	234428960	401	*	h3k27ac.condition_k_vs_wt.res	4.68911	-1.41993	0.999876	C_01
390747	chr2	234429273	234429673	401	*	h3k27ac.condition_k_vs_wt.res	8.17937	-0.635903	0.999876	C_01
390764	chr2	234483742	234484142	401	*	h3k27ac.condition_k_vs_wt.res	89.003	-0.686105	0.999876	C_01
390765	chr2	234496146	234496546	401	*	h3k27ac.condition_k_vs_wt.res	49.4378	-0.693039	0.999876	C_01
392171	chr20	5804357	5804757	401	*	h3k27ac.condition_k_vs_wt.res	41.4031	-0.393889	0.999876	C_01
392945	chr20	32277573	32277973	401	*	h3k27ac.condition_k_vs_wt.res	25.4584	-0.301622	0.999876	C_01
392946	chr20	32285672	32286072	401	*	h3k27ac.condition_k_vs_wt.res	38.2767	-1.43462	0.556889	C_01
393757	chr20	36142678	36143078	401	*	h3k27ac.condition_k_vs_wt.res	60.4638	-1.07716	0.63908	C_01
393810	chr20	36462282	36462682	401	*	h3k27ac.condition_k_vs_wt.res	33.6546	-2.20899	0.0106311	C_01
393811	chr20	36471769	36472169	401	*	h3k27ac.condition_k_vs_wt.res	17.0597	-2.20707	0.488879	C_01
393906	chr20	36843191	36843591	401	*	h3k27ac.condition_k_vs_wt.res	61.6693	-0.682042	0.999876	C_01
393996	chr20	37316240	37316640	401	*	h3k27ac.condition_k_vs_wt.res	76.0244	-1.17536	0.410407	C_01
394072	chr20	37804509	37804909	401	*	h3k27ac.condition_k_vs_wt.res	44.881	-0.998155	0.999876	C_01
394122	chr20	38094171	38094571	401	*	h3k27ac.condition_k_vs_wt.res	14.6274	-0.0843426	0.999876	C_01
394656	chr20	45416808	45417208	401	*	h3k27ac.condition_k_vs_wt.res	11.3864	-1.00438	0.999876	C_01
395069	chr20	48815478	48815878	401	*	h3k27ac.condition_k_vs_wt.res	6.39384	-1.20676	0.999876	C_01
395070	chr20	48816976	48817376	401	*	h3k27ac.condition_k_vs_wt.res	5.83888	-0.838866	0.999876	C_01
395071	chr20	48819322	48819722	401	*	h3k27ac.condition_k_vs_wt.res	7.8574	-1.54629	0.999876	C_01
395072	chr20	48827299	48827699	401	*	h3k27ac.condition_k_vs_wt.res	15.8886	-0.873907	0.999876	C_01
395221	chr20	49630633	49631033	401	*	h3k27ac.condition_k_vs_wt.res	67.6736	-0.592713	0.999876	C_01
395222	chr20	49638081	49638481	401	*	h3k27ac.condition_k_vs_wt.res	4.90759	-1.06179	0.999876	C_01
396136	chr20	62004011	62004411	401	*	h3k27ac.condition_k_vs_wt.res	18.9153	-0.757614	0.999876	C_01
396297	chr20	62628303	62628703	401	*	h3k27ac.condition_k_vs_wt.res	63.9193	-1.3914	0.128621	C_01
396301	chr20	62639656	62640056	401	*	h3k27ac.condition_k_vs_wt.res	3.78722	-2.7583	0.999876	C_01
396302	chr20	62648318	62648718	401	*	h3k27ac.condition_k_vs_wt.res	11.0391	-1.03195	0.999876	C_01
396506	chr20	63545001	63545401	401	*	h3k27ac.condition_k_vs_wt.res	3.41657	-0.0451522	0.999876	C_01
396507	chr20	63547393	63547793	401	*	h3k27ac.condition_k_vs_wt.res	3.75519	1.89691	0.999876	C_01
396508	chr20	63553160	63553560	401	*	h3k27ac.condition_k_vs_wt.res	39.0493	-0.558293	0.999876	C_01
396509	chr20	63555853	63556253	401	*	h3k27ac.condition_k_vs_wt.res	3.79538	0.130538	0.999876	C_01
396690	chr21	7916961	7917361	401	*	h3k27ac.condition_k_vs_wt.res	23.6316	-1.50375	0.999876	C_01
396829	chr21	17428029	17428429	401	*	h3k27ac.condition_k_vs_wt.res	24.2699	-0.727977	0.999876	C_01
396850	chr21	17784337	17784737	401	*	h3k27ac.condition_k_vs_wt.res	18.2087	-0.576966	0.999876	C_01
398286	chr21	44912485	44912885	401	*	h3k27ac.condition_k_vs_wt.res	3.71428	-2.5023	0.999876	C_01
398287	chr21	44919361	44919761	401	*	h3k27ac.condition_k_vs_wt.res	3.44141	-4.92871	0.999876	C_01
398288	chr21	44929846	44930246	401	*	h3k27ac.condition_k_vs_wt.res	5.18245	-0.949535	0.999876	C_01
398289	chr21	44932638	44933038	401	*	h3k27ac.condition_k_vs_wt.res	6.06607	-1.0069	0.999876	C_01
398290	chr21	44935113	44935513	401	*	h3k27ac.condition_k_vs_wt.res	5.01636	-1.41982	0.999876	C_01
400007	chr22	25404318	25404718	401	*	h3k27ac.condition_k_vs_wt.res	29.0583	-0.755456	0.999876	C_01
401397	chr22	37631551	37631951	401	*	h3k27ac.condition_k_vs_wt.res	9.57227	-1.24429	0.999876	C_01
401555	chr22	38202356	38202756	401	*	h3k27ac.condition_k_vs_wt.res	27.3971	-1.50628	0.785042	C_01
401568	chr22	38241020	38241420	401	*	h3k27ac.condition_k_vs_wt.res	2.98348	-1.62793	0.999876	C_01
401569	chr22	38244396	38244796	401	*	h3k27ac.condition_k_vs_wt.res	19.2826	-1.79618	0.900229	C_01
401573	chr22	38259880	38260280	401	*	h3k27ac.condition_k_vs_wt.res	16.8305	-2.04647	0.873341	C_01
401574	chr22	38264274	38264674	401	*	h3k27ac.condition_k_vs_wt.res	8.87918	-1.16989	0.999876	C_01
401575	chr22	38272947	38273347	401	*	h3k27ac.condition_k_vs_wt.res	59.649	-1.19072	0.336517	C_01
401698	chr22	38985056	38985456	401	*	h3k27ac.condition_k_vs_wt.res	40.6599	-0.448072	0.999876	C_01
401897	chr22	40210633	40211033	401	*	h3k27ac.condition_k_vs_wt.res	29.7767	-1.072	0.999876	C_01
401898	chr22	40215972	40216372	401	*	h3k27ac.condition_k_vs_wt.res	40.6409	-1.25864	0.671412	C_01
402272	chr22	41862493	41862893	401	*	h3k27ac.condition_k_vs_wt.res	82.1304	-0.544008	0.999876	C_01
402367	chr22	42299857	42300257	401	*	h3k27ac.condition_k_vs_wt.res	30.4511	-1.52413	0.784039	C_01
402368	chr22	42303140	42303540	401	*	h3k27ac.condition_k_vs_wt.res	3.96746	-3.16547	0.999876	C_01
402462	chr22	42692333	42692733	401	*	h3k27ac.condition_k_vs_wt.res	45.4475	-1.11329	0.999876	C_01
402463	chr22	42696593	42696993	401	*	h3k27ac.condition_k_vs_wt.res	43.4926	-0.741725	0.999876	C_01
402464	chr22	42707310	42707710	401	*	h3k27ac.condition_k_vs_wt.res	8.88814	-2.38415	0.999876	C_01
402465	chr22	42717091	42717491	401	*	h3k27ac.condition_k_vs_wt.res	78.1178	-0.791646	0.999876	C_01
403029	chr22	46575064	46575464	401	*	h3k27ac.condition_k_vs_wt.res	5.77007	-0.954806	0.999876	C_01
403030	chr22	46577751	46578151	401	*	h3k27ac.condition_k_vs_wt.res	9.65714	-0.899221	0.999876	C_01
403031	chr22	46581777	46582177	401	*	h3k27ac.condition_k_vs_wt.res	13.9897	-2.48354	0.483335	C_01
403039	chr22	46613455	46613855	401	*	h3k27ac.condition_k_vs_wt.res	37.0914	-0.838288	0.999876	C_01
403906	chr3	8658197	8658597	401	*	h3k27ac.condition_k_vs_wt.res	18.5298	-0.58995	0.999876	C_01
404033	chr3	9780063	9780463	401	*	h3k27ac.condition_k_vs_wt.res	44.1956	-1.43387	0.221079	C_01
404135	chr3	10181155	10181555	401	*	h3k27ac.condition_k_vs_wt.res	30.0194	-1.01059	0.999876	C_01
404136	chr3	10187631	10188031	401	*	h3k27ac.condition_k_vs_wt.res	5.81296	-1.06517	0.999876	C_01
404137	chr3	10198468	10198868	401	*	h3k27ac.condition_k_vs_wt.res	48.0268	-0.991221	0.999876	C_01
404142	chr3	10220494	10220894	401	*	h3k27ac.condition_k_vs_wt.res	41.8955	-1.05186	0.999876	C_01
404621	chr3	14374963	14375363	401	*	h3k27ac.condition_k_vs_wt.res	6.96215	-0.595688	0.999876	C_01
404622	chr3	14379842	14380242	401	*	h3k27ac.condition_k_vs_wt.res	20.0054	-0.840382	0.999876	C_01
404623	chr3	14383750	14384150	401	*	h3k27ac.condition_k_vs_wt.res	9.65311	-1.27219	0.999876	C_01
404624	chr3	14389495	14389895	401	*	h3k27ac.condition_k_vs_wt.res	41.7342	-0.00736492	0.999876	C_01
406405	chr3	45553931	45554331	401	*	h3k27ac.condition_k_vs_wt.res	28.041	-0.95433	0.999876	C_01
406566	chr3	46956078	46956478	401	*	h3k27ac.condition_k_vs_wt.res	33.9704	-0.337315	0.999876	C_01
406568	chr3	46966629	46967029	401	*	h3k27ac.condition_k_vs_wt.res	18.8768	-1.34376	0.999876	C_01
406847	chr3	48223455	48223855	401	*	h3k27ac.condition_k_vs_wt.res	40.1371	-0.987491	0.999876	C_01
406848	chr3	48229884	48230284	401	*	h3k27ac.condition_k_vs_wt.res	3.55984	-5.42432	0.925203	C_01
406849	chr3	48230893	48231293	401	*	h3k27ac.condition_k_vs_wt.res	5.58381	-1.92387	0.999876	C_01
406850	chr3	48232749	48233149	401	*	h3k27ac.condition_k_vs_wt.res	17.3082	-1.33111	0.999876	C_01
407863	chr3	55376960	55377360	401	*	h3k27ac.condition_k_vs_wt.res	70.2291	-1.61625	0.00518748	C_01
407991	chr3	56965594	56965994	401	*	h3k27ac.condition_k_vs_wt.res	32.3718	-0.469111	0.999876	C_01
408069	chr3	57671387	57671787	401	*	h3k27ac.condition_k_vs_wt.res	42.9883	-0.032546	0.999876	C_01
408247	chr3	59451326	59451726	401	*	h3k27ac.condition_k_vs_wt.res	29.9181	-1.31355	0.999876	C_01
409653	chr3	121993030	121993430	401	*	h3k27ac.condition_k_vs_wt.res	68.7409	-0.855813	0.999876	C_01
[truncated: 60,042 more rows]
