# Supplementary material for: Loss of CREBBP and KMT2D cooperate to accelerate lymphomagenesis and shape the lymphoma immune microenvironment
Source: Nat Commun. 2024 Apr 3;15:2879. doi: 10.1038/s41467-024-47012-1 (PMC10991284; doi:10.1038/s41467-024-47012-1)
Supplement: Supplementary file 12 — Source data [file 41467_2024_47012_MOESM12_ESM.xlsx]

## Sheet: Fig.1
Fig.1b
	WT								BCL2								BCL2+C								BCL2+K								BCL2+CK
day 116	0.00493392	0.00386266	0.00369565	0.00317391	0.00327014	0.00388128			0.0090411	0.00791667	0.00720339	0.00893004	0.00964602	0.00820961	0.0114414	0.0114706	0.0122553	0.00851528	0.0145923	0.00920168	0.00974138	0.0105328	0.00796296	0.00897778	0.0168584	0.00854772	0.0118367	0.0115418	0.010885	0.0160619	0.0113853	0.0142523	0.0078534	0.0129469	0.0161395	0.0158296	0.01	0.0133929	0.0253688	0.0109184
day 235	0.00309091	0.00261905	0.00300469	0.00306723	0.00272	0.00247232			0.0136937	0.00832599	0.00843478	0.0134821	0.0124155	0.0108482	0.0166667		0.0129075	0.00936364	0.0214097	0.0119651	0.0203431	0.0157477	0.00826484		0.0167094	0.0128992	0.0133333	0.012193	0.0255556	0.0167692	0.0184931		0.0107359	0.0158547	0.0152655	0.0188839	0.0181517	0.0164815	0.0226923
Fig.1d
	BCL2				BCL2+C				BCL2+K				BCL2+CK
day 116	15.7	11.4	4.51	18.8	30.4	14	29.2	17	26.6	20	28.5	36.1	40.2	28.7	30.6	32.2
day 235	57.4	42.7	21.3	55.2	52.1	43.6	59.9	63.5	58.5	67.9	60	56.3	58.1	70.5	60.9	64.5
Fig.1e
	0	1	2	3	4	5	6-10	11-20	21-30	31-45
BCL2+CK, day235	0.027	0.028	0	0	0	0.028	0.472	0.25	0.139	0.056
BCL+K, day235	0.138	0.111	0	0.056	0	0.083	0.306	0.167	0.083	0.056
BCL2+C, day235	0.111	0	0	0.111	0.083	0.083	0.194	0.279	0.083	0.056
BCL2, day235	0.138	0.028	0.056	0	0.056	0.278	0.083	0.25	0.111	0
BCL2+CK, day116	0.166	0.055	0.028	0.028	0.028	0.139	0.361	0.167	0.028	0
BCL+K, day116	0.222	0	0	0.139	0.083	0.306	0.167	0.083	0	0
BCL2+C, day116	0.25	0.055	0.111	0.056	0	0.361	0.139	0.028	0	0
BCL2, day116	0.361	0.111	0.055	0.028	0.028	0.306	0.111	0	0	0
Fig.1f
	Days after BMT	WT	BCL2	BCL2+C	BCL2+K	BCL2+CK
	300	0
	300	0
	300	0
	300	0
	300	0
	300	0
	300	0
	300	0
	300	0
	300	0
	300	0
	300	0
	300	0
	300	0
	300	0
	300	0
	300	0
	300	0
	300	0
	300	0
	122		1
	222		1
	226		1
	230		1
	246		1
	258		1
	286		1
	286		1
	300		0
	300		0
	300		0
	300		0
	300		0
	300		0
	300		0
	300		0
	300		0
	300		0
	300		0
	300		0
	118			1
	184			1
	212			1
	212			1
	217			1
	217			1
	237			1
	258			1
	279			1
	279			1
	279			1
	283			1
	286			1
	286			1
	300			0
	300			0
	300			0
	300			0
	300			0
	300			0
	118				1
	128				1
	136				1
	160				1
	180				1
	202				1
	208				1
	208				1
	222				1
	226				1
	230				1
	237				1
	244				1
	265				1
	285				1
	300				0
	300				0
	300				0
	300				0
	300				0
	107					1
	110					1
	126					1
	147					1
	184					1
	191					1
	195					1
	202					1
	208					1
	208					1
	212					1
	222					1
	222					1
	230					1
	235					1
	263					1
	265					1
	276					1
	276					1
	287					1
Fig.1g
	BCL2				BCL2+C				BCL2+K				BCL2+CK
day 116	32.8	31.7	24.1	31.3	32.3	29.9	33.7	30.9	27.7	26	30.6	24.4	31.7	27	31.6	34.1
day 235	14.1	16.2	16	14.6	18.6	15.7	18.6	12.7	11.5	14.6	13.8	15.4	13.4	20.5	16.2	25.1
Fig.1h
	BCL2				BCL2+C				BCL2+K				BCL2+CK
day 116	9.79	15.9	7.15	9.97	10.4	9.5	12.7	9.46	4.85	7.96	8.23	7.84	7.12	3.83	6.39	4.67
day 235	6.4	5.24	6.55	5.26	3.46	4.63	4.08	5.3	3.19	2.89	3.2	2.89	0.96	0.98	0.97	1.19
Fig.1i
	BCL2				BCL2+C				BCL2+K				BCL2+CK
Naive	33.7	26.7	35.2	34.3	26.8	32.8	37.2	33.1	31.7	36.9	34.3	32.9	26.4	33.3	26.8	32.5
CM	17.9	26	28	20.9	23.2	15	20.5	19.1	14.4	19.1	15.5	18.2	19.9	10.1	15.5	10.7
Effector	31.9	35.3	28.4	29.2	38	35	30.4	31.7	38.4	29.6	33.9	33.8	39.7	38.8	43.1	40.8
Fig.1j
	BCL2				BCL2+C				BCL2+K				BCL2+CK
day 116	22	24.5	23.2	21	23.3	22.6	21.1	25.7	21.1	21.3	21.1	20.3	20.5	24.5	20.1	21.2
day 235	6.42	6.07	6.85	9.1	15	7	11.2	6.48	9.36	10.1	9.1	14.1	24.6	36.5	25.6	39.7
Fig.1l
	BCL2	BCL2+C	BCL2+K	BCL2+CK
	0.073992	0.046434	0.038316	0.024753
	0.096675	0.119236	0.068936	0.028656
	0.044966	0.058458	0.05397	0.047413
	0.115996	0.044633	0.048972	0.029817
	0.044616	0.104737	0.027815	0.034288
	0.050713	0.05933	0.072273	0.051927
	0.068679	0.046657	0.043544	0.044892
Fig.1n
	WT	C	K	CK
	0	0	0	0
	1	0	0	0
	1	0.5	1	0
	1	1	1	0
	1	1	1	0
	2	1	1	0
	2	1	1	0
	3	1	1	0
	3	1	1	0
	5	1	1	0
	5	2	1	0
	5	2	1	0
	5	2	1	0
	5	2	1	0
	5	2	1	0
	10	2	1	0
	10	3	1	0
	10	3	1	0
	10	3	2	0
	10	3	2	0
	20	3	2	0
	20	3	2	1
	30	3	2	1
		3	2	1
		3	2	1
		5	2	1
		5	2	1
		5	2.5	1
		5	3	1
		5	3	1
		5	3	1
		5	3	1
		5	3	1
		5	3	1
		5	3	1
		7	3	1
		10	3	1
		10	5	1
		10	5	1
		10	5	1
		10	5	1
		20	5	1
		20	5	1
			5	1
			5	1
			5	1
			6	1
			10	1
			10	1
			10	1
			10	1
			20	1
			20	1
				1
				1
				1
				1
				1
				1.5
				2
				2
				2
				2
				2
				2
				2
				2
				2
				2
				2
				2
				2
				2
				2
				2.5
				2.5
				3
				3
				3
				3
				3
				3
				3
				3
				3
				3
				3
				3
				3
				3
				3
				5
				5
				5
				5
				5
				5
				5
				5
				5
				5
				5
				10
				10
				10
				10
				10
				10
				20

## Sheet: Fig.2
Fig.2b
	unimmunized_WT	WT	C	K	CK
	61.1	60.1	58.2	60.6	59.2
	62.3	58.8	55.7	55.3	58.6
		62.9	60.6	60	57.6
		61.9	60.1	61.5	59.1
		55.8	59.7	60.6	63.6
Fig.2d
	unimmunized_WT	WT	C	K	CK
	0.31	3.9	4.88	6.76	7.75
	0.52	2.48	4.05	4.5	7.44
		4.36	4.76	5.06	9.04
		4.36	4.53	6.56	7.03
		2.67	4.83	5.45	8.27
Fig.2f
	WT	C	K	CK
	35076	44631	56142	33385
	12971	42547	29074	72054
	15806	36667	16542	30434
	26549	27427	75076	40213
	11882	22017	59938	10470
	29016	2256	30281	26156
	11049	43279	41367	17742
	4474	47008	49243	29340
	6745	47338	31980	64029
	12972	13089	16648	22018
	36050	53803	20199	33579
	12508	22009	24447	35221
	2915	19008	24597	88639
	5688	17471	25590	42861
	10982	30420	38420	38062
	4564	35853	44218	52926
	5470	30821	76522	11563
	5028	20929	14502	49915
	33880	9406	25996	12498
	9498	12165	15963	43826
	5239	39993	28019	31612
	38777	14493	65638	33516
	41645	55070	13429	47025
	14132	7102	14419	48662
	37417	33062	57621	38870
	16313	48347	31286	34011
	16231	59739	47770	37240
	28013	34685	30426	60297
	10053	8498	71317	75289
	50197	19366	40949	48457
	9195	13950	53990	67312
	28020	29198	5340	76948
	7306	13658	27890	79169
	111577	15865	21651	43744
	7430	21752	29201	62581
	30627	66507	9397	55197
	13193	40435	40133	59225
	17222	64055	40751	45732
	67270	19471	99732	12120
	12776	105476	24174	13613
	30759	62327	44413	14852
	25403	12163	22572	69663
	12265	47985	39702	69152
	7207	59775	14670	44328
	2238	36018	40997	52963
	13635	65600	16063	78090
	38027	42116	54430	51925
	17685	6365	10092	83254
	10376	49704	12046	68632
	4925	45112	38356	23102
	4027	23613	49108	35435
	17769	19181	14708	39247
	35946	76005	97905	34153
	37881	12417	16953	29029
	4171	43649	22750	35810
	9006	14727	20172	44758
	9327	25231	22779	31263
	4138	12951	23558	43944
	12165	17741	10372	41428
	7890	27798	5382	25544
	14498	13769	114271	45434
	40824	29929	42070	34899
	16045	19868	22904	60381
	4026	30676	57102	26052
	11221	41150	48153	29474
	4856	52413	22363	56164
	13110	53598	35095	65864
	13504	31568	55033	57118
	2812	39628	27073	9784
	4269	64204	44255	46650
	11447	36363	22055	29500
	53098	37610	27305	26786
	25404	41576	9913	36697
	6896	60307	19837	40824
	4885	24276	18677	108773
	15271	18174	45788	32303
	15484	10576	25650	54713
	3577	45978	39485	47435
	1747	15708	39855	42328
	28328	8721	9146	33348
	47597	36009	29782	60999
	13354	17796	15029	47199
	11818	26922	58025	24507
	29871	32172	13763	7734
	41720	26595	85389	7564
	67874	11191	41035	47525
	71982	18806	7319	51941
	15731	44493	8248	77750
	19031	34231	33234	78652
	25735	3496	25682	14227
	20734	5448	36082	9697
	53846		70900	74403
	19448		66989	59560
	30325		27159	30702
	17726		27104	26039
	24281		63398
	76785		31327
	14775		18980
	38569		14878
	18476		52024
	10364		35311
	7126		47459
	22975		25312
	33253		27992
	11572		17875
	22934		16629
	3225		32754
	52650		11261
	20437		74843
	44176		28741
	20007		20858
	11485		11258
	13918		47916
	30620		71529
	27675		34936
	22583		26532
	15723		15569
	29113		20652
	6396		18543
			32421
			32719
			12728
Fig.2g
	WT	C	K	CK
	1.3507e-06	7.6996e-07	1.2512e-06	6.0993e-07
	1.3277e-06	1.0763e-06	1.302e-06	1.0103e-06
	1.3816e-06	1.2638e-06	1.0687e-06	1.3934e-06
	1.279e-06	7.8778e-07	1.5731e-06	1.0901e-06
	1.2303e-06	1.1532e-06	1.2756e-06	9.6065e-07
Fig.2h
	WT	C	K	CK
	1.89571	2.34035	2.11401	2.42806
	2.05466	2.68872	2.04854	2.36879
	2.00316	2.39068	1.91743	2.45487
		2.4652	1.8865	2.18667
Fig.2k
	WT-CD45.1/2	CK-CD45.2/2
	46.6	53.1
	41.4	58.4
	51.8	47.9
	49.9	49.7
	46.3	52.9
	51.9	47.8
	55.3	44.5
Fig.2l
	WT-CD45.1/2	CK-CD45.2/2
	0.738197	1.22222
	0.729469	1.18151
	0.752896	1.26096
	0.789579	1.18913
	0.656587	1.30246
	0.666667	1.34937
	0.726944	1.33034
Fig.2m
	WT-CD45.1/2	CK-CD45.2/2
	1.02035	0.983051
	1.01656	0.986957
	0.982051	1.00662
	0.972081	1.01184
	0.996711	0.994194
	0.99711	0.995349
	0.955224	1.02365

## Sheet: Fig.3
Fig.3f
	CB_up	CB_down	CC_up	CC_down
IRF4 Induced	0.710266	1.09947e-08	0.113927	8.75137e-07
XBP1 targets	1	0.0309196	0.207265	0.0263425
BCL6 targets	0.583599	0.0154443	0.687992	0.000558047
BCR signaling pathway	0.636976	0.00122903	1	0.000641093
SYK interaction	1	0.0459782	1	0.00573105
Class I PI3KC pathway	0.142784	0.0114424	0.220507	0.00310094
p38 MAPK Signaling pathway	1	0.144246	0.516864	0.0113965
Activated TLR4 signaling	0.120602	0.0829103	1	0.00361187
Canonical NFkB pathway	1	0.0271961	1	0.0126178
STAT3 high ABC-DLBCL	0.700448	0.0137578	1	0.021669
Response to DNA damage	0.065829	1.09489e-10	0.192252	1.66063e-10
Double-strand break repair	1	6.3298e-06	0.470825	0.000235032
MRE11A interaction	1	0.000205713	1	1.82949e-05
ATM pathway	1	3.63225e-05	1	0.000988697
ATR-BRCA pathway	1	5.33956e-05	0.317307	0.000201648
Genes deleted in FL	1	0.0190454	0.698145	0.000262898
RB1 acute LOF down	0.309584	2.23137e-06	0.0341896	1.56774e-05
Pro-apoptosis	0.389528	8.42598e-09	0.79358	5.4859e-16
cell cycle checkpoint	0.0520465	2.07889e-06	0.100885	4.83628e-06
TP53 interaction	0.170572	5.71238e-06	0.548009	2.06355e-06
Carbohydrate biosynthesis	0.100531	0.986307	0.00361472	0.995165
DNA synthesis	0.00022317	0.678111	0.000217751	0.824753
Rapamycin down	0.00215238	0.861566	0.000197846	0.613821
Myc targets up	0.0628095	0.445864	0.00128901	0.24363
TCA cycle and respiratory electron transport	0.520562	0.63906	3.46737e-06	0.963609
ATP generation via chemiosmotic coupling	1	1	0.0022395	1
Glutamine deprivation down	0.00098756	0.425756	0.000134417	0.275211
Fig.3h
	NFkB targets	BCL6 targets	BCR signaling	IL10 up	IL4 up	STAT3 up	G2/M	cell cycle
traj_3	1.1438e-06	0.000898031	4.57016e-05	7.68795e-07	1.53848e-05	0.000287109	1	0.257139
traj_4	1	1	1	1	1	1	0.000115246	4.98235e-06
Fig.3i
	WT				C				K				CK
Cd80	-0.045	0.238	0.041	-0.234	-0.749	-1.188	-0.601	-0.673	-0.315	-0.31	-0.231	-1.327	-1.332	-1.044	-1.411	-1.976
Cd86	-0.035	0.213	-0.025	-0.153	-0.62	-0.807	-0.659	-0.322	-0.476	-0.631	-0.57	-0.845	-1.094	-0.835	-1.374	-1.194
Cd274	-0.172	-0.053	0.213	0.012	-0.45	-0.938	-0.42	-0.557	-0.501	-0.595	-0.254	-1.369	-1.147	-0.875	-1.7	-1.362
Pdcd1lg2	-0.209	0.299	0.123	-0.214	-0.451	-0.217	0.239	0.047	-0.412	-0.763	-0.527	-0.57	-0.905	-0.656	-1.081	-0.391
Cd40	0.009	-0.134	0.045	0.08	-0.068	-0.343	0.139	0.055	-0.334	-0.504	-0.558	-0.584	-0.641	-0.56	-0.565	-0.602
Itgb2	-0.011	0.211	0.041	-0.242	-0.417	-0.924	-0.543	-0.474	-0.34	-0.646	-0.479	-0.949	-1.095	-0.993	-1.212	-1.345
H2-Aa	-0.088	-0.067	0.028	0.126	-0.252	-0.52	-0.241	-0.198	-0.25	-0.416	-0.398	-0.618	-0.789	-0.73	-0.807	-0.868
B2m	-0.16	-0.018	0.122	0.057	-0.37	-0.841	-0.257	-0.371	-0.148	-0.429	-0.223	-1.027	-0.89	-0.933	-1.101	-1.114

## Sheet: Fig.4
Fig.4c
	WT	C	K	CK
Early_CB	3.08692	5.36062	7.33874	8.64728
Centroblast	14.866	20.5166	24.9131	25.6131
Trans_CB_CC	38.2616	37.037	39.7451	37.8761
Centrocyte	31.0317	25.0975	23.6771	23.6662
Recycling	0.649878	0.487329	0.579374	1.23894
Prememory	12.104	11.501	3.74662	2.95828
Fig.4f
	WT	C	K	CK
	1.35385	1.125	0.807692	0.738065
	1.97177	1.36296	1.41556	0.75
	1.36927	1.20798	1.14032	0.852876
	1.30963	1.2649	1.00152	0.876245
	2.21348	1.32712	1.09174	0.808948
Fig.4g
	WT	C	K	CK
	0.273989	0.203956	0.166043	0.19754
	0.504641	0.233548	0.297263	0.158828
	0.239598	0.190441	0.152222	0.256467
	0.202927	0.18235	0.200187	0.155522
	0.362628	0.201299		0.0871241
Fig.4i
	WT						C/K/CK
IgG WTvsC	1.01996	0.969981	0.990347	0.960825	1.04073		1.00417	1.04565	1.02321	1.04724	0.991786
a-CD40L WTvsC	1.08085	1.13689	1.11111	1.10909	1.16079		0.921105	0.904587	0.905882	0.896764	0.874525
IgG WTvsK	0.683047	0.674365	0.802381	0.7506	0.814085		1.24739	1.28467	1.17446	1.21569	1.13301
a-CD40L WTvsK	0.85347	0.7289	0.718121	0.835417	0.801489		1.11337	1.19048	1.22368	1.14458	1.12586
IgG WTvsCK	0.70194	0.632319	0.583838	0.639576	0.675269		1.39798	1.29945	1.42437	1.51134	1.2885
a-CD40L WTvsCK	0.75102	0.671875	0.817043	0.791262	0.780738		1.14876	1.21333	1.04188	1.24646	1.13485
Fig.4j
	IgG					a-CD40L
C/WT	0.984516	1.07801	1.03318	1.08994	0.952969	0.852203	0.795667	0.815294	0.808558	0.753386
K/WT	1.82621	1.90501	1.46372	1.61962	1.39176	1.30452	1.63325	1.70401	1.37007	1.40471
CK/WT	1.9916	2.05505	2.43966	2.36303	1.90813	1.5296	1.80589	1.27519	1.57528	1.45357

## Sheet: Fig.5
Fig.5e
	promoter	poisedEnh	activeEnh	superEnh
CK_gain	1.59906	-0.415094	-1.1239	-2.56967
K_CK_loss	-2.08042	0.485773	1.8013	0.591411
CK_loss	-1.80363	0.243249	1.89097	0.718164

## Sheet: Fig.6
Fig.6l											Fig.6k: dotted areas denote blots’ images used in the manuscript
	WT			CREBBP_KO
CD40_int1	1.05632	0.949093	0.99459	0.422855	0.500264	0.43114
CD86_in2	1.08557	1.05577	0.858666	0.392555	0.430272	0.307228
HLADRA_inter	1.09205	0.910833	0.997116	0.12744	0.540953	0.152653
HLADQA1_inter	1.20229	1.0954	0.702312	0.228153	0.204299	0.18234
TOX_in2	1.26371	0.80143	0.934858	0.509092	0.440573	0.437283
ITGB7_in2	1.0417	1.03899	0.919305	0.182587	0.136768	0.148238
Chr12_desert	1.0836	0.904201	1.0122	1.08431	1.19732	0.755066
Fig.6m
	WT			KMT2D_KO
CD40_int1	1.02994	0.964654	1.00541	0.86693	0.639845	0.830532
HLADRA_inter	0.907099	1.06941	1.02349	0.743353	0.523368	0.739592
HLADQA1_inter	1.00058	0.987347	1.01207	0.380933	0.411691	0.370166
TOX_in2	1.01911	1.00263	0.978255	0.469648	0.410049	0.427312
Chr12_desert	0.903142	1.35083	0.746032	1.05502	1.29983	0.697495
Fig.6p
	Ly7-WT			Ly7-CK
Naive	2.77	2.54	3.76	5.28	5.68	5.81
CM	3.8	5.53	5.18	7.15	6.88	6.02
EM	54.7	50.8	46.9	50.2	50.4	54.2
Effector	38.8	41.2	44.2	37.4	37	33.9
Fig.6q
	Ly7-WT			Ly7-CK
DN	3.28	4.37	3.76	7.1	7.88	7.18
IFNg+	2.33	2.76	1.76	2.93	2.5	2.21
TNFa+	2.83	3.45	3.56	5.32	5.71	5.01
DP	91.6	89.4	90.9	84.6	83.9	85.6

## Sheet: SupFig.1
Sfig.1i
	BCL2				BCL2+C				BCL2+K				BCL2+CK
day 116	59.5	62.2	44	58.2	57.3	51.5	62.1	59.1	64.5	65.8	66.8	74.2	46.8	67.1	73.2	66.7
day 235	63.1	71.5	57.2	74.5	67.7	64.6	59.3	78	62.4	67	71	69.8	71.9	69.3	67	70.5
Sfig.1j
	BCL2+C				BCL2+CK				BCL2+K				BCL2
Igha	0.0373853	0.122143	0.0275123	0.10092	0.0344973	0.0196531	0.107584	0.0268812	0.0597789	0.118601	0.0149884	0.04103	0.020413	0.0656831	0.127063	0.104378
Ighe	0.00142086	0.000610455	0.005189	0.00184875	0.00442616	0.00577621	0.00824052	0.0132084	0.00164981	0.00165756	0.00120138	0.00357533	0.00130827	0.000908825	0.00193985	0.00119607
Ighg2c	0.104328	0.0613247	0.138524	0.0334138	0.0775365	0.143921	0.125456	0.38925	0.125436	0.234792	0.0813077	0.120772	0.118663	0.113711	0.100897	0.0586338
Ighg2b	0.37358	0.221168	0.224328	0.202083	0.205322	0.365373	0.211902	0.172248	0.458272	0.351386	0.43924	0.349369	0.556574	0.301128	0.173674	0.447062
Ighg1	0.0374601	0.0311869	0.0487139	0.0646274	0.095754	0.0606864	0.17798	0.111614	0.0531279	0.0642687	0.030874	0.0927464	0.0183482	0.0269659	0.0325572	0.0086318
Ighg3	0.166728	0.0319046	0.0928128	0.308323	0.152102	0.123141	0.0366827	0.0239161	0.115224	0.0555613	0.0754179	0.0795318	0.0532096	0.0319606	0.105566	0.0600495
Ighd	0.0139253	0.0172394	0.0194115	0.0217243	0.0183327	0.0134915	0.0134962	0.0136046	0.0114645	0.00737243	0.0137353	0.0174463	0.0201583	0.020841	0.0308894	0.0180654
Ighm	0.265173	0.514423	0.443508	0.267059	0.412029	0.267958	0.318658	0.249277	0.175048	0.166361	0.343235	0.295529	0.211326	0.438801	0.427413	0.301983

## Sheet: SupFig.2
Sfig.2b
IgH clonality score	BCL2	BCL2+C	BCL2+K	BCL2+CK
high	0	1	0	3
intermediate	2	2	3	1
low	2	1	1	0
IgH diversity score	BCL2	BCL2+C	BCL2+K	BCL2+CK
high	2	0	2	0
intermediate	2	3	2	1
low	0	1	0	3
Sfig.2f
	BCL2	BCL2+C	BCL2+K	BCL2+CK
	44.03	50.46	34.26	51.19
	45.757	61.95	30.163	64.88
	44.72	55.92	34.6	56.22
	50.424	58.2	31.696	63.43
Sfig.2j
	BCL2				BCL2+C				BCL2+K				BCL2+CK
day 116	3.27	2.34	3.34	3.83	4.95	4.84	5.71	6.21	14.1	9.86	9.69	9.4	8.57	14.6	14	9.5
day 235	7.78	9.39	9.14	13.1	10.3	11.8	11.1	12.6	13.4	13.5	14.2	13.3	13.1	19.7	16.3	23.2
Sfig.2k
	BCL2				BCL2+C				BCL2+K				BCL2+CK
day 116	0.85	1.24	1.64	1.13	1.33	1.17	1.55	1.57	1.96	2.64	2.24	1.99	2.21	4.34	2.38	1.3
day 235	0.61	0.54	0.55	0.56	1.25	1.48	1.41	1.44	1.99	1.2	1.93	0.85	1.58	1.12	1.52	0.84
Sfig.2l
	BCL2				BCL2+C				BCL2+K				BCL2+CK
day 116	3.86207	1.89286	2.0303	3.38326	3.7109	4.15104	3.68095	3.93532	7.2314	3.7381	4.32258	4.73988	3.89163	3.36404	5.87586	7.29167
day 235	12.7724	17.2761	16.6078	23.6386	8.28037	7.95495	7.91892	8.76471	6.74219	11.2039	7.33613	15.6784	8.28972	17.6262	10.6949	27.5862
Sfig.2m
	BCL2			BCL2+C				BCL2+K				BCL2+CK
day 116	0.212739	0.286842	0.203723	0.204276	0.345714	0.195548	0.291176	0.364286	0.47	0.345965	0.390582	0.363184	0.298606	0.310458	0.434783
day 235	0.228223	0.214052	0.170109	0.197697	0.270642	0.185309	0.198425	0.22906	0.198822	0.236667	0.236234	0.225473	0.279433	0.267652	0.35969
Sfig.2o
	BCL2					BCL2+C					BCL2+K					BCL2+CK
day 116	27.2	31.9	22.1	27		30	25.9	34.1	27.1		30.3	25.5	21.3	24.9		26.7	28.3	30.1	26.4
day 235	14.3	12.7	15.6	14.6		26.7	27.3	26.9	25.5		22.8	29.3	26.2	31		32	28	30.7	25.6

## Sheet: SupFig.4
Sfig.4f
	WT				C				K					CK
d7	0.013	0.01	0.016	0.0225	0.0525	0.06	0.036	0.066	0.013	0.0275	0.029	0.0235	0.058	0.0115	0.0245	0.038	0.0365
d14	0.2255	0.0665	0.1275	0.185	0.1855	0.198	0.1325	0.242	0.1685	0.152	0.197	0.1025	0.1845	0.084	0.1415	0.1325	0.138
d21	0.2865	0.099	0.13	0.23	0.1995	0.2655	0.205	0.236	0.319	0.2085	0.247	0.1445	0.204	0.1705	0.212	0.2495	0.1555
d70	0.2835	0.2795	0.231	0.329	0.195	0.2645	0.196	0.214	0.1635	0.501	0.42	0.23	0.2805	0.1625	0.1055	0.116	0.1255
Sfig.4g
	WT				C				K					CK
d7	0.016	0.0115	0.0735	0.0125	0.0355	0.043	0.031	0.089	0.014	0.0265	0.0225	0.0115	0.059	0.021	0.013	0.0305	0.0205
d14	0.1355	0.078	0.1155	0.1625	0.1555	0.14	0.118	0.2985	0.17	0.2095	0.166	0.071	0.18	0.0885	0.084	0.137	0.0745
d21	0.1525	0.0905	0.1055	0.1905	0.1555	0.182	0.1705	0.257	0.287	0.265	0.188	0.09	0.204	0.156	0.132	0.242	0.098
d70	0.1065	0.1445	0.116	0.2275	0.121	0.166	0.1315	0.172	0.4295	0.2595	0.221	0.0755	0.272	0.093	0.017	0.07	0.03
Sfig.4h
	WT				C				K					CK
d7	0.8125	0.869565	0.217687	1.8	1.47887	1.39535	1.16129	0.741573	0.928571	1.03774	1.28889	2.04348	0.983051	0.547619	1.88461	1.2459	1.78049
d14	1.66421	0.852564	1.1039	1.13846	1.19293	1.41429	1.12288	0.81072	0.991176	0.725537	1.18675	1.44366	1.025	0.949153	1.68452	0.967153	1.85235
d21	1.87869	1.09392	1.23223	1.20735	1.28296	1.45879	1.20235	0.918288	1.1115	0.786792	1.31383	1.60556	1	1.09295	1.60606	1.03099	1.58674
d70	2.66197	1.93426	1.99138	1.44615	1.61157	1.59337	1.49049	1.24419	0.380675	1.93064	1.90045	3.04636	1.03125	1.74731	6.20588	1.65714	4.18333
Sfig.4j
	WT				C				K					CK
	2	5	5	8	1	4	8	7	3	8	4	2	4	3	2	1	6
Sfig.4l	WT	CK
	4.9	7.97
	3.58	8.99
	4.6	6.32
	4.99	10.4
	5.16	4.46
Sfig.4m
	WT					CK
IgM+	41	44	43.7	41.8	40.6	37.9	42.6	38	42.3	39.4
IgG1+	18.9	15.9	12.4	15.3	18.4	21.1	18.2	18.2	22.6	20.4
Sfig.4n
	IgG					a-CD40L
WT+C	3.02	4.42	6.1	5.05	2.97	0.34	0.34	0.24	0.16	0.39
WT+K	2.55	4.26	4.97	3.91	6.04	0.55	0.45	0.4	0.26	0.35
WT+CK	5.68	3.92	4.25	4.24	5.1	1.48	1.43	1.13	0.97	1.63

## Sheet: SupFig.5
Sfig.5b
	WT			C			K			CK
Yy1	11.0952	10.9783	11.055	11.0808	11.0632	11.0509	11.0126	10.971	11.0069	10.8928	10.372	10.5999
Zfx	9.36287	9.22932	9.55564	9.82545	9.69133	9.66773	9.55621	9.45733	9.28625	9.26403	8.30285	8.44139
Spi1	11.0235	11.3354	11.0809	10.9819	11.0164	10.9275	10.6574	10.9224	10.8858	10.8826	11.4123	11.0833
Spib	13.9295	14.0219	13.8744	13.7975	13.7982	13.7154	13.8087	13.9088	13.8839	13.8385	14.088	13.9769
Stat3	12.2359	12.2699	12.118	12.1447	12.1053	12.0699	12.2087	12.1701	12.2445	12.2337	12.4036	12.3055
Bach2	12.2718	12.4147	12.3274	12.6836	12.5793	12.5017	12.535	12.5676	12.3307	12.2262	11.7223	11.911
Rela	10.9461	11.0707	10.8806	10.9027	10.9482	10.8693	10.931	11.0214	11.1078	10.9485	11.3609	11.1828

[truncated: 1 more sheets: SupFig.6]
